# Supplementary material for: Autologous micrograft accelerates endogenous wound healing response through ERK-induced cell migration
Source: Cell Death Differ. 2019 Oct 25;27(5):1520–38. doi: 10.1038/s41418-019-0433-3 (PMC7206041; doi:10.1038/s41418-019-0433-3)
Supplement: Supplementary file 10 — Table S1 [file 41418_2019_433_MOESM10_ESM.xlsx]

## Sheet: 1h
GOcode	pathwayname	pvalues	upregulated	downregualted
GO:0033108	mitochondrial respiratory chain complex assembly	5.07851e-05	Ndufc1,Ndufa5,Ndufa2,Ndufa3,Ndufa1,Coa4,Coa3,Immp1l,Uqcc2,Uqcr10,Ndufs4,Ndufs5,Slc25a33,Cox14,Ndufab1,Ndufb9,Ndufb6,Ndufb5,Ndufb4,Ndufb3,Ndufb2,Nubpl,Uqcrb,Ndufb11,Cox20,Ndufa11,Pet100
GO:0002181	cytoplasmic translation	0.00188499	Rps26,Rps20,Rps21,Rps28,Rps29,Rpl19,Rpl38,Rpl39,Rpl36,Rplp2,Rplp1,Rwdd1,Rpl31,Denr,Rpl22l1,Rps3a1,Rpl7,Rps7,Rpl13a,Rpl29,Rpl24,Rpl27a,Rpl26,Rpl35a,Rpl22
GO:0002237	response to molecule of bacterial origin	0.00221437	Cxcl1,Ccl2,Cxcl3,Gch1,Cxcl5,Tnfaip3,Il6,Cd14,Prdm1,Nfkb1,Junb,Bdkrb1,Mrc1,Arid5a,Nfkbib,Fas,Nfkbia,Zfp36,Mgst1,Trib1,Zc3h12a,Slpi,Ccl5,Ptgir,Rpl13a,Cyp27b1,Pde4b,Malt1,Ptgs2,Plscr2,Irf5,Cebpb,Plscr1,Cd40,5730559C18Rik,Tnip1,Nod2,Cxcl10,Cxcl15,Cxcl16	Zfp709,Abl1,Tirap,Ptger1,Cd300lb
GO:0032496	response to lipopolysaccharide	0.00233843	Cxcl1,Ccl2,Cxcl3,Gch1,Cxcl5,Tnfaip3,Il6,Cd14,Prdm1,Nfkb1,Junb,Bdkrb1,Mrc1,Arid5a,Nfkbib,Fas,Nfkbia,Zfp36,Mgst1,Trib1,Zc3h12a,Slpi,Ccl5,Ptgir,Rpl13a,Cyp27b1,Pde4b,Ptgs2,Plscr2,Cebpb,Plscr1,Cd40,Tnip1,Nod2,Cxcl10,Cxcl15,Cxcl16	Zfp709,Abl1,Tirap,Ptger1,Cd300lb
GO:0019730	antimicrobial humoral response	0.00261148	Ccl2,Slpi,Romo1,Cxcl5,Rpl39,Rps19,Nod2,Rarres2,Fau,Tslp,Bcl3	Pla2g6
GO:0010257	NADH dehydrogenase complex assembly	0.00262945	Ndufab1,Ndufc1,Ndufa5,Ndufa2,Ndufa3,Ndufb9,Ndufa1,Ndufb6,Ndufb5,Ndufb4,Ndufb3,Ndufb2,Ndufb11,Ndufs4,Ndufa11,Nubpl,Ndufs5
GO:0032981	mitochondrial respiratory chain complex I assembly	0.00262945	Ndufab1,Ndufc1,Ndufa5,Ndufa2,Ndufa3,Ndufb9,Ndufa1,Ndufb6,Ndufb5,Ndufb4,Ndufb3,Ndufb2,Ndufb11,Ndufs4,Ndufa11,Nubpl,Ndufs5
GO:0097031	mitochondrial respiratory chain complex I biogenesis	0.00262945	Ndufab1,Ndufc1,Ndufa5,Ndufa2,Ndufa3,Ndufb9,Ndufa1,Ndufb6,Ndufb5,Ndufb4,Ndufb3,Ndufb2,Ndufb11,Ndufs4,Ndufa11,Nubpl,Ndufs5
GO:0070098	chemokine-mediated signaling pathway	0.00782342	Ccl2,Cxcl1,Cxcl3,Cxcl5,Ccl7,Ccl5,Ccl8,Ccl9,Ccl20,Cxcl10,Cxcl15	Slit3,Thpo

## Sheet: 5h
GOcode	pathwayname	pvalues	upregulated	downregualted
GO:0030335	positive regulation of cell migration	1.78093e-05	Cxcl1,Amotl1,Cxcl3,Cemip,Cxcl5,Acvr1b,Apc,Hmox1,Adam8,Cd40,Abl1,Fam110c,Ssh2,Mmp1a,Icam1,Ssh1,Cx3cl1,Flna,Flt4,Bdkrb1,Itgb3,Ccbe1,Sp1,Ccl5,Jun,Notch1,Plau,Smad3,Spry2,Fgf18,Il1r1,Mmp9,Zc3h12a,Syne2,Mmp3,Cyp1b1,Ago2,Ccl2,Camk1d,Prex1,Tiam1,Hmcn2,P2ry2,Trpv4,Sema6d,Tert,Abcc1,Prkd2,Flt1,Ptgs2,Il1a,Bmp2,Zfp609,S1pr1,Egr1,Egfr,Itga5,Dock4,Ccl20,Gper1,Ets1,Vegfa,Cxcl16,Atp7a,Ptprj,Irs2	Tek,Pdgfd,Snai2,Tmsb4x,Tnfaip6,Rarres2,Pdcd10,Bmp4,Alox12,Lgals3,Pawr,Fgf10,Cxcl15,Atoh8
GO:2000147	positive regulation of cell motility	2.44717e-05	Cxcl1,Amotl1,Cxcl3,Cemip,Cxcl5,Acvr1b,Apc,Hmox1,Adam8,Cd40,Abl1,Fam110c,Ssh2,Mmp1a,Icam1,Ssh1,Cx3cl1,Flna,Flt4,Bdkrb1,Itgb3,Ccbe1,Sp1,Ccl5,Jun,Notch1,Plau,Smad3,Spry2,Fgf18,Il1r1,Mmp9,Zc3h12a,Syne2,Mmp3,Cyp1b1,Ago2,Ccl2,Camk1d,Prex1,Tiam1,Hmcn2,P2ry2,Trpv4,Sema6d,Tert,Abcc1,Prkd2,Flt1,Ptgs2,Il1a,Bmp2,Zfp609,S1pr1,Egr1,Egfr,Itga5,Dock4,Ccl20,Gper1,Ets1,Vegfa,Cxcl16,Atp7a,Ptprj,Irs2	Tek,Pdgfd,Snai2,Tmsb4x,Tnfaip6,Rarres2,Pdcd10,Bmp4,Alox12,Lgals3,Pawr,Fgf10,Cxcl15,Atoh8
GO:0048660	regulation of smooth muscle cell proliferation	0.00022661	Il6ra,Pde1a,Hmox1,Tnfaip3,Il6,Ppard,Vegfa,Ereg,Cx3cl1,Itgb3,Jun,Notch3,Trib1,Mmp9,Rbpj,Tgm2,Ccl5,Ptgir,Abcc4,Tert,Ptgs2,S1pr1,Egr1,Egfr,Gper1,Ern1	Bmp4,Pdgfd,Cdkn1b,Id2,Il15,Tcf7l2,Alox12,Pdcd4,Hpgd
GO:0048659	smooth muscle cell proliferation	0.000588367	Il6ra,Pde1a,Hmox1,Tnfaip3,Il6,Ppard,Vegfa,Ereg,Cx3cl1,Itgb3,Jun,Notch3,Trib1,Mmp9,Rbpj,Tgm2,Ccl5,Ptgir,Abcc4,Tert,Ptgs2,S1pr1,Egr1,Egfr,Gper1,Ern1	Bmp4,Pdgfd,Cdkn1b,Id2,Il15,Tcf7l2,Alox12,Pdcd4,Hpgd
GO:0032496	response to lipopolysaccharide	0.00115201	Cxcl1,Sbno2,Cxcl3,Nfkbia,Cxcl5,Tnfaip3,Cd40,Il6,Abr,Prdm1,Nfkb1,Irak3,P2rx7,Bdkrb1,Mrc1,Gch1,Jun,Prpf8,Tnfrsf21,Cd300lb,Zc3h12a,Dusp10,Havcr2,Trib1,Ptpn22,Ccl5,Ptgir,Ccl2,Cyp27b1,Abl1,Trpv4,Bcr,Ptgs2,Plscr1,Ppard,Tnip1,Nod2,Cxcl16	Tbxa2r,Pdcd4,Mgst1,Cxcl15
GO:0043410	positive regulation of MAPK cascade	0.00115201	Ccl2,Lif,Il6ra,Il11,Adam8,Il6,Htr2a,Icam1,Il1a,Cx3cl1,Sema7a,P2rx7,Itgb3,Tlr3,Jun,Notch1,Ercc6,Spry2,Fgf18,Zc3h12a,Havcr2,Ptpn22,Mink1,Tnfsf11,Cspg4,Ccl5,Ndst1,Mapkbp1,Map3k6,Tiam1,Pik3r5,Ccl20,Abl1,Trpv4,Flt4,Abl2,Prkd2,Flt1,Ankrd6,Bmp2,Egfr,Cd40,5730559C18Rik,Gper1,Cflar,Dvl3,Akap13,Nod2,Vegfa,Ptpn1,Ern1	Mdfi,Thpo,Adra1b,Pdgfd,Cd24a,Gdf6,Gadd45g,Pdcd10,Tek,Avpi1,Fgf10,Pde5a,Bmp4
GO:0070372	regulation of ERK1 and ERK2 cascade	0.00115201	Errfi1,Lif,Epha2,Il6,Htr2a,Icam1,Il1a,Cx3cl1,Dusp4,Sema7a,Itgb3,Abl2,Jun,Notch1,Spry2,Fgf18,Spry4,Dusp10,Havcr2,Ptpn22,Tnfsf11,Ccl5,Eif3a,Tiam1,Ccl2,Ccl20,Abl1,Trpv4,Flt4,Phlpp1,Prkd2,Bmp2,Egfr,Ezr,Gper1,Cflar,Tnip1,Nod2,Vegfa,Ptpn1	Thpo,Fgf10,Pdgfd,Bmp4,Tek
GO:0002237	response to molecule of bacterial origin	0.00151393	Cxcl1,Sbno2,Cxcl3,Nfkbia,Cxcl5,Tnfaip3,Cd40,Il6,Abr,Prdm1,Nfkb1,Irak3,P2rx7,Bdkrb1,Mrc1,Gch1,Jun,Prpf8,Tnfrsf21,Cd300lb,Zc3h12a,Dusp10,Havcr2,Trib1,Ptpn22,Ccl5,Ptgir,Ccl2,Cyp27b1,Abl1,Trpv4,Bcr,Ptgs2,Plscr1,Ppard,5730559C18Rik,Tnip1,Nod2,Cxcl16	Tbxa2r,Pdcd4,Mgst1,Cxcl15,Cd24a
GO:0032103	positive regulation of response to external stimulus	0.00151393	Cxcl1,Cxcl3,Cxcl5,Tnfsf11,Gbp5,Il6,Vegfa,Ankrd17,Cx3cl1,Nfkbia,Smad3,Fgf18,Tslp,Havcr2,Ccl2,Tgm2,Camk1d,Ccl5,Tiam1,Adam8,Trpv4,Prkd2,Ptgs2,S1pr1,Egfr,Ets1,Tlr3,Tnip1,Unc13b,Zc3hav1,Nod2,Ptprj,Cyp27b1	Ctss,Pdgfd,Cd24a,Rarres2,Snai2,Pdcd4,Fgf10,Cxcl15,Pde5a
GO:0050727	regulation of inflammatory response	0.00176435	Socs5,Sbno2,Nt5e,Tgm2,Adam8,Il6,Egfr,Abr,Nfkb1,Bcl6b,Ier3,Sema7a,Il20rb,Nfkbia,Smad3,Ets1,Il1r1,Tslp,Zc3h12a,Dusp10,Tnfsf11,Ccl5,Uaca,Gbp5,Trpv4,Bcr,Ptgs2,Slc7a2,Ppard,Gper1,Tlr3,Tnip1,Nod2,Tnfaip3	Cd24a,Fndc4,Cd59b,Tnfaip6,Gpx4,Pdcd4,Ctss,Pde5a
GO:0048661	positive regulation of smooth muscle cell proliferation	0.00218843	Ptgs2,Itgb3,Egfr,Il6ra,Ccl5,Jun,Rbpj,Egr1,Hmox1,Tgm2,Notch3,Il6,Abcc4,Vegfa,Ereg,Mmp9,Cx3cl1,Tert,S1pr1,Ern1	Id2,Bmp4,Pdgfd,Alox12,Hpgd
GO:0070374	positive regulation of ERK1 and ERK2 cascade	0.00218843	Ccl2,Il6,Vegfa,Icam1,Trpv4,Cx3cl1,Sema7a,Itgb3,Jun,Notch1,Spry2,Fgf18,Havcr2,Ptpn22,Tnfsf11,Ccl5,Ccl20,Abl1,Il1a,Flt4,Abl2,Prkd2,Bmp2,Egfr,Gper1,Cflar,Nod2,Htr2a	Bmp4,Fgf10,Pdgfd,Tek,Thpo
GO:0033002	muscle cell proliferation	0.00249651	Il6ra,Rbpj,Hmox1,Tnfaip3,Il6,Ppard,Vegfa,Ereg,Cx3cl1,Itgb3,Jun,Notch1,Notch3,Trib1,Mmp9,Pde1a,Tgm2,Ccl5,Jarid2,Ptgir,Abcc4,Tert,Ptgs2,Zfpm2,S1pr1,Egr1,Egfr,Gper1,Cflar,Ern1	Bmp4,Pdgfd,Cdkn1b,Id2,Il15,Tcf7l2,Alox12,Pdcd4,Hey2,Hpgd
GO:0070371	ERK1 and ERK2 cascade	0.00271944	Errfi1,Lif,Epha2,Il6,Htr2a,Icam1,Il1a,Cx3cl1,Dusp4,Sema7a,Itgb3,Abl2,Jun,Notch1,Spry2,Fgf18,Spry4,Dusp10,Havcr2,Ptpn22,Tnfsf11,Ccl5,Eif3a,Tiam1,Ccl2,Ccl20,Abl1,Trpv4,Flt4,Phlpp1,Prkd2,Bmp2,Egfr,Ezr,Gper1,Cflar,Tnip1,Nod2,Vegfa,Ptpn1	Thpo,Fgf10,Pdgfd,Bmp4,Tek
GO:0045747	positive regulation of Notch signaling pathway	0.00599785	Rbpj,Notch1,Epn2,Aak1,Nod2,Bmp2k,Zmiz1,Jag1	Pdcd10,Enho,Lfng,Fgf10
GO:0022407	regulation of cell-cell adhesion	0.00743048	Socs5,Ccl2,Ptpn23,Piezo1,Adam8,Il6,Vegfa,Prdm1,Icam1,Cx3cl1,Il20rb,Nfkbid,Tnfrsf21,Ets1,Vcam1,Dusp10,Havcr2,Myo10,Ptpn22,Mink1,Tnfsf11,Ubash3b,Ccl5,Zfp609,Tnfaip3,Abl1,Trpv4,Zmiz1,Abl2,Zeb1,Cblb,Bmp2,Egr3,Arg2,Sox13,Itpkb,Ccl20,Jag1	Bmp4,Cd24a,Cd59b,Il15,Snai2,Wnt4,Glmn,Bad,Alox12,Lgals3,Pawr,Pde5a
GO:0050900	leukocyte migration	0.00952468	Cxcl1,Ccl2,Cxcl3,Cxcl5,Stk10,Cyp7b1,Adam8,Abr,Vegfa,Icam1,Il1a,Cx3cl1,Bdkrb1,Itgb3,Gpr35,Ccl5,Vcam1,Mmp9,Ptpn22,Tnfsf11,Camk1d,Prex1,Il1r1,Trpv4,Lyst,Bcr,Flt1,S1pr1,Nod2,Ccl20,Cxcl16,Ptprj,Ch25h	Pdgfd,Cd24a,Rarres2,Lgals3,Pawr,Cxcl15
GO:1901342	regulation of vasculature development	0.00952468	Lif,Cyp1b1,Hmox1,Epn2,Cd40,Vegfa,Cx3cl1,Cflar,Itgb3,Ccbe1,Sp1,Epha2,Spry2,Adam12,Fgf18,Mmp9,Plxnd1,Ago2,Ccl2,Stard13,Ccl5,Plk2,Zc3h12a,Abl1,Il1a,Tert,Prkd2,Flt1,Ptgs2,Notch1,Egr1,Itga5,Gper1,Tlr3,Ets1	Tbxa2r,Tek,Pdgfd,S100a1,Tspan12,Id1,Pdcd10,Bmp4,Lgals3,Pdcd4,Wnt4,Hey2,Adm2
GO:0002687	positive regulation of leukocyte migration	0.0110327	Cxcl1,Bdkrb1,Cxcl3,Cxcl5,Camk1d,Il1a,Ccl5,Ccl2,Itgb3,Adam8,Ccl20,Vegfa,Icam1,Mmp9,Cx3cl1,Trpv4,Ptprj,Il1r1	Lgals3,Rarres2,Pawr,Pdgfd,Cxcl15
GO:0045907	positive regulation of vasoconstriction	0.0110327	Ptgs2,Egfr,Icam1,Htr2a	Tbxa2r,Avpr1a,Add3,Adra1d,Smad6,Adra1b,Pde5a
GO:0060326	cell chemotaxis	0.0110327	Cxcl1,Cxcl3,Cxcl5,Cyp7b1,Adam8,Notch1,Vegfa,Cx3cl1,Gpr35,Ccl5,Epha2,Fgf18,Vcam1,Ccl2,Tnfsf11,Camk1d,Prex1,Tiam1,Trpv4,Lyst,Abcc1,Prkd2,Flt1,Egr3,S1pr1,Dock4,Nod2,Ccl20,Cxcl16,Ptprj,Ch25h	Pdgfd,Rarres2,Saa3,Snai2,Lgals3,Cxcl15
GO:0019229	regulation of vasoconstriction	0.011883	Ptgs2,Egfr,Dock4,Cx3cl1,Htr2a,Icam1,Dusp5	Tbxa2r,Snta1,Avpr1a,Add3,Adra1d,Smad6,Adra1b,Pde5a
GO:1904018	positive regulation of vasculature development	0.011883	Cyp1b1,Hmox1,Cd40,Vegfa,Cx3cl1,Itgb3,Ccbe1,Sp1,Notch1,Adam12,Fgf18,Mmp9,Zc3h12a,Ago2,Cflar,Ccl5,Abl1,Il1a,Tert,Prkd2,Flt1,Ptgs2,Egr1,Itga5,Gper1,Tlr3,Ets1	Tbxa2r,Tek,Pdgfd,Lgals3,S100a1,Adm2
GO:0002685	regulation of leukocyte migration	0.0165538	Cxcl1,Ccl2,Cxcl3,Cxcl5,Stk10,Adam8,Abr,Vegfa,Icam1,Trpv4,Cx3cl1,Bdkrb1,Itgb3,Bcr,Mmp9,Ptpn22,Camk1d,Ccl5,Il1a,Il1r1,Nod2,Ccl20,Ptprj	Lgals3,Rarres2,Pawr,Pdgfd,Cxcl15
GO:0048839	inner ear development	0.0174588	Itga8,Mycl,Bmp2,Lrig1,Dvl3,Rbpj,Atp8b1,Alms1,Notch1,Spry2,Abr,Whrn,Jag1,Zeb1,Ptprq,Bcr,Aldh1a3	Lgr5,Bloc1s5,Prrx2,Ift20,Hey2,Fzd2,Bmp4,Cdkn1b,Bdnf,Fgf10,Cys1,Ror1
GO:0048771	tissue remodeling	0.0231088	Lif,Rbpj,Tgm2,Adam8,Il6,Abr,Vegfa,Flna,P2rx7,Itgb3,Lrp5,Epha2,Syt7,Mmp9,Epas1,Tnfsf11,Ubash3b,Cspg4,Il1a,Flt4,Bcr,Car2,S1pr1,Egfr,Jag1,Atp7a	Pth1r,Ctss,Adra1b,Fgf10,Cd24a
GO:0007159	leukocyte cell-cell adhesion	0.0249299	Socs5,Ccl2,Stk10,Adam8,Il6,Prdm1,Icam1,Il20rb,Olr1,Nfkbid,Tnfrsf21,Itpkb,Vcam1,Dusp10,Havcr2,Ptpn22,Tnfsf11,Ccl5,Zfp609,Abl1,Zmiz1,Zeb1,Cblb,Egr3,Arg2,Sox13,Nt5e,Itga5,Ets1,Tnip1,Ccl20	Bmp4,Cd24a,Cd59b,Il15,Glmn,Bad,Lgals3,Pawr,Pde5a
GO:0003013	circulatory system process	0.0252648	Hmox1,Cx3cl1,Abr,Vegfa,Icam1,Dusp5,Flna,Ier3,Bdkrb1,Agrn,Bdkrb2,Lrp5,Gch1,Smad3,Nav2,Zc3h12a,Epas1,Adcy6,Stc1,P2ry2,Trpv4,Bcr,Ptgs2,Egfr,Ppard,Dock4,Atp2b4,Gper1,Nedd4l,Smtn,Akap13,Htr2a,Ptprj	Kcnj2,Ephx2,Adra1b,Add3,Adra1d,Rasl10b,Tbxa2r,S100a1,Smad6,Sgcd,Id2,Snta1,Fxyd1,Avpr1a,Alox12,Adm2,Hey2,Pde5a
GO:0045123	cellular extravasation	0.0252648	Ccl2,Ccl5,Adam8,Abr,Bcr,Icam1,Cx3cl1,Il1a,Il1r1,Vcam1	Pawr,Pdgfd
GO:0048568	embryonic organ development	0.0252648	Chst11,Lif,Ncoa6,Hipk1,Rbpj,Stil,Epn2,Abr,Vegfa,Prdm1,Phactr4,Sp1,Epha2,Smad3,Spry2,Whrn,Tead4,E2f7,Epas1,Lrig1,Ndst1,Ift140,E2f8,En1,Foxf2,Zeb1,Bcr,Aldh1a3,Itga8,Kmt2a,Notch1,Ptprq,Tbx3,Zfpm2,Tshz1,Egfr,Dvl3,Med12,Aldh1a2,Vcam1,Stra6,Sh2b3	Mdfi,Bloc1s5,Prrx2,Hoxb2,Rarres2,Id2,Id3,Tcf7l2,Bmp4,Rpl10,Fzd2,Wnt9a,Fgf10,Hey2,Dlx2,Shox2
GO:0097530	granulocyte migration	0.0267585	Ccl2,Cxcl1,Cxcl3,Cxcl5,Camk1d,Il1a,Prex1,Ccl5,Adam8,Ccl20,Vegfa,Nod2,Cx3cl1,Trpv4,Ptprj,Il1r1	Lgals3,Cxcl15,Pawr,Rarres2
GO:0043583	ear development	0.0275782	Itga8,Mycl,Bcl2l11,Bmp2,Lrig1,Dvl3,Stra6,Rbpj,Tshz1,Atp8b1,Alms1,Notch1,Spry2,Abr,Whrn,Jag1,Zeb1,Ptprq,Bcr,Aldh1a3	Lgr5,Bloc1s5,Prrx2,Ift20,Cys1,Fzd2,Bmp4,Cdkn1b,Bdnf,Fgf10,Hey2,Ror1
GO:0008015	blood circulation	0.0305359	Hmox1,Cx3cl1,Abr,Vegfa,Icam1,Dusp5,Flna,Ier3,Bdkrb1,Agrn,Bdkrb2,Lrp5,Gch1,Smad3,Nav2,Zc3h12a,Epas1,Adcy6,Stc1,P2ry2,Trpv4,Bcr,Ptgs2,Egfr,Ppard,Dock4,Atp2b4,Gper1,Nedd4l,Smtn,Htr2a,Ptprj	Kcnj2,Ephx2,Adra1b,Add3,Adra1d,Rasl10b,Tbxa2r,S100a1,Smad6,Sgcd,Id2,Snta1,Fxyd1,Avpr1a,Alox12,Adm2,Hey2,Pde5a
GO:0043405	regulation of MAP kinase activity	0.0346145	Tnxb,Adam8,Htr2a,Dusp8,Dusp4,Irak3,P2rx7,Cdk12,Ercc6,Spry2,Fgf18,Trib1,Spry4,Dusp16,Dusp10,Ptpn22,Tnfsf11,Cspg4,Mapkbp1,Map3k6,Tiam1,Pik3r5,Spred2,Flt1,Bmp2,Egfr,Cd40,5730559C18Rik,Dvl3,Akap13,Nod2,Vegfa,Ptpn1,Ptprj,Ern1	Mdfi,Bmp4,Pdgfd,Cd24a,Gadd45g,Pdcd10,Avpi1,Fgf10,Pde5a
GO:0044236	multicellular organism metabolic process	0.0354551	Ccl2,Errfi1,Mmp10,Il6ra,Mmp13,Tnxb,Il6,Ppard,Tiparp,Mmp1a,Mmp1b,Mmp9,Trpv4,Mmp3,P2rx7	Bmp4,Id1,Wnt4,Scx,Ctss,Hint2,Mkx
GO:1903524	positive regulation of blood circulation	0.0380082	Ptgs2,Gch1,Egfr,Smtn,Htr2a,Icam1	Tbxa2r,Avpr1a,Add3,Adra1d,Smad6,Adra1b,Hey2,Pde5a
GO:0061448	connective tissue development	0.0380862	Chst11,Adamts7,Zbtb7a,Ppard,Itgb3,Sik3,Lrp5,Notch1,Smad3,Creb3l2,Fgf18,Mmp13,Amer1,Col27a1,Sh3pxd2b,Trpv4,Zeb1,Sox5,Bmp2,Egr1,Cflar,Stc1,Atp7a	Pth1r,Rspo2,Pla2g16,Bmp4,Pdgfd,Smad9,Id2,Gdf6,Shox2,Scx,Wnt9a,Snai2,Prrx2,Dlx2,Mkx
GO:0002691	regulation of cellular extravasation	0.0408204	Ccl2,Adam8,Abr,Bcr,Icam1,Il1a,Il1r1	Pawr,Pdgfd
GO:0042110	T cell activation	0.0455755	Socs5,Ccl2,Egr1,Adam8,Il6,Prdm1,Icam1,Relb,P2rx7,Il20rb,Ccl5,Nfkbid,Smad3,Tnfrsf21,Vcam1,Dusp10,Havcr2,Ptpn22,Mink1,Tnfsf11,Prex1,Zfp609,Ccl20,Abl1,Zmiz1,Abl2,Zeb1,Cblb,Egr3,Arg2,Sox13,Stx11,Itpkb,Bcl3,Cdk6,Apc,Atp7a	Bmp4,Cd24a,Cd59b,Il15,Rpl22,Glmn,Bad,Lgals3,Pawr,Lfng,Wnt4,Pde5a,Gadd45g

## Sheet: 12h
GOcode	pathwayname	pvalues	upregulated	downregualted
GO:0070374	positive regulation of ERK1 and ERK2 cascade	4.08431e-12	Ccl2,Gper1,Ackr3,Il6,C5ar1,Htr2a,Sema7a,Tgfb1,Itgb3,Ccl5,Jun,Notch2,Spry2,Fgf18,C3,Havcr2,Ptpn22,Tnfsf11,Ager,Ccl7,Ccl11,Prkca,Ccl8,Ccl9,Abca7,Ccl20,Abl1,Il1a,Flt4,Pdgfra,Bmp2,Ccr1,Cd44,Egfr,Rap1b,Ramp3,Tlr2,Cflar,Ripk2,Nod1,Nod2,Vegfa,F2rl1,Ccl25	Acta2,Rara,Pdgfc,Pdgfd,C1qtnf3,Gas6,Thpo,St5,Ctgf,Tek,Bmp4,Hmgcr,Ednra,Glipr2,Angpt1,Fgfr2,Fbxw7
GO:0070372	regulation of ERK1 and ERK2 cascade	4.832e-12	Errfi1,Lif,Tnip1,Gper1,Spred1,Ackr3,Il6,Ankrd26,C5ar1,Htr2a,Dab2,Sema7a,Tgfb1,Itgb3,Ccl5,Jun,Notch2,Spry2,Fgf18,Spry4,C3,Dusp10,Havcr2,Ptpn22,Tnfsf11,Ager,Ccl7,Ccl11,Prkca,Ccl8,Ccl9,Abca7,Ccl2,Ccl20,Abl1,Il1a,Flt4,F2rl1,Pdgfra,Bmp2,Ccr1,Cd44,Egfr,Rap1b,Ramp3,Tlr2,Cflar,Ripk2,Nod1,Nod2,Vegfa,Ptpn1,Ccl25	Igf1,Pdgfd,Thpo,St5,Ctgf,Pdgfc,Dmd,Fbxw7,Acta2,C1qtnf3,Spry1,Angpt1,Fgfr2,Fam83d,Rara,Glipr2,Bmp4,Hmgcr,Ednra,Cav1,Ephb2,Tek,Timp3,E130311K13Rik,L1cam,Gas6
GO:0070371	ERK1 and ERK2 cascade	1.68036e-11	Errfi1,Lif,Tnip1,Gper1,Spred1,Ackr3,Il6,Ankrd26,C5ar1,Htr2a,Dab2,Sema7a,Tgfb1,Itgb3,Ccl5,Jun,Notch2,Spry2,Fgf18,Spry4,C3,Dusp10,Havcr2,Ptpn22,Tnfsf11,Ager,Ccl7,Ccl11,Prkca,Ccl8,Ccl9,Abca7,Ccl2,Ccl20,Abl1,Il1a,Flt4,F2rl1,Zfp36l1,Pdgfra,Bmp2,Ccr1,Cd44,Egfr,Rap1b,Ramp3,Tlr2,Cflar,Ripk2,Nod1,Nod2,Vegfa,Ptpn1,Ccl25	Igf1,Pdgfd,Thpo,St5,Ctgf,Pdgfc,Dmd,Iqgap3,Acta2,C1qtnf3,Spry1,Angpt1,Fgfr2,Fam83d,Rara,Glipr2,Bmp4,Hmgcr,Ednra,Cav1,Ephb2,Tek,Timp3,Fbxw7,L1cam,E130311K13Rik,Gas6
GO:0003013	circulatory system process	3.11779e-11	Adora2a,Adora2b,Sod2,Gper1,Hmox1,Ppard,Vegfa,Ramp3,Vegfc,Dusp5,Gjc1,P2rx4,Bdkrb1,Tgfb1,Bdkrb2,Gch1,Abr,Ier3,Anpep,Zc3h12a,Gclm,Stat1,Gja1,Prkca,Kcnk6,Stc1,P2ry2,Nppc,Htr1b,Sema3a,Ptgs2,Ptgs1,Chd7,Egfr,Mef2a,Dock4,Agrn,Nedd4l,Akap13,Htr2a,F2rl1	Il18,Kcnj2,Aoc3,Npr3,Dmpk,Tbxa2r,Mgll,Id2,Dsp,Thra,Ctgf,Hopx,Prkg1,Add3,Hey2,Pde5a,Heg1,Kcnmb1,Enpep,Snta1,Adra1b,Adra1d,Ncald,Smad6,Amot,Gpx1,Jup,Agtr1a,Angpt1,Acta2,Dmd,Abat,Rasl10b,Tgfb2,Pde2a,Per2,Adrb2,Col1a2,Hmgcr,Ednra,Ephx2,Cav1,Mrvi1,F5,Htr7,Fxyd1,Itga1,Dsc2,Ahr,Cacna1g,Alox12,Smpd3,Ctnnbip1,Irx5,Adm2,Gas6
GO:0008015	blood circulation	2.04251e-10	Adora2a,Adora2b,Sod2,Gper1,Hmox1,Ppard,Vegfa,Vegfc,Dusp5,Gjc1,P2rx4,Bdkrb1,Tgfb1,Bdkrb2,Gch1,Abr,Ier3,Anpep,Zc3h12a,Gclm,Stat1,Gja1,Prkca,Kcnk6,Stc1,P2ry2,Nppc,Htr1b,Sema3a,Ptgs2,Ptgs1,Chd7,Egfr,Mef2a,Dock4,Agrn,Nedd4l,Htr2a,F2rl1	Il18,Kcnj2,Aoc3,Npr3,Dmpk,Tbxa2r,Mgll,Id2,Dsp,Thra,Ctgf,Hopx,Prkg1,Add3,Hey2,Pde5a,Kcnmb1,Enpep,Snta1,Adra1b,Adra1d,Ncald,Smad6,Amot,Gpx1,Jup,Agtr1a,Angpt1,Acta2,Dmd,Abat,Rasl10b,Tgfb2,Pde2a,Per2,Adrb2,Col1a2,Hmgcr,Ednra,Ephx2,Cav1,Mrvi1,F5,Htr7,Fxyd1,Itga1,Dsc2,Ahr,Cacna1g,Alox12,Smpd3,Ctnnbip1,Irx5,Adm2,Gas6
GO:0043410	positive regulation of MAPK cascade	7.10919e-10	Ptpn22,Lif,Il6ra,Lrrk2,Il11,Adam8,Ackr3,Il6,C5ar1,Vegfa,Dab2,Sema7a,Tgfb1,Ccl11,Itgb3,Cflar,Eif2ak2,Jun,Notch2,Xdh,Spry2,Fgf18,C3,Zc3h12a,Havcr2,Ccl2,Tnfsf11,Ager,Ccl7,Ccl5,Prkca,Ccl8,Ccl9,Map3k6,Pdgfra,Abca7,Pik3r5,Ccl20,Abl1,Il1a,Flt4,Bmp2,F2rl1,Flt1,Ankrd6,Fzd5,Ccr1,Gper1,Cd44,Cd40,Egfr,Rap1b,Ramp3,5730559C18Rik,Tlr2,Hipk2,Ripk2,Nod1,Akap13,Nod2,Htr2a,Ptpn1,Ccl25,Sash1	Il1rn,Igf1,Pdgfd,Epha4,Thpo,St5,Ctgf,Pdgfc,Magi3,Avpi1,Ror2,Pde5a,Iqgap3,Acta2,Tgfb2,Adra1b,C1qtnf2,C1qtnf3,C1qtnf1,Gdf6,Plce1,Angpt1,Fgfr2,Rara,Glipr2,Adrb2,Tgfb3,Hmgcr,Ednra,Sorbs3,Bmp4,Cav2,Mdfi,Tek,Cd24a,Itga1,Fbxw7,Cdon,Gadd45g,Tlr6,Dixdc1,Gas6
GO:0003018	vascular process in circulatory system	2.50698e-09	Adora2a,Adora2b,Sod2,Ppard,Htr2a,Dusp5,P2rx4,Gja1,Bdkrb2,Gch1,Gclm,Tgfb1,P2ry2,Nppc,Htr1b,Ptgs2,Ptgs1,Egfr,Abr,Dock4,Gper1,Vegfa,F2rl1	Il18,Tbxa2r,Cacna1g,Prkg1,Pde5a,Kcnmb1,Snta1,Adra1b,Adra1d,Smad6,Amot,Gpx1,Agtr1a,Angpt1,Acta2,Add3,Pde2a,Htr7,Adrb2,Hmgcr,Ednra,Cav1,Mrvi1,Per2,Itga1,Mgll,Ahr,Alox12,Smpd3,Ctnnbip1
GO:0035296	regulation of tube diameter	7.39301e-09	Adora2a,Adora2b,Bdkrb2,Sod2,Gja1,Gch1,Egfr,Ptgs1,Dock4,Nppc,Gper1,P2ry2,Ppard,Htr2a,Ptgs2,Dusp5,F2rl1,P2rx4,Htr1b	Tbxa2r,Cacna1g,Prkg1,Pde5a,Acta2,Snta1,Adra1b,Adra1d,Smad6,Gpx1,Agtr1a,Kcnmb1,Add3,Per2,Adrb2,Hmgcr,Ednra,Cav1,Mrvi1,Htr7,Itga1,Mgll,Ahr,Alox12,Smpd3
GO:0097746	regulation of blood vessel diameter	7.39301e-09	Adora2a,Adora2b,Bdkrb2,Sod2,Gja1,Gch1,Egfr,Ptgs1,Dock4,Nppc,Gper1,P2ry2,Ppard,Htr2a,Ptgs2,Dusp5,F2rl1,P2rx4,Htr1b	Tbxa2r,Cacna1g,Prkg1,Pde5a,Acta2,Snta1,Adra1b,Adra1d,Smad6,Gpx1,Agtr1a,Kcnmb1,Add3,Per2,Adrb2,Hmgcr,Ednra,Cav1,Mrvi1,Htr7,Itga1,Mgll,Ahr,Alox12,Smpd3
GO:0030335	positive regulation of cell migration	3.88344e-08	Cxcl1,Cxcl3,Cemip,Sod2,Gper1,Mmp1a,Egfr,Hmox1,Gab2,Pdpn,Ackr3,P2ry2,Fam110c,C5ar1,Vegfa,Itga6,Vegfc,Dab2,Cxcl5,Myo5a,Dmtn,Tgfb1,Bdkrb1,Ccl11,Itgb3,Ccbe1,Hdac9,Ccl5,Jun,Plau,P2rx4,Spry2,Fgf18,Mmp9,Zc3h12a,Flt4,Prl2c2,Ccl2,Camk1d,Prex1,Prkca,Nfe2l2,Sphk1,Ccr1,Adam8,Ccl20,Abl1,Il1a,Sema6d,Abcc1,Flt1,Sema3a,Ptgs2,Pdgfra,Bmp2,Sema5a,Pla2g7,Col18a1,S1pr1,Cd40,Enpp2,Ager,Dock4,Mmp3,Tlr2,Ets1,Fgfr1op,Lam…	Il18,Aoc3,Igf1,Pdgfd,Tnfaip6,Mylk,Pdgfc,Fer,Ror2,Sema6a,Atoh8,Acta2,Tgfb2,Mcam,Pcsk5,Sparc,Syne2,Angpt1,Angpt4,Glipr2,Aqp1,Hyal1,F3,Col1a1,Ednra,Bmp4,Amot,Pgf,Tek,Hspb1,Cmklr1,Egr1,Il6st,Alox12,Synpo2,Snai2,Pawr,Cxcl12,Cxcl15,Cxcl14,Gas6
GO:0035150	regulation of tube size	3.88344e-08	Adora2a,Adora2b,Gclm,Sod2,Gja1,Gch1,Egfr,Ptgs1,Dock4,Nppc,Gper1,P2ry2,Ppard,Bdkrb2,Htr2a,Ptgs2,Dusp5,F2rl1,P2rx4,Htr1b	Tbxa2r,Cacna1g,Prkg1,Pde5a,Acta2,Snta1,Adra1b,Adra1d,Smad6,Gpx1,Agtr1a,Kcnmb1,Add3,Per2,Adrb2,Hmgcr,Ednra,Cav1,Mrvi1,Htr7,Itga1,Mgll,Ahr,Alox12,Smpd3
GO:0050880	regulation of blood vessel size	3.88344e-08	Adora2a,Adora2b,Gclm,Sod2,Gja1,Gch1,Egfr,Ptgs1,Dock4,Nppc,Gper1,P2ry2,Ppard,Bdkrb2,Htr2a,Ptgs2,Dusp5,F2rl1,P2rx4,Htr1b	Tbxa2r,Cacna1g,Prkg1,Pde5a,Acta2,Snta1,Adra1b,Adra1d,Smad6,Gpx1,Agtr1a,Kcnmb1,Add3,Per2,Adrb2,Hmgcr,Ednra,Cav1,Mrvi1,Htr7,Itga1,Mgll,Ahr,Alox12,Smpd3
GO:0050900	leukocyte migration	3.88344e-08	Cxcl1,Ccl2,Cxcl3,Cxcl5,Slc8b1,Stk10,Cyp7b1,Adam8,Pla2g7,Abr,C5ar1,Vegfa,Vegfc,Tgfb1,Camk1d,Bdkrb1,Ccl11,Itgb3,Vav3,Ccl5,Spp1,Vcam1,Mmp9,Ptpn22,Tnfsf11,Ccl7,Prex1,Prkca,Ccl8,Ccl9,Hoxa7,Ccr1,S100a8,Cxcl10,Il1a,Gpr35,Flt1,Grem1,S1pr1,Itga6,Tlr2,Nod2,Ccl20,F2rl1,Ch25h,Ccl25,Cxcl16	Pgf,Aoc3,Cxcl12,Pdgfd,Cd24a,Itga1,Mpp1,Il16,Cxcl14,Cmklr1,Spns2,Fer,Ednra,Gcnt1,Pawr,Gas6,Cxcl15,Ror2,Artn
GO:0051480	regulation of cytosolic calcium ion concentration	4.81131e-08	Cxcl1,Cacna1i,Cxcl3,Cemip,Slc8b1,Ngf,Abl1,C5ar1,Htr2a,Myo5a,P2rx4,Bdkrb1,Gja1,Itgb3,Bdkrb2,Pkd2,Itpr2,Gsto1,Tgfb1,Ccr1,P2ry2,Gpr35,Pdgfra,Chd7,S1pr1,Ramp3,Gper1,Atp2b1,Pml,Cxcl10,F2rl1	Tbxa2r,Rxfp3,Cacna1g,Jph2,Prkg1,Tgfb2,Adra1b,Adra1d,C1qtnf1,Agtr1a,Adcy5,Tgm2,Dmd,Kcnk3,Bmp4,Ednra,Adcyap1r1,Gstm7,Cav1,Pth1r,Fzd2,Ddit3,Cd24a,Fxyd1,Il6st,Cib2,Jak3,Smpd3,Pawr
GO:0001655	urogenital system development	4.98223e-08	Cyp7b1,Lrrk2,Plaur,Lif,Hoxa11,Vegfa,Tgfb1,Itgb3,Pkd2,C1galt1,Notch2,Hoxc11,Akr1b3,Bcl2l11,Stat1,Cat,Gdnf,Tnc,Odc1,Aldh1a2,Pbx1,Pdgfra,Grem1,Bmp2,Cd44,Arg2,Itga6,Cflar,Nid1,Stra6,Dact2	Lgr5,Igf1,Pdgfd,Id4,Id2,Osr1,Mmp17,Wnt2b,Pcsk5,Cys1,Hey1,Enpep,Tgfb2,Itgb4,Lrp4,Mecom,Smad6,Epha4,Six1,Notch3,Spry1,Plce1,Hes1,Agtr1a,Angpt1,Fgfr2,Hoxb13,Rara,Lgr4,Sfrp1,Gcnt1,Aqp1,Cenpf,Ctnnbip1,Nog,Mpst,Bmp4,Kirrel3,Ednra,Lama5,Pgf,Ephb3,Tek,Pygo1,Glis2,Egr1,Itga8,Wnt4,Ahr,Gli2,Fat4,Ephb2,Bdnf,Irx3
GO:0001525	angiogenesis	5.4347e-08	Spred1,Adora2b,Notch2,Ism1,Hmox1,Lif,Adam8,Tnfaip2,Elk3,E2f8,C5ar1,Vegfa,Ereg,Vegfc,Dcn,Ccl11,Itgb3,Btg1,Ccbe1,Hdac9,Sema5a,Vav3,Jun,Plau,Spry2,Klf5,Fgf18,Anpep,Mmp9,C3,Zc3h12a,Prl2c2,Rnf213,Ccl2,Plk2,Stat1,Ccl5,Prkca,Nfe2l2,Tspan12,Nr4a1,Sphk1,Rbpj,Arhgap22,Shb,Abl1,Il1a,Flt4,Epn2,Flt1,Ptgs2,Pdgfra,Grem1,Ackr3,Fzd5,Fmnl3,Col18a1,S1pr1,Enpp2,Cd40,Ets1,Hipk2,C1galt1,Angptl4,Plxdc1,Pml,Cxcl10,Sash1	Rspo3,Il18,Tbxa2r,Ramp1,Ctgf,Clec14a,Ndnf,Cav1,Sema6a,Fbxw7,Enpep,Tgfb2,Cxcl12,Cd59a,Card10,Sparc,Mcam,Notch3,Gpx1,Tnmd,Jup,Angpt1,Fgfr2,Angpt4,Sfrp2,Ephb2,Pgf,Aqp1,Ephb3,Hyal1,Adrb2,F3,Tbx4,Rgcc,Ednra,Bmp4,Amot,Hspb6,Col8a2,Tek,Hspb1,Efna3,Ahr,Itgb8,Tmem100,Adm2
GO:0032103	positive regulation of response to external stimulus	5.4347e-08	Cxcl1,Cxcl3,Cxcl5,Adora2b,Adam8,Il6,Pla2g7,C5ar1,Vegfa,Vegfc,P2rx4,Gprc5b,Tgfb1,Il1rl1,Nfkbia,Fgf18,Tslp,C3,Havcr2,Ccl2,Tnfsf11,Camk1d,Cyp27b1,Ccl5,Prkca,Ccr1,S100a8,Ripk2,Ptgs2,Gbp5,Dhx58,Sema5a,S1pr1,Egfr,Ager,Ets1,Tlr2,Tnip1,Nod1,Zc3hav1,Nod2,Cxcl10,F2rl1,Cd47,Sash1	Pgf,Aoc3,Cdk19,Pdgfd,Cd24a,Hspb1,Cxcl15,Gas6,Tgm2,Il16,Pde2a,Cxcl12,Ldlr,Tlr6,Snai2,Ednra,Ctss,Cmklr1,Cxcl14,Pde5a,Artn
GO:0072001	renal system development	5.4347e-08	Lif,Lrrk2,Hoxa11,Vegfa,Tgfb1,Itgb3,Pkd2,C1galt1,Notch2,Hoxc11,Akr1b3,Bcl2l11,Stat1,Cat,Gdnf,Odc1,Aldh1a2,Pbx1,Pdgfra,Grem1,Bmp2,Cd44,Arg2,Itga6,Cflar,Nid1,Stra6,Dact2	Lgr5,Nog,Pdgfd,Id2,Osr1,Mmp17,Wnt2b,Pcsk5,Cys1,Hey1,Enpep,Tgfb2,Itgb4,Lrp4,Mecom,Smad6,Epha4,Six1,Notch3,Spry1,Plce1,Hes1,Agtr1a,Angpt1,Fgfr2,Rara,Lgr4,Sfrp1,Gcnt1,Aqp1,Cenpf,Ctnnbip1,Mpst,Bmp4,Kirrel3,Ednra,Lama5,Pgf,Tek,Pygo1,Glis2,Egr1,Itga8,Wnt4,Ahr,Gli2,Fat4,Bdnf,Irx3
GO:2000147	positive regulation of cell motility	9.36253e-08	Cxcl1,Cxcl3,Cemip,Sod2,Gper1,Mmp1a,Egfr,Hmox1,Gab2,Pdpn,Ackr3,P2ry2,Fam110c,C5ar1,Vegfa,Itga6,Vegfc,Dab2,Cxcl5,Myo5a,Dmtn,Tgfb1,Bdkrb1,Ccl11,Itgb3,Ccbe1,Hdac9,Ccl5,Jun,Plau,P2rx4,Spry2,Fgf18,Mmp9,Zc3h12a,Flt4,Prl2c2,Ccl2,Camk1d,Prex1,Prkca,Nfe2l2,Sphk1,Ccr1,Adam8,Ccl20,Abl1,Il1a,Sema6d,Abcc1,Flt1,Sema3a,Ptgs2,Pdgfra,Bmp2,Sema5a,Pla2g7,Col18a1,S1pr1,Cd40,Enpp2,Ager,Dock4,Mmp3,Tlr2,Ets1,Fgfr1op,Lam…	Il18,Aoc3,Igf1,Pdgfd,Tnfaip6,Mylk,Pdgfc,Fer,Ror2,Sema6a,Atoh8,Acta2,Tgfb2,Mcam,Pcsk5,Sparc,Syne2,Angpt1,Angpt4,Glipr2,Aqp1,Hyal1,F3,Col1a1,Ednra,Bmp4,Amot,Pgf,Tek,Hspb1,Cmklr1,Egr1,Il6st,Alox12,Synpo2,Snai2,Pawr,Cxcl12,Cxcl15,Cxcl14,Gas6
GO:0018108	peptidyl-tyrosine phosphorylation	9.5928e-08	Areg,Lif,Il6ra,Socs3,Errfi1,Il12rb1,Il11,Parp14,Il6,Egfr,Vegfa,Ereg,Vegfc,Dmtn,Gprc5a,Gprc5b,Tgfb1,Itgb3,Csf3,Dyrk3,Tslp,Ptpn22,Hsph1,Ccl5,Prkca,Gdnf,Cck,Abl1,Flt4,Flt1,Pdgfra,Grem1,Parp9,Cd44,Enpp2,Cd40,Agrn,Ripk2,Nod2,Htr2a,Ptpn1,Rasa1	Il18,Igf1,Pdgfd,Ctf1,Il15,Melk,Pkdcc,Pdgfc,Fer,Hck,Fbxw7,Lrp4,Unc119,Epha4,Epha3,Hes1,Agtr1a,Angpt1,Fgfr2,Angpt4,Sfrp2,Sfrp1,Efemp1,Cav2,Cav1,Ephb2,Tek,Cd24a,Il6st,Ddr1,Jak3,Sh2d1b1,Gas6
GO:0007204	positive regulation of cytosolic calcium ion concentration	1.37932e-07	Cxcl1,Cacna1i,Cxcl3,Cemip,Slc8b1,Ngf,Abl1,C5ar1,Htr2a,Myo5a,P2rx4,Bdkrb1,Gja1,Itgb3,Bdkrb2,Pkd2,Itpr2,Gsto1,Tgfb1,Ccr1,P2ry2,Gpr35,Pdgfra,Chd7,S1pr1,Ramp3,Gper1,Pml,Cxcl10,F2rl1	Tbxa2r,Rxfp3,Cacna1g,Jph2,Prkg1,Tgfb2,Adra1b,Adra1d,C1qtnf1,Agtr1a,Adcy5,Tgm2,Dmd,Gstm7,Bmp4,Ednra,Adcyap1r1,Cav1,Pth1r,Fzd2,Ddit3,Cd24a,Cib2,Jak3,Pawr
GO:0055074	calcium ion homeostasis	1.37932e-07	Cxcl1,Cacna1i,Cxcl3,Cemip,Slc8b1,Ngf,Ager,Abl1,C5ar1,Htr2a,Myo5a,P2rx4,Bdkrb1,Gja1,Itgb3,Bdkrb2,Pkd2,Itpr2,Ccl2,Tnfsf11,Gsto1,Ccl5,Prkca,Tgfb1,Ccr1,Cyp27b1,Cxcl10,P2ry2,Gpr35,Pdgfra,Chd7,S1pr1,Cd40,Ramp3,Gper1,Atp2b1,Pml,Stc1,F2rl1	Tbxa2r,Rxfp3,Tgm2,Cacna1g,Jph2,Prkg1,Tgfb2,Adra1b,Adra1d,C1qtnf1,Agtr1a,Jak3,Adcy5,Herpud1,Vdr,Dmd,Fam20a,Kcnk3,Bmp4,Dmpk,Ednra,Adcyap1r1,Mcu,Gstm7,Cav1,Pth1r,Fzd2,Ddit3,Cd24a,Fxyd1,Efhc1,Slc24a3,Il6st,Cib2,Slc25a27,Smpd3,Pawr,Bnip3
GO:0001822	kidney development	1.38076e-07	Lif,Lrrk2,Hoxa11,Vegfa,Tgfb1,Itgb3,Stra6,C1galt1,Notch2,Hoxc11,Akr1b3,Bcl2l11,Cat,Gdnf,Odc1,Pbx1,Pdgfra,Grem1,Bmp2,Cd44,Arg2,Cflar,Nid1,Pkd2,Dact2	Nog,Pdgfd,Id2,Osr1,Mmp17,Wnt2b,Pcsk5,Cys1,Hey1,Enpep,Tgfb2,Lrp4,Smad6,Epha4,Six1,Notch3,Spry1,Plce1,Hes1,Agtr1a,Angpt1,Fgfr2,Rara,Lgr4,Sfrp1,Gcnt1,Aqp1,Cenpf,Ctnnbip1,Mpst,Bmp4,Kirrel3,Ednra,Pygo1,Pgf,Tek,Lama5,Glis2,Egr1,Itga8,Wnt4,Ahr,Gli2,Fat4,Bdnf,Irx3
GO:0002237	response to molecule of bacterial origin	1.76532e-07	Cxcl1,Sbno2,Cxcl3,Gch1,Cxcl5,Gbp2,Tnfaip3,Cd40,Il6,Abr,C5ar1,Prdm1,Nfkb1,Irak3,Bdkrb1,Mrc1,Nfkbia,Jun,Tnfrsf23,Tnfrsf22,Ripk2,Cd300lb,Zc3h12a,Dusp10,Havcr2,Tnfrsf26,Ptpn22,Stat1,Tgfb1,Prkca,Ptgir,Ccl2,Cyp27b1,Abca1,Abl1,Irgm2,Fzd5,Ptgs2,Slpi,Eif2ak2,Ppard,Cebpb,Plscr1,Cd14,5730559C18Rik,Tlr2,Trib1,Tnip1,Nod2,Cxcl10,Cxcl16,Ccl5,Sash1	Il18,Rara,Cd24a,Shpk,Ssc5d,Fas,Ptger1,Pde2a,Tbxa2r,Fer,Tnfrsf11b,Ednra,Cxcl15,Spon2,Tlr6
GO:0018212	peptidyl-tyrosine modification	1.76637e-07	Areg,Lif,Il6ra,Socs3,Errfi1,Il12rb1,Il11,Parp14,Il6,Egfr,Vegfa,Ereg,Vegfc,Dmtn,Gprc5a,Gprc5b,Tgfb1,Itgb3,Csf3,Dyrk3,Tslp,Ptpn22,Hsph1,Ccl5,Prkca,Gdnf,Cck,Abl1,Flt4,Flt1,Pdgfra,Grem1,Parp9,Cd44,Enpp2,Cd40,Agrn,Ripk2,Nod2,Htr2a,Ptpn1,Rasa1	Il18,Igf1,Pdgfd,Ctf1,Il15,Melk,Pkdcc,Pdgfc,Fer,Hck,Fbxw7,Lrp4,Unc119,Epha4,Epha3,Hes1,Agtr1a,Angpt1,Fgfr2,Angpt4,Sfrp2,Sfrp1,Efemp1,Cav2,Cav1,Ephb2,Tek,Cd24a,Il6st,Ddr1,Jak3,Sh2d1b1,Gas6
GO:0072507	divalent inorganic cation homeostasis	2.49956e-07	Cxcl1,Cacna1i,Cxcl3,Cemip,Slc8b1,Slc39a14,Mt2,Mt1,Ngf,Ager,Abl1,C5ar1,Htr2a,Myo5a,P2rx4,Bdkrb1,Gja1,Itgb3,Bdkrb2,Pkd2,Itpr2,Ccl2,Tnfsf11,Gsto1,Ccl5,Prkca,Tgfb1,Ccr1,Cyp27b1,Cxcl10,P2ry2,Gpr35,Pdgfra,Chd7,S1pr1,Egfr,Cd40,Ramp3,Gper1,Atp2b1,Pml,Stc1,F2rl1	Tbxa2r,Rxfp3,Tgm2,Cacna1g,Jph2,Cnnm2,Prkg1,Tgfb2,Adra1b,Adra1d,C1qtnf1,Agtr1a,Jak3,Adcy5,Herpud1,Vdr,Dmd,Fam20a,Kcnk3,Bmp4,Dmpk,Ednra,Adcyap1r1,Mcu,Gstm7,Cav1,Pth1r,Fzd2,Ddit3,Cd24a,Fxyd1,Efhc1,Slc24a3,Il6st,Cib2,Slc25a27,Smpd3,Pawr,Bnip3
GO:1901342	regulation of vasculature development	3.33119e-07	Adora2b,Ism1,Hmox1,Lif,Epn2,C5ar1,Vegfa,Vegfc,Dcn,Ccl11,Itgb3,Btg1,Ccbe1,Hdac9,Ccl5,Xdh,Spry2,Klf5,Fgf18,Mmp9,C3,Zc3h12a,Ccl2,Cflar,Stat1,Prl2c2,Prkca,Nfe2l2,Tspan12,Plk2,Spred1,Abl1,Il1a,Flt1,Ptgs2,Sphk1,Grem1,Sema5a,Enpp2,Cd40,Gper1,Hipk2,Ets1,Pml,Cxcl10,Sash1	Tbxa2r,Pdgfd,Hey2,Fbxw7,Tgfb2,Cd59a,Card10,Sparc,Amot,Tnmd,Jup,Hey1,Angpt4,Sfrp2,Hspb6,Aqp1,Hyal1,Adrb2,F3,Rgcc,Bmp4,Cth,Sema6a,Pgf,Tek,Hspb1,Egr1,Efna3,Wnt4,Itgb8,Tmem100,Adm2
GO:1901617	organic hydroxy compound biosynthetic process	4.15345e-07	Abcg1,Cyp7b1,Bmp2,Nr4a2,Sec14l2,Gch1,Sphk1,Akr1c18,Gper1,Cyp27b1,Dab2,Akr1b3,Nfkb1,Myo5a,Plek,Atp7a,Ch25h	Cacna1h,Fdps,Malrd1,Nsdhl,Cyp51,Sc5d,Prkg1,Pth1r,Fdft1,Ephx1,Tgfb2,Adcyap1r1,Tm7sf2,Pcbd1,Dkk3,Agtr1a,Stard4,Alox12,Hmgcs1,Vdr,Per2,Mvd,Hmgcr,Insig1,Mvk,Cdh3,Ldhb,Hsd17b7,Msmo1,Wnt4,Lss,Snai2,Sqle,Dhcr24
GO:0006874	cellular calcium ion homeostasis	6.69317e-07	Cxcl1,Cacna1i,Cxcl3,Cemip,Slc8b1,Ngf,Abl1,C5ar1,Htr2a,Myo5a,P2rx4,Bdkrb1,Gja1,Itgb3,Bdkrb2,Pkd2,Ccl5,Itpr2,Ccl2,Gsto1,Tgfb1,Prkca,Ccr1,Cxcl10,P2ry2,Gpr35,Pdgfra,Chd7,S1pr1,Cd40,Ramp3,Gper1,Atp2b1,Pml,Stc1,F2rl1	Tbxa2r,Rxfp3,Tgm2,Cacna1g,Jph2,Prkg1,Tgfb2,Adra1b,Adra1d,C1qtnf1,Agtr1a,Jak3,Adcy5,Herpud1,Vdr,Dmd,Adcyap1r1,Kcnk3,Bmp4,Dmpk,Ednra,Gstm7,Mcu,Cav1,Pth1r,Fzd2,Ddit3,Cd24a,Fxyd1,Efhc1,Slc24a3,Il6st,Cib2,Slc25a27,Smpd3,Pawr,Bnip3
GO:0001503	ossification	7.70457e-07	Areg,Ext1,Sbno2,Rbpj,Bmp2k,Vegfa,Tgfb1,Gja1,Sik3,Twist2,Fgf18,Spp1,Mmp9,Tnfsf11,Mmp13,Adar,Fam20c,Ccr1,Bmpr1b,Cyp27b1,P2ry2,Nppc,Pbx1,Cebpb,Grem1,Bmp2,Ptgs2,Cebpd,Ifi204,Isg15,Cdk6,Gpm6b,Stc1,Nab1,S1pr1	Igf1,Axin2,Aspn,Id2,Osr1,Igsf10,Thra,Runx2,Ctgf,Chrd,Igfbp5,Il6st,Hey1,Gli2,Lrp4,Smad6,Nog,Tmem119,Csgalnact1,Col2a1,Cthrc1,Sfrp2,Lgr4,Sfrp1,Lrrc17,Ctnnbip1,Fbn2,Tcf7l2,Dhrs3,Gdpd2,Adrb2,Col1a1,Chrdl1,Clec11a,Alpl,Pth1r,Bmp4,Egr2,Fgfr2,Pkdcc,Id4,Wnt4,Fhl2,Shox2,Scx,Kazald1,Fat4,Snai2,Nab2
GO:0006694	steroid biosynthetic process	8.90028e-07	Abcg1,Adora2b,Bmp2,Il1a,Sec14l2,Cyp7b1,Akr1c18,Bmpr1b,Cyp27b1,Dab2,Nfkb1,Ch25h,Pbx1	Cacna1h,Fdps,Igf1,Nsdhl,Cyp51,Sc5d,Malrd1,Prkg1,Fdft1,Tm7sf2,Dkk3,Stard4,Hmgcs1,Vdr,Sdr42e1,Mvd,Hmgcr,Insig1,Mvk,Hsd17b7,Msmo1,Egr1,Wnt4,Lss,Snai2,Sqle,Pde8b,Dhcr24
GO:0031349	positive regulation of defense response	9.51798e-07	Cxcl1,Adora2b,Egfr,Gbp5,Adam8,Il6,Cd14,Ereg,Irak3,Penk,Gprc5b,Gja1,Traf3,Irf7,Il1rl1,H2-T23,Nfkbia,Tnip1,Trim30a,Tslp,C3,Havcr2,Ptpn22,Tnfsf11,Mmp12,Ccl5,Prkca,Ddx58,Il18rap,S100a8,Irgm2,F2rl1,Irgm1,Ptgs2,Ifih1,Pvr,Parp9,Dhx58,Plscr1,Cd47,Birc3,Ager,5730559C18Rik,Tlr2,Ripk2,Nod1,Zc3hav1,Nod2,Tnfaip3,Ets1,Ptgs2os	Lgr4,Aoc3,Cdk19,Cd24a,Coch,Tgm2,Pde2a,Ldlr,Tspan6,Flot1,Ednra,Tlr6,Ctss,Sh2d1b1,Colec12,Pde5a,Cav1
GO:0050673	epithelial cell proliferation	9.51798e-07	Areg,Cyp7b1,Notch2,Errfi1,Mcc,Hmox1,Tnfaip3,Ager,Il6,Ppard,C5ar1,Vegfa,Ereg,Vegfc,Dab2,Tgfb1,Ccl11,Itgb3,Twist2,Bnc1,Mmp12,Ccl5,Jun,Plau,Xdh,Dusp10,Ccl2,Tnfsf11,Stat1,Gja1,Prkca,Nr4a1,Cask,Flt4,Aldh1a2,Flt1,Cebpb,Bmp2,Sema5a,Egfr,Zfp36l1,Cflar,Glul,Cdk6,Nod2,Atp7a,Has2	Mki67,Igf1,Pbld1,Id2,Osr1,Vdr,Igfbp5,Adk,Atoh8,Foxp2,Rps6ka1,Tgfb2,Snai2,Nog,Six1,Gpx1,Tnmd,Sparc,Ednra,Hes1,Cdh3,Iqgap3,Fgfr2,Lgr5,Lgr4,Sfrp1,Rap1gap,Col8a2,Hyal1,Tcf7l2,Wfdc1,Tek,Rgcc,Lims2,Hey1,Bmp4,Cav2,Cav1,Pgf,Ptprv,F3,Fzd7,Birc5,Sfrp2,Gas1,Cxcl12
GO:0050731	positive regulation of peptidyl-tyrosine phosphorylation	1.3046e-06	Areg,Lif,Il6ra,Il11,Parp14,Il6,Htr2a,Ereg,Vegfc,Gprc5b,Tgfb1,Itgb3,Csf3,Tslp,Hsph1,Ccl5,Gdnf,Cck,Abl1,Pdgfra,Grem1,Parp9,Cd44,Enpp2,Cd40,Agrn,Ripk2,Nod2,Vegfa,Ptpn1,Rasa1	Il18,Igf1,Sh2d1b1,Ctf1,Lrp4,Il6st,Unc119,Epha4,Il15,Cd24a,Gas6,Hes1,Angpt1,Cav2,Angpt4,Fbxw7
GO:0060326	cell chemotaxis	1.66014e-06	Cxcl1,Cxcl3,Cxcl5,Slc8b1,Cyp7b1,Adam8,Pla2g7,C5ar1,Vegfa,Vegfc,P2rx4,Camk1d,Ccl11,Vav3,Ccl5,Fgf18,Spp1,Vcam1,Ccl2,Tnfsf11,Nr4a1,Ccl7,Prex1,Prkca,Ccl8,Ccl9,Saa3,Ccr1,S100a8,Cxcl10,Gpr35,Abcc1,Flt1,Pdgfra,Grem1,Sema5a,S1pr1,Enpp2,Dock4,Nod2,Ccl20,F2rl1,Cxcl16,Ccl25,Ch25h	Pgf,Pdgfd,Hspb1,Itga1,Mpp1,Il16,Cmklr1,Snai2,Ednra,Agtr1a,Cxcl12,Cxcl15,Cxcl14,Gas6
GO:0072503	cellular divalent inorganic cation homeostasis	1.6977e-06	Cxcl1,Cacna1i,Cxcl3,Cemip,Slc8b1,Slc39a14,Mt2,Mt1,Ngf,Abl1,C5ar1,Htr2a,Myo5a,P2rx4,Bdkrb1,Gja1,Itgb3,Bdkrb2,Pkd2,Itpr2,Ccl2,Gsto1,Ccl5,Prkca,Tgfb1,Ccr1,Cxcl10,P2ry2,Gpr35,Pdgfra,Chd7,S1pr1,Cd40,Ramp3,Gper1,Atp2b1,Pml,Stc1,F2rl1	Tbxa2r,Rxfp3,Tgm2,Cacna1g,Jph2,Prkg1,Tgfb2,Adra1b,Adra1d,C1qtnf1,Agtr1a,Jak3,Adcy5,Herpud1,Vdr,Dmd,Adcyap1r1,Kcnk3,Bmp4,Dmpk,Ednra,Gstm7,Mcu,Cav1,Pth1r,Fzd2,Ddit3,Cd24a,Fxyd1,Efhc1,Slc24a3,Il6st,Cib2,Slc25a27,Smpd3,Pawr,Bnip3
GO:0008202	steroid metabolic process	1.74776e-06	Adora2b,Cyp7b1,Akr1c18,Nfkb1,Dab2,Acadl,Soat1,Spp1,Abcg1,Cat,Bmpr1b,Ugt1a7c,Abca2,Cyp27b1,Abca1,Il1a,Pbx1,Pdgfra,Lipe,Bmp2,Sec14l2,Apobr,Ch25h	Cacna1h,Fdps,Igf1,Nsdhl,Dhrs9,Scd1,Sc5d,Malrd1,Prkg1,Vdr,Fdft1,Ephx2,Tm7sf2,Dkk3,Ldlr,Agtr1a,Stard4,Hmgcs1,Cyp51,Vldlr,Ebpl,Cyp26b1,Sdr42e1,Mvd,Hmgcr,Insig1,Mvk,Hsd17b7,Msmo1,Egr1,Wnt4,Srebf2,Lss,Snai2,Sqle,Pde8b,Dhcr24
GO:0032496	response to lipopolysaccharide	2.50518e-06	Cxcl1,Sbno2,Cxcl3,Gch1,Cxcl5,Gbp2,Tnfaip3,Cd40,Il6,Abr,Prdm1,Nfkb1,Irak3,Bdkrb1,Mrc1,Nfkbia,Jun,Tnfrsf23,Tnfrsf22,Ripk2,Cd300lb,Zc3h12a,Dusp10,Havcr2,Tnfrsf26,Ptpn22,Stat1,Tgfb1,Prkca,Ptgir,Ccl2,Cyp27b1,Abca1,Abl1,Irgm2,Ptgs2,Slpi,Eif2ak2,Ppard,Cebpb,Plscr1,Cd14,Trib1,Tnip1,Nod2,Cxcl10,Cxcl16,Ccl5,Sash1	Il18,Rara,Shpk,Tbxa2r,Fas,Ptger1,Pde2a,Fer,Tnfrsf11b,Ednra,Cxcl15,Spon2
GO:0022407	regulation of cell-cell adhesion	2.65947e-06	Adora2a,Il12rb1,Adam8,Il6,Vegfa,Prdm1,Ass1,Tgfb1,Il20rb,Pnp,H2-T23,Ccl2,Nfkbid,Dmtn,Ets1,Vcam1,Mex3b,Dusp10,Havcr2,Myo10,Ptpn22,Tnfsf11,Hsph1,Ccl5,Prkca,Shb,Tfrc,Tnfaip3,Pdpn,Abl1,Cebpb,Bmp2,Cd1d1,Cd44,Arg2,Ager,Itga6,Tnfsf9,Ripk2,Ccl20,Ccl25,Cd47,Has2	Il18,Il1rn,Igf1,Pag1,Il15,Igfbp2,Prkg1,Flot1,Il6st,Adk,Pde5a,Efnb1,C1qtnf1,Hes1,Gsn,Alox12,Rara,Rap1gap,Vnn1,Cyp26b1,Adrb2,Rgcc,Cav1,Ephb3,Bmp4,Cd24a,Hlx,Wnt4,Jak3,Abat,L1cam,Snai2,Pawr,Cxcl12,Mbp
GO:0030595	leukocyte chemotaxis	3.14463e-06	Cxcl1,Cxcl3,Cxcl5,Slc8b1,Cyp7b1,Adam8,Pla2g7,C5ar1,Vegfa,Vegfc,Ccl7,Ccl11,Vav3,Ccl5,Spp1,Ccl2,Tnfsf11,Camk1d,Prex1,Prkca,Ccl8,Ccl9,Ccr1,S100a8,Cxcl10,Gpr35,Flt1,Grem1,S1pr1,Nod2,Ccl20,F2rl1,Cxcl16,Ccl25,Ch25h	Pgf,Itga1,Mpp1,Il16,Ednra,Cmklr1,Cxcl12,Cxcl15,Cxcl14,Gas6
GO:0050727	regulation of inflammatory response	3.34506e-06	Adora2a,Adora2b,Socs3,Sbno2,Slc7a2,Casp4,Adam8,Ager,Il6,Egfr,Abr,Nfkb1,Bcl6b,Sema7a,Gprc5b,Gper1,Il20rb,Il1rl1,Nfkbia,Ier3,Ets1,Tslp,C3,Zc3h12a,Dusp10,Tnfsf11,Ccl5,Prkca,Uaca,Gbp5,Usp18,Ptgs2,Cd44,Cd47,Nt5e,Ppard,Tlr2,Tnip1,Nod2,Tnfaip3,S100a8	Tnfaip6,Tgm2,Cdk19,Cd24a,Shpk,C1qtnf3,Siglecg,Mgll,Adrb2,Pde2a,Gpx1,Ldlr,Tlr6,Pbk,Mvk,Cd59a,Wfdc1,Ednra,Aoc3,Ctss,Pde5a
GO:0050730	regulation of peptidyl-tyrosine phosphorylation	4.46521e-06	Areg,Lif,Il6ra,Socs3,Errfi1,Il11,Parp14,Il6,Egfr,Htr2a,Ereg,Vegfc,Dmtn,Gprc5a,Gprc5b,Tgfb1,Itgb3,Csf3,Tslp,Ptpn22,Hsph1,Ccl5,Prkca,Gdnf,Cck,Abl1,Pdgfra,Grem1,Parp9,Cd44,Enpp2,Cd40,Agrn,Ripk2,Nod2,Vegfa,Ptpn1,Rasa1	Il18,Sfrp2,Gas6,Igf1,Pdgfd,Lrp4,Ctf1,Il6st,Unc119,Sfrp1,Epha4,Il15,Cd24a,Pdgfc,Sh2d1b1,Hes1,Cav1,Angpt1,Cav2,Angpt4,Fbxw7
GO:0050678	regulation of epithelial cell proliferation	4.85139e-06	Errfi1,Cyp7b1,Jun,Hmox1,Tnfaip3,Ager,Il6,Ppard,C5ar1,Vegfa,Vegfc,Dab2,Tgfb1,Itgb3,Bnc1,Mmp12,Twist2,Mcc,Plau,Xdh,Dusp10,Ccl2,Stat1,Ccl11,Prkca,Nr4a1,Gja1,Cask,Flt4,Aldh1a2,Flt1,Bmp2,Sema5a,Egfr,Zfp36l1,Cflar,Glul,Has2,Cdk6,Nod2,Atp7a,Ccl5	Igf1,Pbld1,Osr1,Vdr,Atoh8,Iqgap3,Foxp2,Lims2,Tgfb2,Nog,Six1,Gpx1,Tnmd,Sparc,Hes1,Cdh3,Hey1,Fgfr2,Sfrp2,Sfrp1,Rap1gap,Hyal1,Tcf7l2,Wfdc1,Tek,Rgcc,Ednra,Bmp4,Cav2,Cav1,Pgf,F3,Fzd7,Birc5,Snai2,Gas1,Cxcl12
GO:0019932	second-messenger-mediated signaling	1.12844e-05	Adora2a,Adora2b,Lrrk2,Mt2,Mt1,Myo5a,P2rx4,Cxcl10,Rcan1,Pkd2,Dmtn,Vcam1,Homer2,Tnfsf11,Gsto1,Adcy2,Ptgir,Abca1,Irgm2,Sphk1,Egfr,Ramp3,Gper1,Ccl20	Tbxa2r,Igf1,Jph2,Prkg1,Adra1b,Adra1d,Ncald,Cmya5,Rcan2,Ndnf,Agtr1a,Ncam1,Adcy5,Dmd,Pde2a,Htr7,Adrb2,Dmpk,Adcyap1r1,Mcu,Gstm7,Pth1r,Mrvi1,Cd24a,Ramp1,Ahr,L1cam,Tmem100,Cmklr1,Adm2
GO:0048660	regulation of smooth muscle cell proliferation	1.38234e-05	Il6ra,Rbpj,Hmox1,Tnfaip3,Il6,Ppard,Vegfa,Ereg,Itgb3,Jun,Trib1,Mmp9,Akr1b3,Stat1,Ccl5,Prkca,Ptgir,Abcc4,Htr1b,Ptgs2,S1pr1,Egfr,Ager,Gper1	Il18,Npr3,Pdgfd,Id2,Il15,Igf1,Prkg1,Igfbp5,Tgfb3,Cnn1,Notch3,Fgfr2,Tgm2,Tcf7l2,Vipr2,Hmgcr,Cav1,Bmp4,Egr1,Alox12,Ctnnbip1,Hpgd
GO:0070098	chemokine-mediated signaling pathway	1.62604e-05	Ccl2,Ccl11,Cxcl3,Cxcl5,Ccl7,Ccl5,Ccl25,Ccl8,Ccl9,Cxcl1,Ackr3,Ccr1,Ccl20,Cxcl10,Gpr35	Cxcl12,Cxcl15,Thpo
GO:0051924	regulation of calcium ion transport	1.67578e-05	Adora2a,Ngf,Cemip,Slc8b1,Myo5a,P2rx4,Bdkrb1,Gja1,Itgb3,Pkd2,Ccl5,Gem,Ptpn22,Gsto1,Tgfb1,Cask,Ccr1,Cxcl10,Abl1,Gpr35,Ptgs2,Orai1,Chd7,Rrad,Ramp3,Gper1,Pml,Stc1	Igf1,Camk2a,Il16,Cacna1g,Jph2,Hspa2,Tgfb2,Ahnak,Mylk,Hes1,Trpv2,Vdr,Dmd,Gstm7,Adrb2,Ednra,Adcyap1r1,Cav1,Bmp4,Jak3,Pawr,Cxcl12
GO:0010959	regulation of metal ion transport	1.85325e-05	Cxcl1,Adora2a,Ngf,Cemip,Slc8b1,Amigo1,Htr2a,Agrn,Myo5a,P2rx4,Bdkrb1,Gja1,Itgb3,Pkd2,Glrx,Gem,Ptpn22,Gsto1,Ccl5,Tgfb1,Cask,Ccr1,Fxyd5,Cxcl10,Abl1,Gpr35,Ptgs2,Orai1,Chd7,Rrad,Ager,Ramp3,Gper1,Nedd4l,Oxsr1,Pml,Stc1,Atp7a,Nkain1	Osr1,Kcnj2,Igf1,Camk2a,Il16,Cacna1g,Jph2,Vdr,Prkg1,Kcnmb1,Hspa2,Tgfb2,Ahnak,Mylk,Hes1,Cav1,Akap7,Dmd,Kcnab1,Snta1,Gstm7,Adrb2,Dmpk,Ednra,Adcyap1r1,Trpv2,Bmp4,Fxyd1,Fhl1,Jak3,Pawr,Cxcl12
GO:0033002	muscle cell proliferation	1.85325e-05	Il6ra,Rbpj,Hmox1,Tnfaip3,Il6,Ppard,Vegfa,Ereg,Gja1,Itgb3,Jun,Trib1,Mmp9,Akr1b3,Mapk11,Stat1,Ccl5,Prkca,Ptgir,Abcc4,Htr1b,Ptgs2,Zfpm2,S1pr1,Egfr,Ager,Gper1,Cflar	Il18,Npr3,Pdgfd,Id2,Il15,Igf1,Prkg1,1190002N15Rik,Igfbp5,Hey2,Tgfb2,Tgfb3,Cnn1,Nog,Six1,Notch3,Angpt1,Fgfr2,Ncam1,Tgm2,Tcf7l2,Vipr2,Hmgcr,Ednra,Cav1,Bmp4,Egr1,Alox12,Ctnnbip1,Hpgd
GO:0045785	positive regulation of cell adhesion	1.85325e-05	Ccl2,Il12rb1,Adam8,Il6,Vegfa,Vegfc,Dab2,Tgfb1,Itgb3,Pnp,H2-T23,Ccl5,Nid1,Dmtn,Ets1,Spp1,Vcam1,Mex3b,Dusp10,Havcr2,Myo10,Ptpn22,Tnfsf11,Hsph1,Prex1,Prkca,Shb,Tfrc,Pdpn,Abl1,Cd1d1,Cd44,Cd47,Enpp2,Ager,Itga6,Tnfsf9,Ripk2,Cdk6,Ccl25,Vav3,Has2	Il18,Igf1,Il15,Igfbp2,Chrd,Flot1,Plekha2,Rsu1,Adk,Tgfb2,Efnb1,Ndnf,Pcsk5,Jup,Hes1,Angpt1,Rara,Tgm2,Ccdc80,Dmd,Rap1gap,Il6st,Hyal1,Vnn1,Abi3bp,Cav1,Tek,Cd24a,Hlx,Wnt4,Vit,Jak3,Spock2,L1cam,Pawr,Cxcl12
GO:0072006	nephron development	1.85325e-05	Tgfb1,Lif,Grem1,Bmp2,Cd44,Itgb3,Notch2,Cflar,Nid1,Vegfa,Hoxa11,Pbx1,Pdgfra,Gdnf	Pdgfd,Osr1,Pgf,Hey1,Enpep,Nog,Six1,Notch3,Plce1,Hes1,Agtr1a,Angpt1,Lgr4,Aqp1,Fat4,Bmp4,Kirrel3,Wnt2b,Tek,Lama5,Egr1,Wnt4,Ahr,Ctnnbip1,Irx3
GO:0048659	smooth muscle cell proliferation	1.92516e-05	Il6ra,Rbpj,Hmox1,Tnfaip3,Il6,Ppard,Vegfa,Ereg,Itgb3,Jun,Trib1,Mmp9,Akr1b3,Stat1,Ccl5,Prkca,Ptgir,Abcc4,Htr1b,Ptgs2,S1pr1,Egfr,Ager,Gper1	Il18,Npr3,Pdgfd,Id2,Il15,Igf1,Prkg1,Igfbp5,Tgfb3,Cnn1,Notch3,Fgfr2,Tgm2,Tcf7l2,Vipr2,Hmgcr,Ednra,Cav1,Bmp4,Egr1,Alox12,Ctnnbip1,Hpgd
GO:0022409	positive regulation of cell-cell adhesion	2.59109e-05	Ccl2,Il12rb1,Adam8,Il6,Tgfb1,Pnp,H2-T23,Dmtn,Ets1,Vcam1,Mex3b,Dusp10,Havcr2,Myo10,Ptpn22,Tnfsf11,Hsph1,Ccl5,Shb,Tfrc,Pdpn,Cd1d1,Cd44,Cd47,Ager,Itga6,Tnfsf9,Ripk2,Has2	Il18,Rara,Igf1,Rap1gap,Hlx,Jak3,Vnn1,Il15,Cd24a,Igfbp2,Efnb1,Flot1,L1cam,Hes1,Pawr,Il6st,Adk,Cav1
GO:0072676	lymphocyte migration	2.73879e-05	Ccl2,Ccl11,Cyp7b1,Slc8b1,Ccl5,Cxcl16,Stk10,Ccl9,Itgb3,Adam8,S1pr1,Cxcl10,Ccl20,Ch25h,Ccl25,Ccl8,Ccl7	Artn,Spns2,Cxcl12,Cxcl15,Cxcl14,Gas6
GO:0050729	positive regulation of inflammatory response	2.77416e-05	Ptgs2,Tnfsf11,Nod2,Il1rl1,S100a8,Ccl5,Prkca,Cd47,Nfkbia,Egfr,Adora2b,Adam8,Ager,Il6,Tnip1,Gbp5,Tslp,C3,Ets1,Tlr2,Gprc5b	Tgm2,Cdk19,Cd24a,Aoc3,Pde2a,Ldlr,Tlr6,Ednra,Ctss,Pde5a
GO:0019233	sensory perception of pain	3.08222e-05	Bdkrb1,Ptgs2,Ngf,Acpp,Uchl1,Ptgs1,Htr2a,Cck,P2ry2,Il1a,Penk,P2rx4	Cacna1h,Il1rn,Ephx2,Tmem100,Aqp1,Mgll,Cxcl12,Htr7,Adrb2,Il18,Ednra,Mme,Lxn,Pawr,Ctss,Ncam1
GO:0032612	interleukin-1 production	3.08222e-05	Errfi1,Casp4,Tnfaip8,Ccl20,Arg2,Nod2,Gsdmd,Sphk1,Gbp5,5730559C18Rik,Tlr2,Ripk2,Nod1,Tnfaip3,Abca1,Pml,Zc3h12a,F2rl1,Havcr2,Fzd5	Hspb1,S1pr3,Egr1,Tlr6,S100a13,Gas6
GO:0097756	negative regulation of blood vessel diameter	3.08222e-05	Gja1,Ptgs1,Bdkrb2,Ptgs2,Egfr,Dock4,Htr2a,Dusp5,Htr1b	Acta2,Tbxa2r,Snta1,Adra1b,Add3,Adra1d,Htr7,Smad6,Mgll,Smpd3,Cacna1g,Ahr,Per2,Hmgcr,Ednra,Agtr1a,Pde5a,Cav1
GO:1901615	organic hydroxy compound metabolic process	3.08222e-05	Cyp7b1,Aoc2,Pde1b,Akr1c18,Nfkb1,Mtmr7,Dab2,Myo5a,Acadl,Soat1,Gch1,Rnf180,Akr1b8,Akr1b3,Plek,Abcg1,Nr4a2,Apobr,Cat,Gdpd1,Abca2,Cyp27b1,Abca1,Sphk1,Lipe,Bmp2,Slco4a1,Gper1,Dio2,Sec14l2,Atp7a,Ch25h	Cacna1h,Fdps,Malrd1,Nsdhl,Cyp51,Dhrs3,Sc5d,Prkg1,Pth1r,Fdft1,Itpk1,Ephx1,Ephx2,Adcyap1r1,Tm7sf2,Pcbd1,Dkk3,Ldlr,Cdh3,Stard4,Slc5a5,Hmgcs1,Vdr,Vldlr,Tgfb2,Ebpl,Cyp26b1,Per2,Mvd,Hmgcr,Insig1,Mvk,Aldh1a1,Ldhb,Hsd17b7,Msmo1,Alox12,Rbp1,Wnt4,Srebf2,Lss,Abat,Dio3,Snai2,Dhcr24,Sqle,Agtr1a
GO:0007159	leukocyte cell-cell adhesion	3.91937e-05	Adora2a,Il12rb1,Stk10,Adam8,Il6,Prdm1,Ass1,Tgfb1,Il20rb,Olr1,Pnp,H2-T23,Ccl2,Nfkbid,Ripk2,Vcam1,Dusp10,Havcr2,Ptpn22,Tnfsf11,Hsph1,Ccl5,Shb,Tfrc,S100a8,Abl1,Cebpb,Cd1d1,Cd44,Arg2,Nt5e,Ager,Ets1,Tnfsf9,Tnip1,Ccl20,Ccl25,Cd47,Has2	Il18,Igf1,Pag1,Il15,Igfbp2,Adk,Pde5a,Efnb1,Hes1,Gsn,Rara,Gcnt1,Vnn1,Cyp26b1,Cav1,Bmp4,Cd24a,Hlx,Il6st,Jak3,L1cam,Pawr,Cxcl12
GO:0044283	small molecule biosynthetic process	4.38957e-05	Cyp7b1,Akr1c18,Il6,Dab2,Nfkb1,Myo5a,Acadl,Tgfb1,Pnp,Gch1,Sphk1,Mthfsl,Akr1b3,Plek,Abcg1,Gsto1,Pgd,Cyp27b1,Phgdh,Gpd2,Ptges,Aldh1a2,Ptgs2,Ptgs1,Bmp2,Bpgm,Sec14l2,Gper1,Glul,Pdk4,Ass1,Has2	Pck2,Fdps,Malrd1,Slc1a3,Nsdhl,Dhrs9,Scd2,Cyp51,Pcbd1,Sc5d,Vdr,Prkg1,Hmgcll1,Fdft1,Thnsl2,Ephx1,Fam213b,Tm7sf2,Sesn2,C1qtnf3,Psph,Dkk3,Cacna1h,Coq9,Trib3,Fads1,Pycr1,Fads2,Stard4,Alox12,Hmgcs1,Scd1,Prkab2,Adcyap1r1,Prps1,Hyal1,Foxo1,Tcf7l2,Per2,Mvd,Hmgcr,Insig1,Decr2,Mvk,Cth,Aldh1a1,Ldhb,Hsd17b7,Pth1r,Rbp1,Acss2,Egr1,Mgll,Wnt4,Mgst2,Mgst3,Lss,Abat,Elovl1,Snai2,Dhcr24
GO:0042102	positive regulation of T cell proliferation	4.49676e-05	Ptpn22,Cd1d1,Ccl5,Il12rb1,Pnp,H2-T23,Ager,Il6,Tnfsf9,Tfrc,Vcam1,Havcr2,Ripk2	Il18,Efnb1,Cd24a,Il15,Il6st,Igfbp2,Igf1,Jak3,Hes1,Adk
GO:0048247	lymphocyte chemotaxis	4.55238e-05	Ccl2,Ccl11,Cyp7b1,Ccl7,Ccl5,Ccl8,Ccl9,Adam8,Ch25h,Ccl20,Cxcl10,Cxcl16,Ccl25,Slc8b1	Cxcl15,Cxcl14,Gas6
GO:0006816	calcium ion transport	4.99844e-05	Adora2a,Ngf,Cemip,Slc8b1,Cacna1i,Htr2a,Myo5a,P2rx4,Bdkrb1,Tgfb1,Itgb3,Pkd2,Itpr2,Gem,Ptpn22,Gsto1,Ccl5,Gja1,Cask,Ccr1,Cyp27b1,Cxcl10,Abl1,Gpr35,Ptgs2,Orai1,Chd7,Rrad,Ramp3,Gper1,Atp2b1,Slc25a25,Pml,Stc1	Cacna1h,Igf1,Camk2g,Camk2a,Il16,Cacna1g,Jph2,Ctgf,Hspa2,Tgfb2,Ahnak,Mylk,Hes1,Mcu,Cav1,Vdr,Dmd,Gstm7,Adrb2,Bmp4,Ednra,Trpm6,Adcyap1r1,Trpv2,Ddit3,Ramp1,Slc24a3,Jak3,Pawr,Cxcl12,Gas6
GO:1903522	regulation of blood circulation	6.84812e-05	Sema3a,Gja1,Ptgs1,Ptgs2,Prkca,Gch1,Egfr,Dock4,Gjc1,Agrn,Mef2a,Htr2a,Stc1,Dusp5,Zc3h12a,F2rl1,P2rx4	Kcnj2,Hopx,Tbxa2r,Dsp,Cacna1g,Ctgf,Prkg1,Add3,Hey2,Pde5a,Snta1,Adra1b,Adra1d,Smad6,Jup,Agtr1a,Dmd,Tgfb2,Per2,Adrb2,Dmpk,Thra,Cav1,Fxyd1,Dsc2,Ahr,Irx5
GO:0032611	interleukin-1 beta production	7.11405e-05	Errfi1,Casp4,Tnfaip8,Arg2,Nod2,Gsdmd,Sphk1,Tnfaip3,5730559C18Rik,Tlr2,Ripk2,Nod1,Gbp5,Abca1,Pml,Zc3h12a,F2rl1,Fzd5	S1pr3,Egr1,Tlr6,Hspb1
GO:0097529	myeloid leukocyte migration	7.11405e-05	Cxcl1,Cxcl3,Cxcl5,Adam8,Pla2g7,C5ar1,Vegfa,Vegfc,Camk1d,Ccl11,Vav3,Ccl5,Spp1,Ccl2,Tnfsf11,Ccl7,Prex1,Prkca,Ccl8,Ccl9,Ccr1,S100a8,Cxcl10,Il1a,Gpr35,Flt1,Grem1,Nod2,Ccl20,Ccl25	Pgf,Pdgfd,Itga1,Mpp1,Cmklr1,Ednra,Pawr,Cxcl12,Cxcl15,Ror2
GO:0019221	cytokine-mediated signaling pathway	7.37983e-05	Cxcl1,Ifitm3,Casp4,Cxcl5,Il6ra,Socs3,Parp14,Cxcl3,Ackr3,Il6,Ereg,Il1rap,Irak3,Ccl7,Dcn,Ccl11,Traf3,Irf7,Mmp12,Gpr35,Nfkbia,Tslp,Adar,Ccl2,Tnfsf11,Stat2,Stat1,Ccl5,Ccl8,Ccl9,Ccr1,Cxcl10,Il1a,Irgm2,Irgm1,Sphk1,Parp9,Il18rap,Rffl,Hipk1,Ripk2,Ccl20,F2rl1,Ccl25	Il18,Il1rn,Lrrc4c,F3,Cd24a,Podn,Gas6,Aspn,Egr1,Il15,Thpo,Cxcl12,Rtn4r,Fer,Jak3,Crebrf,Il6st,Angpt1,Cxcl15,Podnl1,Cav1
GO:0030593	neutrophil chemotaxis	7.39264e-05	Cxcl1,Ccl11,Cxcl3,Ccl9,Cxcl5,Ccl7,Prex1,Prkca,Vav3,Ccl5,Ccl2,C5ar1,Spp1,S100a8,Nod2,Ccl20,Ccl25,Ccl8,Camk1d	Ednra,Mpp1,Cxcl15,Itga1
GO:1990266	neutrophil migration	7.51615e-05	Cxcl1,Ccl11,Cxcl3,Ccl9,Cxcl5,Ccl7,Prex1,Prkca,Vav3,Ccl5,Ccl2,Adam8,Ccl20,C5ar1,Spp1,S100a8,Nod2,Il1a,Ccl25,Ccl8,Camk1d	Ednra,Mpp1,Cxcl15,Pawr,Itga1
GO:0002697	regulation of immune effector process	0.000108695	Cxcl1,Ccl2,Adora2b,Cxcl5,Il12rb1,Gab2,Tnfaip3,Ager,Il6,Abr,Irak3,Sema7a,Gprc5b,Tgfb1,Il20rb,Mmp12,Pnp,H2-T23,Clec2d,C3,Traf3,Dusp10,Havcr2,Ptpn22,Stat1,Ccl5,Hmox1,Shb,Tfrc,Zc3h12a,Parp9,Dtx3l,Ddx58,Pvr,Fzd5,Dhx58,Cd1d1,Cd40,Tlr2,Ripk2,Zc3hav1,Nod2,Pml,Ccl20,F2rl1,Il18rap	Il18,Rara,Tgfb2,Tek,Cd24a,Spon2,Atad5,Cd59a,Hlx,Il15,Apobec3,Stxbp2,Fer,Jak3,Tgfb3,Angpt1,Sh2d1b1,Serpinb9,Tspan6
GO:0045765	regulation of angiogenesis	0.000108695	Adora2b,Ism1,Hmox1,Lif,Epn2,C5ar1,Vegfa,Vegfc,Dcn,Ccl11,Itgb3,Btg1,Ccbe1,Hdac9,Ccl5,Spry2,Fgf18,Mmp9,C3,Zc3h12a,Ccl2,Stat1,Prl2c2,Prkca,Nfe2l2,Tspan12,Plk2,Spred1,Abl1,Il1a,Flt1,Ptgs2,Sphk1,Grem1,Sema5a,Enpp2,Cd40,Hipk2,Ets1,Pml,Cxcl10,Sash1	Tbxa2r,Fbxw7,Tgfb2,Cd59a,Card10,Sparc,Tnmd,Jup,Sema6a,Angpt4,Sfrp2,Hspb6,Aqp1,Hyal1,Adrb2,F3,Rgcc,Amot,Pgf,Tek,Hspb1,Efna3,Itgb8,Adm2
GO:0071219	cellular response to molecule of bacterial origin	0.000120358	Sbno2,Gch1,Cxcl5,Gbp2,Tnfaip3,Il6,Cd14,Prdm1,Nfkb1,Mrc1,Nfkbia,Ccl2,Ripk2,Trib1,Zc3h12a,Havcr2,Cd300lb,Ptpn22,Stat1,Tgfb1,Prkca,Abca1,Abl1,Irgm2,Cebpb,Fzd5,Plscr1,Ppard,Tlr2,Tnip1,Nod2,Cxcl10,Cxcl16,Ccl5,Sash1	Il18,Rara,Shpk,Tbxa2r,Pde2a,Tlr6,Spon2
GO:0042310	vasoconstriction	0.000122073	Gja1,Ptgs1,Bdkrb2,Ptgs2,Egfr,Dock4,Htr2a,Dusp5,Htr1b	Acta2,Tbxa2r,Snta1,Adra1b,Add3,Adra1d,Htr7,Smad6,Cacna1g,Ahr,Per2,Smpd3,Ednra,Agtr1a,Pde5a,Cav1
GO:1903039	positive regulation of leukocyte cell-cell adhesion	0.000146767	Ccl2,Il12rb1,Adam8,Il6,Tgfb1,Pnp,H2-T23,Ets1,Vcam1,Dusp10,Havcr2,Ptpn22,Tnfsf11,Hsph1,Ccl5,Shb,Tfrc,Cd1d1,Cd44,Cd47,Ager,Tnfsf9,Ripk2,Has2	Il18,Rara,Igf1,Cd24a,Hlx,Vnn1,Il15,Il6st,Igfbp2,Efnb1,Jak3,Hes1,Pawr,Adk,Cav1
GO:0043270	positive regulation of ion transport	0.000156722	Cxcl1,Adora2a,Cemip,P2ry2,Abcb4,P2rx4,Bdkrb1,Pkd2,Syt4,Glrx,Tnfsf11,Gsto1,Ccl5,Cask,Abca7,Cck,Cxcl10,Abl1,Il1a,Abcb1a,Orai1,Ccr1,Ager,Ramp3,Gper1,Nedd4l,Amigo1,Stc1	Kcnj2,Camk2a,Jph2,Prkg1,Cav1,Kcnmb1,Hspa2,Fhl1,Rab3b,Ctss,Akap7,Dmd,Mylk,Adrb2,Ednra,Adcyap1r1,Gstm7,Trpv2,Ephb2,Bmp4,Fxyd1,Arc,Jak3,Abat,Cxcl12
GO:0072012	glomerulus vasculature development	0.000161312	Cflar,Itgb3,Pdgfra,Notch2	Bmp4,Pdgfd,Aqp1,Egr1,Osr1,Notch3,Tek,Hes1,Angpt1
GO:0030198	extracellular matrix organization	0.000162659	Apbb2,Nfkb2,Tgfb1,Itgb3,Col5a3,Mmp9,Bcl3,Mmp13,Pdpn,Foxf2,Abl1,Pdgfra,Grem1,Sema5a,Col18a1,Cflar,Nid1,Ets1,Adamts14,Gpm6b,Lamc2,Atp7a,Has2	Eln,Myh11,Col1a1,Ctgf,Flot1,Lcp1,Lox,Reck,Tgfb2,Adamtsl4,Thsd4,Ddr1,Ndnf,Col4a6,Ctss,Col2a1,Fscn1,Sfrp2,Olfml2b,Kazald1,Spock2,Ccdc80,Vwa1,Col1a2,Tnfrsf11b,Rgcc,Abi3bp,Csgalnact1,Itga8,Scx,Vit,Tgfbi
GO:0043062	extracellular structure organization	0.000162659	Apbb2,Nfkb2,Tgfb1,Itgb3,Col5a3,Mmp9,Bcl3,Mmp13,Pdpn,Foxf2,Abl1,Pdgfra,Grem1,Sema5a,Col18a1,Cflar,Nid1,Ets1,Adamts14,Gpm6b,Lamc2,Atp7a,Has2	Eln,Myh11,Col1a1,Ctgf,Flot1,Lcp1,Lox,Reck,Tgfb2,Adamtsl4,Thsd4,Ddr1,Ndnf,Col4a6,Ctss,Col2a1,Fscn1,Sfrp2,Olfml2b,Kazald1,Spock2,Ccdc80,Vwa1,Col1a2,Tnfrsf11b,Rgcc,Abi3bp,Csgalnact1,Itga8,Scx,Vit,Tgfbi
GO:0048565	digestive tract development	0.000186652	Pdgfra,Stra6,Egfr,Klf5,Itga6,Clmp,C1galt1,Prdm1,Foxf2,Nckap1,Dact1,Aldh1a2	Sfrp2,Lgr4,Pdgfc,Itgb4,Ephb3,Hlx,Id2,Tcf7l2,Pcsk5,Gli2,Shox2,Pkdcc,Sfrp1,Fat4,Cobl,Hes1,Fgfr2,Bmp4
GO:0043583	ear development	0.000188468	Fzd3,Bcl2l11,Bmp2,Lrig1,Cebpd,Chd7,Rbpj,Tshz1,Slc4a7,Spry2,Abr,Ifi204,Whrn,Stra6,Prrx1,H2-T23	Igf1,Osr1,Hey2,Ror2,Ror1,Hey1,Tgfb2,Myo7a,Nog,Six1,Shroom2,Maf,Hes1,Fgfr2,Cthrc1,Lgr5,Ephb2,Insig1,Prrx2,Bdnf,Itga8,Fzd2,Bmp4,Cys1,Col2a1,Gli2,Ddr1,Fat4,Gas1,Eya4,Mafb,Cxcl14
GO:0042742	defense response to bacterium	0.000267329	Cxcl5,Tnfaip8,Gbp3,Gbp2,Rbpj,Gbp7,C5ar1,H2-T23,Notch2,Tslp,Isg15,Bcl3,Slpi,Trbc2,Irgm2,Cebpb,Arg2,Gsdmd,Tlr2,Ripk2,Nod1,Havcr2,Nod2,F2rl1	Adamts5,Spon2,Tusc2,Ssc5d,Scd1,Serpinb9,Lyz2,Tlr6,Hck,Tfeb,Coch
GO:0001819	positive regulation of cytokine production	0.000289697	Ccl2,Adora2b,Il6ra,Lrrk2,Il12rb1,Casp4,Adam8,Ager,Il6,Abl1,Cd14,C5ar1,Ereg,Il1rap,Sema7a,Gprc5b,Tgfb1,Il20rb,Irf7,Il1rl1,Ccbe1,H2-T23,Eif2ak2,Mapk11,Mapk13,C3,Bcl3,Ptpn22,Stat1,Ccl5,Mmp12,Tslp,Ddx58,Gbp5,P2ry2,Il1a,Flt4,Havcr2,Ptgs2,Ifih1,Fzd5,Dhx58,Cebpb,Cd1d1,Gsdmd,Cd40,5730559C18Rik,Tlr2,Tnfsf9,Ripk2,Nod1,Zc3hav1,Nod2,Ccl20,F2rl1	Il18,Rara,Tek,Egr1,Heg1,Tusc2,Spon2,Afap1l2,C1qtnf3,Hspb1,Il15,Ddit3,Tspan6,Flot1,Rgcc,Tlr6,Agtr1a,Mbp
GO:0070838	divalent metal ion transport	0.000292647	Adora2a,Ngf,Cemip,Slc8b1,Slc39a14,Cacna1i,Slc41a2,Htr2a,Myo5a,P2rx4,Bdkrb1,Tgfb1,Itgb3,Pkd2,Itpr2,Gem,Ptpn22,Gsto1,Slc11a2,Slc40a1,Ccl5,Gja1,Cask,Ccr1,Cyp27b1,Cxcl10,Abl1,Gpr35,Ptgs2,Orai1,Chd7,Rrad,Ramp3,Gper1,Atp2b1,Slc25a25,Pml,Stc1	Cacna1h,Kcnj2,Igf1,Camk2g,Camk2a,Il16,Cacna1g,Jph2,Ctgf,Vdr,Hspa2,Tgfb2,Ahnak,Mylk,Hes1,Mcu,Cav1,Cnnm2,Dmd,Gstm7,Adrb2,Bmp4,Ednra,Trpm6,Adcyap1r1,Trpv2,Ddit3,Nipal4,Ramp1,Slc24a3,Jak3,Pawr,Cxcl12,Gas6
GO:0031589	cell-substrate adhesion	0.000300881	Pdpn,Ppard,Vegfa,Vegfc,Dab2,Itgb3,St6gal1,Plau,Dmtn,Col5a3,Spp1,Vcam1,Arhgap6,Bcl2l11,Prex1,Micall2,Cask,Hoxa7,Adam8,Slk,Abl1,Grem1,Peak1,Macf1,Enpp2,Itga6,Nid1,Cdk6,Gpm6b,Ccl25,Rasa1,Has2	Bcam,Ctgf,Fer,Plekha2,Rsu1,Itgb4,Smad6,Ddr1,Epha3,Ndnf,Pcsk5,Jup,Sned1,Angpt1,Akip1,Sfrp1,Dmd,Vit,Radil,Ccdc80,Col1a1,Sorbs1,Abi3bp,Sorbs3,Itga8,Ephb3,Tek,Lama5,Fzd7,Itga1,Wnt4,Nid2,Itga11,Spock2,L1cam,Dlc1,Tesk2,Gas6
GO:0050867	positive regulation of cell activation	0.000317843	Ccl2,Adora2b,Lrrk2,Il12rb1,Gab2,Adam8,Ager,Il6,Prdm1,Tgfb1,Il1rl1,Pnp,H2-T23,Dmtn,Vcam1,Tslp,Plek,Dusp10,Havcr2,Cd300lb,Ptpn22,Tnfsf11,Hsph1,Trbc2,Ccl5,Shb,Tfrc,Pdpn,Cd1d1,Cd47,Cd40,Tnfsf9,Ripk2,Nod2,F2rl1,Vav3	Il18,Tox,Igf1,Il15,Igfbp2,Ctgf,Adk,Acta2,Rps6ka1,Efnb1,Hes1,Rara,Atad5,Vnn1,Stxbp2,Cav1,Cd24a,Hlx,Il6st,Tlr6,Jak3,Gas6
GO:0072511	divalent inorganic cation transport	0.000340735	Adora2a,Ngf,Cemip,Slc8b1,Slc39a14,Cacna1i,Slc41a2,Htr2a,Myo5a,P2rx4,Bdkrb1,Tgfb1,Itgb3,Pkd2,Itpr2,Gem,Ptpn22,Gsto1,Slc11a2,Slc40a1,Ccl5,Gja1,Cask,Ccr1,Cyp27b1,Cxcl10,Abl1,Gpr35,Ptgs2,Orai1,Chd7,Rrad,Ramp3,Gper1,Atp2b1,Slc25a25,Pml,Stc1	Cacna1h,Kcnj2,Igf1,Camk2g,Camk2a,Il16,Cacna1g,Jph2,Ctgf,Vdr,Hspa2,Tgfb2,Ahnak,Mylk,Hes1,Mcu,Cav1,Cnnm2,Dmd,Gstm7,Adrb2,Bmp4,Ednra,Trpm6,Adcyap1r1,Trpv2,Ddit3,Nipal4,Ramp1,Slc24a3,Jak3,Pawr,Cxcl12,Gas6
GO:0001501	skeletal system development	0.000342521	Adamts7,Ext1,Nbeal2,Ttc9,Hoxa11,Zfand5,Vegfa,Tgfb1,Sik3,Twist2,Csrnp1,Hoxb4,Hoxc11,Fgf18,Mmp9,Sox5,Tnfsf11,Mmp13,Prkca,Fam20c,Hoxa7,Tbx3,Bmpr1b,Prrx1,Nppc,Pbx1,Pdgfra,Grem1,Bmp2,Chd7,Atp7a,Akap13,Zic1,Stc1,Nab1,Has2	Rara,Npr3,Axin2,Fbn2,Gdf6,Dhrs3,Thra,Runx2,Hspb11,Pkdcc,Igf1,Vdr,Ror2,Tgfb2,Tgfb3,Bbs1,Itgb8,Nog,Six1,Pcsk5,Tmem119,Sparc,Shox2,Maf,Pdgfc,Alpl,Fgfr2,Sfrp2,Pth1r,Sfrp1,Spns2,Poc1a,Efemp1,Lrrc17,Hyal1,Fuz,Osr1,Cyp26b1,Snai2,Col1a2,Tbx4,Col1a1,Prrx2,Csgalnact1,Mdfi,Bmp4,Col2a1,Ctgf,Gli2,Chrd,Scx,Insig1,Fat4,Gas1,Pax1,Hapln1,Dlx1,Nab2
GO:0002685	regulation of leukocyte migration	0.000353551	Cxcl1,Ptpn22,Cxcl3,Cxcl5,Slc8b1,Stk10,Adam8,Pla2g7,Abr,C5ar1,Vegfa,Vegfc,Bdkrb1,Tgfb1,Itgb3,Mmp9,Ccl2,Camk1d,Ccl5,Hoxa7,Ccr1,Cxcl10,Il1a,Grem1,Tlr2,Nod2,Ccl20,F2rl1,Ccl25	Pgf,Aoc3,Pdgfd,Cmklr1,Mpp1,Ednra,Pawr,Cxcl12,Cxcl15,Cxcl14,Gas6
GO:1904018	positive regulation of vasculature development	0.000353551	Hmox1,C5ar1,Vegfa,Vegfc,Ccl11,Itgb3,Btg1,Ccbe1,Hdac9,Fgf18,Mmp9,C3,Zc3h12a,Prl2c2,Cflar,Ccl5,Prkca,Nfe2l2,Abl1,Il1a,Flt1,Ptgs2,Sphk1,Grem1,Sema5a,Cd40,Gper1,Hipk2,Ets1,Sash1	Sfrp2,Tbxa2r,Tek,Pdgfd,Adm2,Aqp1,Itgb8,Hyal1,Egr1,Hspb1,Jup,F3,Pgf,Tmem100,Cth,Hspb6,Angpt4
GO:0090184	positive regulation of kidney development	0.000357258	Tgfb1,Itgb3,Grem1,Lif,Cflar,Vegfa,Gdnf	Wnt2b,Lgr4,Bmp4,Pdgfd,Egr1,Nog,Six1,Wnt4,Ednra,Agtr1a
GO:0061437	renal system vasculature development	0.000399972	Cflar,Itgb3,Pdgfra,Notch2	Bmp4,Pdgfd,Aqp1,Egr1,Osr1,Notch3,Tek,Hes1,Angpt1
GO:0061440	kidney vasculature development	0.000399972	Cflar,Itgb3,Pdgfra,Notch2	Bmp4,Pdgfd,Aqp1,Egr1,Osr1,Notch3,Tek,Hes1,Angpt1
GO:0061326	renal tubule development	0.000403365	Tgfb1,Lif,Grem1,Bmp2,Stat1,Pkd2,Notch2,Vegfa,Hoxa11,Cd44,Gdnf,Pbx1	Wnt2b,Lgr5,Bmp4,Lama5,Aqp1,Lgr4,Nog,Six1,Osr1,Fat4,Pgf,Ctnnbip1,Hes1,Agtr1a,Wnt4,Irx3,Hey1
GO:0009611	response to wounding	0.000405241	Sod2,Hmox1,Pdpn,Ager,Il6,Ppard,Plau,Syt7,Tgfb1,Gja1,Itgb3,Serpinb2,Bnc1,Jun,Notch2,Dmtn,Elk3,C3,Plek,Dusp10,Procr,Ccl2,Mmp12,3300005D01Rik,Prkca,Nfe2l2,Slc7a11,Cask,Tnfaip3,Gdnf,Tnc,Il1a,F2rl1,Pdgfra,Cd44,Macf1,Egfr,Zfp36l1,Tfpi2,Cflar,Thbd,Atp7a,Nbeal2	Tbxa2r,Pdgfc,Pdgfd,Entpd2,Siglecg,Mylk,Igsf10,Igf1,Prkg1,Lcp1,Lox,Acta2,Tgfb2,Itgb4,Cnn2,Epha4,Ndnf,Cd24a,Gpx1,Aurka,Cav1,Aqp1,Hopx,Nog,Adrb2,Rtn4r,Hmgcr,Col1a1,C1qtnf1,Slc1a3,F3,F5,Fzd7,F8,Snai2,Wnt4,Ddr1,Alox12,Abat,Matn4,Wfdc1,Gas6
GO:0002791	regulation of peptide secretion	0.000417849	Adora2a,Casp4,Slc8b1,Lrrk2,Egfr,Lif,Cd40,Il6,Cd14,Vegfc,Il1rap,Cpt1a,Tgfb1,Il1rl1,H2-T23,Mmp13,Syt4,Syt7,Rhbdf2,Mapk11,Glrx,Rab11fip1,Zc3h12a,Havcr2,Ptpn22,Tnfsf11,Mmp12,Gja1,Krt20,Tslp,Ddx58,Cask,Stxbp5,S100a8,Abl1,Il1a,Map4k4,Arntl,Ifih1,Fzd5,Chd7,Gper1,Arg2,Gsdmd,Ppard,Tlr2,Hcar2,Glul,Ripk2,Nod2,Pml,F2rl1,Ccl5	Pck2,Malrd1,Adcy5,Idh2,Igf1,Tgfb2,Tgfb3,Ssc5d,C1qtnf3,Agtr1a,Angpt1,Rab8b,Lgr4,Sfrp1,Rasl10b,Wls,Tcf7l2,Per2,Hmgcr,Rgcc,Mcu,Ptprv,Myom1,Tek,Birc5,Rfx3,Tlr6,Abat,Mbp,Pde8b,Gas6
GO:0031214	biomineral tissue development	0.000440716	Sbno2,Grem1,Gja1,Mmp13,S1pr1,Fam20c,Bmp2k,Ccr1,Bmpr1b,Spp1,Cyp27b1,Ptgs2,Isg15,Gpm6b,Bmp2	Pth1r,Lgr4,Igf1,Axin2,Fam20a,Aspn,Fbn2,Osr1,Tcf7l2,Wnt4,Adrb2,Tmem119,Pkdcc,Bmp4,Col1a1,Fgfr2,Tuft1,Gas6
GO:2000027	regulation of organ morphogenesis	0.000440716	Tgfb1,Lif,Fzd3,Bmp2,Rbpj,Celsr3,Pdgfra,Hoxa11,Hoxc11,Cflar,Plau,Vegfa,Tnfaip3,Grem1,Abl1,Dab2,Pml,Dact1,Ankrd6,Gdnf	Nkd1,Aspn,Runx2,Sfrp1,Ror2,Foxp2,Tgfb2,Tgfb3,Nog,Six1,Sp6,Lims2,Spry1,Hes1,Agtr1a,Fgfr2,Cthrc1,Sfrp2,Lgr4,Vdr,Tnfrsf11b,Ednra,Wnt2b,Fzd2,Bmp4,Wnt4,Snai2,Bdnf
GO:0030278	regulation of ossification	0.00046705	Areg,Rbpj,Bmp2k,Vegfa,Gja1,Twist2,Tgfb1,Fam20c,Ccr1,Bmpr1b,Cyp27b1,P2ry2,Nppc,Pbx1,Cebpb,Grem1,Bmp2,Cebpd,Ifi204,Isg15,Cdk6,Gpm6b,S1pr1	Igf1,Axin2,Id4,Id2,Osr1,Runx2,Pkdcc,Chrd,Igfbp5,Il6st,Hey1,Lrp4,Smad6,Nog,Tmem119,Cthrc1,Sfrp2,Sfrp1,Fbn2,Dhrs3,Gdpd2,Adrb2,Bmp4,Egr2,Wnt4,Ctnnbip1,Snai2
GO:0042060	wound healing	0.000479961	Hmox1,Pdpn,Ppard,Plau,Syt7,Tgfb1,Itgb3,Serpinb2,Bnc1,Notch2,Dmtn,Elk3,C3,Plek,Dusp10,Procr,Ccl2,Mmp12,Gja1,Prkca,Nfe2l2,Slc7a11,Cask,Tfpi2,Il1a,F2rl1,Pdgfra,Cd44,Macf1,Egfr,Ager,Cflar,Thbd,Nbeal2	Tbxa2r,Pdgfc,Pdgfd,Entpd2,Mylk,Igsf10,Igf1,Prkg1,Lox,Acta2,Tgfb2,Snai2,Cnn2,C1qtnf1,Ndnf,Gpx1,Aqp1,Hopx,Nog,Adrb2,Hmgcr,Col1a1,Cav1,F3,F5,Fzd7,F8,Wnt4,Ddr1,Alox12,Abat,Wfdc1,Gas6
GO:0009636	response to toxic substance	0.000483776	Adora2a,Gch1,Sod2,Lrrk2,Mt2,Pde1b,Mt1,Hmox1,Tnfaip3,Il6,Apobec1,Esd,Nfkb1,Ass1,Hsph1,Prdx6,Eif2ak2,Prdx1,Nr4a2,Glrx,Akr1b3,Zc3h12a,Arnt2,Abtb2,Gsto1,Ccl7,Ccl5,Prkca,Nfe2l2,Slc7a11,Nqo1,Itpr2,Abl1,Cat,Htr1b,Lcn2,Ets1,Atp7a	Aoc3,Igf1,Egr1,Cdo1,Kcnmb1,Ephx1,Ephx2,Adra1b,Ect2,Fas,Gpx1,Pycr1,Slc1a3,Rara,Arsa,Aqp1,Hyal1,Gstm7,Trpm6,Aldh1a1,Alpl,Gria1,Ahr,Abat,Pawr,Mbp,Hpgd,Bnip3
GO:0055123	digestive system development	0.000499214	Pdgfra,Stra6,Egfr,Klf5,Itga6,Clmp,C1galt1,Prdm1,Foxf2,Nckap1,Dact1,Aldh1a2	Sfrp2,Lgr4,Hlx,Pdgfc,Itgb4,Ephb3,Sfrp1,Wls,Id2,Tcf7l2,Pcsk5,Gli2,Shox2,Pkdcc,Igf1,Fat4,Cobl,Hes1,Fgfr2,Bmp4
GO:0050679	positive regulation of epithelial cell proliferation	0.000598276	Cyp7b1,Hmox1,Tnfaip3,Il6,C5ar1,Vegfa,Vegfc,Tgfb1,Itgb3,Bnc1,Twist2,Jun,Ccl2,Mmp12,Ccl11,Prkca,Nr4a1,Flt4,Bmp2,Sema5a,Egfr,Cflar,Glul,Has2,Nod2,Atp7a,Ccl5	Foxp2,Pgf,Igf1,Fzd7,Cav2,Hyal1,Nog,Osr1,Tcf7l2,Cxcl12,F3,Sfrp1,Bmp4,Gas1,Cdh3,Cav1,Fgfr2,Iqgap3
GO:0048705	skeletal system morphogenesis	0.000601528	Hoxa7,Pdgfra,Grem1,Sik3,Mmp13,Twist2,Csrnp1,Hoxb4,Hoxc11,Bmpr1b,Fgf18,Vegfa,Hoxa11,Zfand5,Prrx1,Stc1,Nab1,Nppc,Has2	Rara,Axin2,Col1a1,Dhrs3,Thra,Runx2,Ctgf,Ror2,Tgfb2,Tgfb3,Nog,Six1,Csgalnact1,Fgfr2,Sfrp2,Sfrp1,Poc1a,Fbn2,Hyal1,Fuz,Osr1,Cyp26b1,Pax1,Tbx4,Insig1,Prrx2,Alpl,Mdfi,Bmp4,Col2a1,Shox2,Scx,Gas1,Nab2
GO:1903037	regulation of leukocyte cell-cell adhesion	0.000609397	Adora2a,Il12rb1,Adam8,Il6,Prdm1,Ass1,Tgfb1,Il20rb,Pnp,H2-T23,Ccl2,Nfkbid,Ets1,Vcam1,Dusp10,Havcr2,Ptpn22,Tnfsf11,Hsph1,Ccl5,Shb,Tfrc,Abl1,Cebpb,Cd1d1,Cd44,Arg2,Ager,Tnfsf9,Ripk2,Ccl20,Ccl25,Cd47,Has2	Il18,Rara,Igf1,Cd24a,Hlx,Pag1,Vnn1,Il15,Jak3,Il6st,Igfbp2,Cxcl12,Efnb1,Cyp26b1,Bmp4,Hes1,Pawr,Cav1,Adk,Pde5a,Gsn
GO:0050920	regulation of chemotaxis	0.000630293	Cxcl1,Cxcl3,Cxcl5,Slc8b1,Pla2g7,C5ar1,Vegfa,Vegfc,P2rx4,Tgfb1,Ccl5,Fgf18,Ccl2,Camk1d,St6gal1,Prkca,Ccr1,Sema3a,Pdgfra,Grem1,Sema5a,S1pr1,Ager,Plxna4,Agrn,Nod2,Cxcl10,F2rl1	Pgf,Pdgfd,Hspb1,Cxcl15,Mpp1,Sema3f,Il16,Gas6,Snai2,Ednra,Cxcl12,Cmklr1,Cxcl14,Artn
GO:0010634	positive regulation of epithelial cell migration	0.000647351	Hmox1,Vegfa,Vegfc,P2rx4,Prl2c2,Itgb3,Ccbe1,Hdac9,Jun,Fgf18,Mmp9,Zc3h12a,Tgfb1,Prkca,Gab2,Abl1,Flt4,Ptgs2,Sema5a,Enpp2,Cd40,Ets1,Nfe2l2,Has2,Sash1	Tgfb2,Tek,Glipr2,Aqp1,Hyal1,Hspb1,Amot,Sparc,Bmp4,Alox12,Snai2,Angpt1,Angpt4,Atoh8
GO:0010595	positive regulation of endothelial cell migration	0.000648191	Prl2c2,Itgb3,Sema5a,Ccbe1,Hdac9,Nfe2l2,Tgfb1,Hmox1,Cd40,Ets1,Prkca,Fgf18,Vegfa,Vegfc,Ptgs2,Abl1,Zc3h12a,Flt4,P2rx4,Sash1	Tek,Hspb1,Sparc,Bmp4,Alox12,Snai2,Angpt1,Atoh8,Angpt4,Amot
GO:0032609	interferon-gamma production	0.000656814	Ptpn22,Il20rb,Il1rl1,Cd1d1,Il12rb1,Tnfsf9,Cd14,Ripk2,Isg15,Bcl3,Nod2,Abl1,Zc3h12a,F2rl1,Rnf19b,Il18rap,Havcr2,Fzd5	Il18,Rara,Gas6,Sh2d1b1,Gadd45g
GO:0090183	regulation of kidney development	0.000710265	Tgfb1,Itgb3,Grem1,Lif,Cflar,Vegfa,Gdnf	Wnt2b,Lgr4,Bmp4,Pdgfd,Egr1,Nog,Osr1,Six1,Fat4,Ednra,Agtr1a,Wnt4
GO:0071222	cellular response to lipopolysaccharide	0.000757954	Sbno2,Gch1,Cxcl5,Gbp2,Tnfaip3,Il6,Ppard,Prdm1,Nfkb1,Mrc1,Nfkbia,Ccl2,Ripk2,Trib1,Zc3h12a,Havcr2,Cd300lb,Ptpn22,Stat1,Tgfb1,Prkca,Abca1,Abl1,Irgm2,Cebpb,Plscr1,Cd14,Tnip1,Cxcl10,Cxcl16,Ccl5,Sash1	Il18,Rara,Shpk,Tbxa2r,Pde2a,Spon2
GO:0002687	positive regulation of leukocyte migration	0.00075996	Cxcl1,Bdkrb1,Cxcl3,Cxcl5,Camk1d,Il1a,Tgfb1,Ccl5,Ccl2,Itgb3,Adam8,Tlr2,Pla2g7,C5ar1,Vegfa,Cxcl10,Vegfc,Mmp9,Ccl20,F2rl1,Ccr1	Pgf,Aoc3,Pdgfd,Cxcl15,Ednra,Pawr,Cxcl12,Cmklr1,Cxcl14,Gas6
GO:0050701	interleukin-1 secretion	0.000782361	Casp4,Fzd5,Arg2,Abca1,Gsdmd,Gbp5,Tlr2,Ripk2,Nod2,Pml,Zc3h12a,F2rl1	S100a13,Tlr6,Gas6
GO:0007389	pattern specification process	0.000791194	Rbpj,Hoxa11,Hoxb4,Tgif1,Gja1,Pkd2,Notch2,Hoxc11,Nckap1,Hoxa7,En1,Bmpr1b,Kdm6a,Gdnf,Bmp2,Aldh1a2,Pbx1,Sema3a,Kmt2a,Grem1,Fzd5,Tbx3,Tshz1,Bhlhe22,Ets2,Hipk2,Hipk1,Zic1,Stc1	Axin2,Osr1,Hspb11,Chrd,Cobl,Hey2,Ror2,Hey1,Efnb1,Lrp4,Dync2li1,Daam2,Nog,Pcsk6,Six1,Pcsk5,Shroom3,Spry1,Aurka,Hes1,Xrcc2,Fgfr2,Sfrp2,Mdfi,Sfrp1,Wls,Fuz,Bicc1,Cyp26b1,Cdon,Bmp4,Pax1,Lfng,Wnt2b,Ddit3,Dlx1,Sema3f,Egr2,Rfx3,Gli2,Dnaic2,Arc,Ctnnbip1,Gas1,Mafb,Smad6,Irx3
GO:0001657	ureteric bud development	0.000821669	Tgfb1,Grem1,Bmp2,Cd44,Arg2,Hoxa11,Cat,Vegfa,Gdnf,Pbx1	Wnt2b,Rara,Sfrp1,Lama5,Lgr4,Smad6,Nog,Six1,Osr1,Spry1,Bmp4,Fat4,Pgf,Ctnnbip1,Hes1,Agtr1a,Wnt4,Fgfr2,Bdnf,Hey1
GO:0001823	mesonephros development	0.000821669	Tgfb1,Grem1,Bmp2,Cd44,Arg2,Hoxa11,Cat,Vegfa,Gdnf,Pbx1	Wnt2b,Rara,Sfrp1,Lama5,Lgr4,Smad6,Nog,Six1,Osr1,Spry1,Bmp4,Fat4,Pgf,Ctnnbip1,Hes1,Agtr1a,Wnt4,Fgfr2,Bdnf,Hey1
GO:0008217	regulation of blood pressure	0.000821669	Bdkrb1,Gja1,Ptgs1,Bdkrb2,Sod2,Ptgs2,Kcnk6,Gch1,Hmox1,Ier3,Nedd4l,Anpep,Vegfc,F2rl1,P2rx4	Acta2,Tbxa2r,Aoc3,Npr3,Adra1d,Rasl10b,Enpep,Ncald,Id2,Ephx2,Ahr,Adrb2,Adra1b,Col1a2,Abat,Ednra,Agtr1a,Adm2,Gas6
GO:0010632	regulation of epithelial cell migration	0.000821669	Jun,Hmox1,Spred1,Ager,Vegfa,Vegfc,P2rx4,Dcn,Prl2c2,Itgb3,Ccbe1,Hdac9,Mcc,Fgf18,Mmp9,Zc3h12a,Dusp10,Tgfb1,Prkca,Gab2,Abl1,Flt4,Sema3a,Ptgs2,Sema5a,Macf1,Enpp2,Cd40,Ets1,Stc1,Nfe2l2,Has2,Sash1	Tbxa2r,Tgfb2,Angpt1,Glipr2,Aqp1,Pbld1,Card10,Jup,Amot,Hspb1,Sparc,Tek,Bmp4,Rgcc,Snai2,Alox12,Atoh8,Hyal1,Angpt4,Fbxw7
GO:0048771	tissue remodeling	0.000821669	Lif,Rbpj,Adam8,Il6,Abr,Vegfa,Gja1,Itgb3,Notch2,Syt7,Spp1,Mmp9,Tnfsf11,Prkca,Tfrc,Il1a,Flt4,Htr1b,Grem1,Chd7,S1pr1,Egfr,Ager,Pdk4,Pml,Atp7a	Il18,Rspo3,Tgm2,Vdr,Cd24a,Lgr4,Sfrp1,Tgfb2,Ahr,Adrb2,Igf1,Adra1b,Tnfrsf11b,Igfbp5,Pth1r,Ctss,Cthrc1,Cav1
GO:0072163	mesonephric epithelium development	0.000821669	Tgfb1,Grem1,Bmp2,Cd44,Arg2,Hoxa11,Cat,Vegfa,Gdnf,Pbx1	Wnt2b,Rara,Sfrp1,Lama5,Lgr4,Smad6,Nog,Six1,Osr1,Spry1,Bmp4,Fat4,Pgf,Ctnnbip1,Hes1,Agtr1a,Wnt4,Fgfr2,Bdnf,Hey1
GO:0072164	mesonephric tubule development	0.000821669	Tgfb1,Grem1,Bmp2,Cd44,Arg2,Hoxa11,Cat,Vegfa,Gdnf,Pbx1	Wnt2b,Rara,Sfrp1,Lama5,Lgr4,Smad6,Nog,Six1,Osr1,Spry1,Bmp4,Fat4,Pgf,Ctnnbip1,Hes1,Agtr1a,Wnt4,Fgfr2,Bdnf,Hey1
GO:0097530	granulocyte migration	0.000821669	Cxcl1,Cxcl3,Cxcl5,Adam8,C5ar1,Vegfa,Camk1d,Ccl11,Vav3,Ccl5,Spp1,Ccl2,Ccl7,Prex1,Prkca,Ccl8,Ccl9,S100a8,Il1a,Nod2,Ccl20,Ccl25	Cxcl15,Mpp1,Itga1,Ednra,Pawr,Cmklr1
GO:0035456	response to interferon-beta	0.000890948	Ifitm3,Xaf1,Stat1,Plscr1,Gbp3,Gbp2,Ifi204,Bst2,Ifi203,Igtp,Ikbke,Ifi47,Ifit3,Irgm2,Ifit1,Irgm1
GO:0032635	interleukin-6 production	0.00094541	Adora2b,Il6ra,Tnfaip3,Il6,Ereg,Il1rap,Irak3,Trim30a,Tslp,Zc3h12a,Havcr2,Ptpn22,Mapk13,Ddx58,Il1a,Cebpb,Ifih1,Il18rap,5730559C18Rik,Tlr2,Tnfsf9,Ripk2,Nod1,Nod2,F2rl1	Il18,Spon2,Cd24a,Afap1l2,C1qtnf3,Tlr6,Mbp,Gas6
GO:0015850	organic hydroxy compound transport	0.000990203	Adora2a,Adora2b,Htr2a,Abcb4,Dab2,Soat1,Stra6,Nfkbia,Syt4,Syt7,Spp1,Abcg1,Abca7,Abca2,Gdnf,Abca1,Htr1b,Abcc3,Ptgs1,Lipg,Tlr2,Gpm6b	Abcg2,Abat,Aqp1,C1qtnf1,Ldlr,Srebf2,Htr7,Acat2,Rab3b,Smpd3,Agtr1a,Cxcl12,Stard4,Cav1
GO:0006937	regulation of muscle contraction	0.00111897	Ptgs2,Sphk1,Gper1,Prkca,Arg2,Adora2b,Dock4,Agrn,Ptgs1,Stc1,Zc3h12a,P2rx4	Kcnj2,Mrvi1,Adra1b,Dmd,Adra1d,Tbxa2r,Abat,Fxyd1,Dsc2,Jup,Dsp,Adrb2,Ctgf,Prkg1,Dmpk,Pawr,Pde5a,Cav1
GO:0071621	granulocyte chemotaxis	0.00111897	Cxcl1,Ccl11,Cxcl3,Ccl9,Cxcl5,Ccl7,Prex1,Prkca,Vav3,Ccl5,Ccl2,Ccl20,C5ar1,Vegfa,S100a8,Nod2,Spp1,Ccl25,Ccl8,Camk1d	Cmklr1,Ednra,Mpp1,Cxcl15,Itga1
GO:0050708	regulation of protein secretion	0.00122796	Adora2a,Casp4,Slc8b1,Lrrk2,Egfr,Cd40,Il6,Cd14,Vegfc,Il1rap,Cpt1a,Tgfb1,Il1rl1,H2-T23,Ccl5,Syt4,Syt7,Rhbdf2,Mapk11,Glrx,Zc3h12a,Havcr2,Ptpn22,Rab11fip1,Ddx58,Mmp12,Mmp13,Krt20,Tslp,Gja1,Cask,Stxbp5,Abl1,Il1a,Map4k4,Arntl,Ifih1,Fzd5,Gper1,Arg2,Gsdmd,Ppard,Tlr2,Hcar2,Glul,Ripk2,Nod2,Pml,F2rl1	Pck2,Igf1,Adcy5,Idh2,Malrd1,Tgfb2,Tgfb3,Ssc5d,C1qtnf3,Agtr1a,Angpt1,Lgr4,Sfrp1,Wls,Tcf7l2,Per2,Hmgcr,Rgcc,Mcu,Ptprv,Myom1,Tek,Birc5,Rfx3,Tlr6,Abat,Mbp,Pde8b,Gas6
GO:0072028	nephron morphogenesis	0.00122796	Tgfb1,Lif,Grem1,Bmp2,Cd44,Hoxa11,Vegfa,Gdnf,Pbx1	Wnt2b,Lgr4,Bmp4,Lama5,Ctnnbip1,Nog,Six1,Osr1,Pgf,Fat4,Hes1,Agtr1a,Wnt4,Irx3,Hey1
GO:0072088	nephron epithelium morphogenesis	0.00122796	Tgfb1,Lif,Grem1,Bmp2,Cd44,Hoxa11,Vegfa,Gdnf,Pbx1	Wnt2b,Lgr4,Bmp4,Lama5,Ctnnbip1,Nog,Six1,Osr1,Pgf,Fat4,Hes1,Agtr1a,Wnt4,Irx3,Hey1
GO:0016125	sterol metabolic process	0.00122797	Abcg1,Cyp7b1,Soat1,Lipe,Sec14l2,Abca1,Cat,Abca2,Apobr,Acadl,Ch25h	Fdps,Nsdhl,Cyp51,Sc5d,Fdft1,Ephx2,Tm7sf2,Ldlr,Hmgcs1,Vldlr,Ebpl,Cyp26b1,Mvd,Hmgcr,Insig1,Mvk,Hsd17b7,Msmo1,Srebf2,Lss,Sqle,Dhcr24
GO:0048661	positive regulation of smooth muscle cell proliferation	0.00126905	Ptgs2,Itgb3,Il6ra,Stat1,Ccl5,Prkca,Jun,Rbpj,Hmox1,Ager,Egfr,Il6,Abcc4,Vegfa,Ereg,Mmp9,Akr1b3,S1pr1,Htr1b	Il18,Tgm2,Igf1,Pdgfd,Egr1,Id2,Notch3,Bmp4,Alox12,Hmgcr,Fgfr2,Hpgd
GO:0003002	regionalization	0.00137709	Rbpj,Hoxa11,Hoxb4,Tgif1,Notch2,Hoxc11,Nckap1,Pbx1,Hoxa7,Tbx3,Bmpr1b,Kdm6a,Gdnf,Aldh1a2,Bmp2,Sema3a,Kmt2a,Grem1,Fzd5,En1,Tshz1,Bhlhe22,Ets2,Hipk2,Hipk1	Axin2,Osr1,Hspb11,Chrd,Cobl,Hey2,Ror2,Hey1,Lrp4,Smad6,Nog,Pcsk6,Six1,Pcsk5,Spry1,Aurka,Hes1,Xrcc2,Fgfr2,Sfrp2,Mdfi,Sfrp1,Wls,Fuz,Cyp26b1,Cdon,Bmp4,Pax1,Lfng,Wnt2b,Ddit3,Sema3f,Egr2,Gli2,Arc,Ctnnbip1,Gas1,Mafb,Dlx1,Irx3
GO:0072080	nephron tubule development	0.00137709	Tgfb1,Lif,Grem1,Bmp2,Gdnf,Cd44,Notch2,Vegfa,Hoxa11,Pbx1	Wnt2b,Lgr4,Bmp4,Lama5,Aqp1,Nog,Six1,Osr1,Fat4,Pgf,Ctnnbip1,Hes1,Agtr1a,Wnt4,Irx3,Hey1
GO:0030282	bone mineralization	0.0014325	Sbno2,Grem1,Gja1,Mmp13,S1pr1,Fam20c,Bmp2k,Ccr1,Bmpr1b,Isg15,Cyp27b1,Ptgs2,Gpm6b,Bmp2	Pth1r,Lgr4,Igf1,Axin2,Aspn,Fbn2,Osr1,Tcf7l2,Wnt4,Adrb2,Tmem119,Pkdcc,Bmp4,Fgfr2
GO:0071216	cellular response to biotic stimulus	0.0014325	Sbno2,Nfkbia,Cxcl5,Gbp2,Tnfaip3,Il6,Cd14,Prdm1,Nfkb1,Mrc1,Gch1,Ccl2,Ripk2,Trib1,Zc3h12a,Havcr2,Cd300lb,Ptpn22,Stat1,Tgfb1,Prkca,Abca1,Abl1,Irgm2,Cebpb,Fzd5,Plscr1,Ppard,Tlr2,Tnip1,Nod2,Cxcl10,Cxcl16,Ccl5,Sash1	Il18,Rara,Ddit3,Shpk,Tbxa2r,Pde2a,Tlr6,Spon2
GO:0072171	mesonephric tubule morphogenesis	0.0014325	Tgfb1,Grem1,Bmp2,Cd44,Hoxa11,Vegfa,Gdnf,Pbx1	Wnt2b,Lgr4,Bmp4,Lama5,Ctnnbip1,Nog,Six1,Osr1,Pgf,Fat4,Hes1,Agtr1a,Wnt4,Hey1
GO:0097755	positive regulation of blood vessel diameter	0.0014325	Adora2a,Adora2b,Bdkrb2,Sod2,Gja1,Gch1,Egfr,Dock4,Nppc,Gper1,Ppard,Dusp5,F2rl1,P2rx4	Kcnmb1,Ahr,Mrvi1,Itga1,Gpx1,Adrb2,Prkg1,Alox12
GO:0050870	positive regulation of T cell activation	0.00143792	Ptpn22,Tgfb1,Tnfsf11,Hsph1,Cd1d1,Ccl5,Il12rb1,Pnp,H2-T23,Ccl2,Ager,Adam8,Il6,Cd47,Shb,Tfrc,Vcam1,Ripk2,Dusp10,Havcr2,Tnfsf9	Il18,Rara,Igf1,Cd24a,Hlx,Vnn1,Il15,Il6st,Igfbp2,Efnb1,Jak3,Hes1,Adk,Cav1
GO:0072073	kidney epithelium development	0.00143792	Tgfb1,Lif,Grem1,Bmp2,Gdnf,Cd44,Arg2,Notch2,Cat,Vegfa,Hoxa11,Pbx1	Epha4,Osr1,Pgf,Hey1,Smad6,Nog,Six1,Spry1,Hes1,Agtr1a,Fgfr2,Rara,Lgr4,Sfrp1,Aqp1,Fat4,Wnt2b,Bmp4,Lama5,Wnt4,Ctnnbip1,Bdnf,Irx3
GO:0061333	renal tubule morphogenesis	0.00150251	Tgfb1,Grem1,Bmp2,Pkd2,Hoxa11,Vegfa,Gdnf,Cd44,Pbx1	Wnt2b,Lgr5,Bmp4,Lama5,Lgr4,Ctnnbip1,Nog,Six1,Osr1,Pgf,Fat4,Hes1,Agtr1a,Wnt4,Irx3,Hey1
GO:0048568	embryonic organ development	0.00156241	Lif,Aldh1a2,Socs3,Rbpj,Hoxa11,Epn2,Abr,Vegfa,Hoxb4,Gja1,Stra6,Twist2,Notch2,Hoxc11,Spry2,Whrn,Vcam1,Lrig1,Tgfb1,Kmt2a,E2f8,Hoxa7,En1,Kdm6a,Foxf2,Prrx1,Nckap1,Pbx1,Cebpb,Pdgfra,Fzd3,Fzd5,Chd7,Tbx3,Zfpm2,Tshz1,Egfr,Zfp36l1,Hipk2,Hipk1,Pkd2,Prdm1	Rspo3,Ephb2,Nsdhl,Id2,Osr1,Runx2,Pkdcc,Cobl,Myo7a,Ror2,Hey1,Gli2,Tgfb2,Tgfb3,Tfeb,Hey2,Nog,Six1,Pcsk5,Hes1,Fgfr2,Cthrc1,Rara,Mdfi,Hyal1,Fuz,Tcf7l2,Insig1,Prrx2,Aldh1a1,Itga8,Fzd2,Bmp4,Hlx,Col2a1,Gjb5,Ahr,Shox2,Gas1,Eya4,Mafb,Krt19
GO:0007611	learning or memory	0.00156361	Ptgs2,Cyp7b1,Ager,Slc11a2,Abca7,Rcan1,Pde1b,Egfr,Plk2,Tanc1,Ngf,Syt4,Tlr2,Prkca,Jun,Htr2a,Ptgs1,Stra6,En1,Shank2,Kmt2a	Il1rn,Igf1,Synpo,Egr1,Thra,Pde5a,Foxp2,Epm2a,Adra1b,Nog,Cpeb3,Ldlr,Nptx2,Rcan2,Ncam1,Ephb2,Kcnab1,Htr7,Adrb2,Hmgcr,Gm2a,Atxn1,Itga8,Gria1,Gpr88,Bdnf,Pde8b
GO:0001763	morphogenesis of a branching structure	0.00157176	Areg,Lrrk2,Hoxa11,Il6,Vegfa,Prdm1,Ccl11,Socs3,Spry2,Flt1,Tgfb1,Tbx3,Gdnf,Tnc,Slc12a2,Abl1,Bmp2,Sema3a,Pdgfra,Grem1,Fzd5,Sema5a,Cd44,Pml,Pbx1	Rspo3,Nog,Sfrp1,Wnt2b,Gli2,Ddr1,Six1,Igf1,Spry1,Agtr1a,Angpt1,Fgfr2,Hoxb13,Sfrp2,Lgr4,Tgm2,Vdr,Fat4,Bmp4,Ednra,Pgf,Tek,Lama5,Wnt4,Ahr,Shox2,Ctnnbip1,Snai2,Cxcl12
GO:0060993	kidney morphogenesis	0.00159458	Tgfb1,Lif,Grem1,Bmp2,Lrrk2,Cd44,Hoxa11,Vegfa,Gdnf,Pbx1	Wnt2b,Lgr4,Bmp4,Gcnt1,Lama5,Nog,Six1,Osr1,Ahr,Fat4,Pgf,Ctnnbip1,Hes1,Agtr1a,Wnt4,Irx3,Hey1
GO:0016126	sterol biosynthetic process	0.00160187	Abcg1,Ch25h,Sec14l2	Msmo1,Fdps,Tm7sf2,Nsdhl,Hmgcs1,Cyp51,Sc5d,Mvd,Lss,Hmgcr,Insig1,Mvk,Fdft1,Sqle,Dhcr24,Hsd17b7
GO:0001676	long-chain fatty acid metabolic process	0.0016058	Cpt1a,Dagla,Sphk1,Lipe,Ptgs2,Ptgs1,Acsbg1,Acot4,Acadl,Myo5a	Ephx2,Mgll,Gstm7,Abcd1,Alox12,Fads1,Acot2,Slc27a3
GO:0042445	hormone metabolic process	0.00165021	Pdgfra,Bmp2,Akr1c18,Bmpr1b,Ugt1a7c,Spp1,Cyp27b1,Dio2,Nfkb1,Dab2,Slco4a1,Aldh1a2	Cacna1h,Igf1,Dhrs9,Dhrs3,Prkg1,Enpep,Bbs1,Pcsk6,Dkk3,Pcsk5,Vdr,Dio3,Tcf7l2,Cyp26b1,Rbp1,Aldh1a1,Crabp2,Egr1,Wnt4,Slc5a5,Slc5a7,Pde8b
GO:0001667	ameboidal-type cell migration	0.00199617	Jun,Pkn3,Gab2,Spred1,Adam8,Ager,Ppard,Vegfa,Mmp1a,Vegfc,P2rx4,Dcn,Prl2c2,Itgb3,Ccbe1,Hdac9,Mcc,Dmtn,Fgf18,Mmp9,Zc3h12a,Dusp10,Mmp12,Tgfb1,Prkca,Hmox1,Nr4a1,Gdnf,Zfand5,Abl1,Flt4,Nckap1,Sema3a,Ptgs2,Grem1,Sema5a,Rffl,Macf1,Enpp2,Cd40,Ets1,Pml,Stc1,Nfe2l2,Has2,Sash1	Tbxa2r,Cygb,Pbld1,Clec14a,Atoh8,Acta2,Tgfb2,Efnb1,Itgb4,Card10,Sparc,Gpx1,Jup,Syne2,Angpt1,Angpt4,Glipr2,Aqp1,Hyal1,Bmp4,Rgcc,Tns1,Amot,Fbxw7,Tek,Lama5,Sema3f,Hspb1,Alox12,Snai2,Fer,Cxcl12
GO:0002367	cytokine production involved in immune response	0.00202911	Tgfb1,Fzd5,Il18rap,Nod2,Hmox1,Tlr2,5730559C18Rik,Il6,Ccl20,Dennd1b,Irak3,F2rl1,Sema7a,Gprc5b	Il18,Spon2,Tgfb2,Tgfb3,Tek,Jak3,Angpt1,Gas6
GO:0006939	smooth muscle contraction	0.0020689	Ptgs2,Adora2b,Bdkrb2,Ptgs1,Dock4,Gper1,Sphk1,Htr2a,Gdnf	Acta2,Tbxa2r,Mrvi1,Adra1b,Adra1d,Myh11,Abat,Mylk,Cacna1g,Htr7,Adrb2,Prkg1,Smpd3,Ednra,Pawr,Cav1
GO:0032675	regulation of interleukin-6 production	0.0020798	Adora2b,Il6ra,Tnfaip3,Il6,Ereg,Il1rap,Irak3,Trim30a,Tslp,Zc3h12a,Havcr2,Ptpn22,Mapk13,Ddx58,Il1a,Cebpb,Ifih1,5730559C18Rik,Tlr2,Tnfsf9,Ripk2,Nod1,Nod2,F2rl1	Spon2,Cd24a,Afap1l2,C1qtnf3,Tlr6,Mbp,Gas6
GO:0042129	regulation of T cell proliferation	0.0020798	Ptpn22,Tgfb1,Il20rb,Cebpb,Cd1d1,Ccl5,Il12rb1,Pnp,H2-T23,Ager,Il6,Tnfsf9,Tfrc,Vcam1,Cd44,Arg2,Havcr2,Ripk2	Il18,Igf1,Cd24a,Il15,Il6st,Igfbp2,Efnb1,Jak3,Hes1,Pawr,Adk,Pde5a,Bmp4
GO:0045598	regulation of fat cell differentiation	0.00216436	Arntl,Tgfb1,Sod2,Bmp2,Ptgs2,Zfpm2,Klf5,Zadh2,Zfp36l1,Gper1,Ankrd26,Ppard,Htr2a,Vegfa,Medag,Cebpb,Zc3h12a,Dact1,Dusp10	Sfrp2,Igf1,Zbtb7c,Mecom,Jdp2,Id4,Trib3,Id2,Tcf7l2,Ddit3,Foxo1,Sfrp1,Runx1t1,Insig1,Dlk2,Snai2,Hes1,Cmklr1,Ccdc85b
GO:0061138	morphogenesis of a branching epithelium	0.00223728	Areg,Socs3,Hoxa11,Il6,Vegfa,Ccl11,Spry2,Flt1,Tgfb1,Tbx3,Gdnf,Tnc,Slc12a2,Abl1,Bmp2,Sema3a,Pdgfra,Grem1,Fzd5,Sema5a,Cd44,Pml,Pbx1	Rspo3,Nog,Sfrp1,Wnt2b,Gli2,Ddr1,Six1,Igf1,Spry1,Agtr1a,Angpt1,Fgfr2,Hoxb13,Sfrp2,Lgr4,Tgm2,Vdr,Fat4,Bmp4,Ednra,Pgf,Tek,Lama5,Wnt4,Ahr,Ctnnbip1,Snai2,Cxcl12
GO:0010594	regulation of endothelial cell migration	0.00225323	Hmox1,Spred1,Cd40,Vegfa,Vegfc,P2rx4,Dcn,Prl2c2,Itgb3,Ccbe1,Hdac9,Fgf18,Zc3h12a,Tgfb1,Prkca,Nfe2l2,Abl1,Flt4,Ptgs2,Sema5a,Ager,Ets1,Stc1,Sash1	Tbxa2r,Angpt1,Alox12,Hspb1,Card10,Jup,Amot,Sparc,Tek,Bmp4,Rgcc,Snai2,Atoh8,Angpt4,Fbxw7
GO:0050921	positive regulation of chemotaxis	0.00228204	Cxcl1,Tgfb1,Cxcl3,Cxcl5,Camk1d,Sema5a,Ccl5,Prkca,S1pr1,Ccl2,Ager,Pla2g7,Fgf18,C5ar1,Vegfa,Vegfc,Cxcl10,F2rl1,P2rx4,Ccr1	Pgf,Pdgfd,Hspb1,Cxcl15,Gas6,Il16,Snai2,Ednra,Cxcl12,Cmklr1,Cxcl14,Artn
GO:0032652	regulation of interleukin-1 production	0.0022914	Errfi1,Casp4,Fzd5,Ccl20,Arg2,Gsdmd,Sphk1,Tnfaip3,5730559C18Rik,Tlr2,Ripk2,Nod1,Nod2,Pml,Zc3h12a,Havcr2	S1pr3,Gas6,Egr1,Hspb1
GO:0032835	glomerulus development	0.0022914	Cflar,Itgb3,Nid1,Pdgfra,Notch2	Enpep,Bmp4,Pdgfd,Aqp1,Egr1,Nog,Osr1,Notch3,Ahr,Tek,Plce1,Lgr4,Hes1,Kirrel3,Angpt1
GO:0060402	calcium ion transport into cytosol	0.00237675	Bdkrb1,Cacna1i,Ngf,Cemip,Slc8b1,Chd7,Tgfb1,Pkd2,Itgb3,Ramp3,Gper1,Abl1,Gsto1,Htr2a,Pml,Itpr2,Cxcl10,Myo5a,P2rx4	Tgfb2,Ddit3,Dmd,Adcyap1r1,Gstm7,Jph2,Bmp4,Ednra,Pawr,Cacna1g,Cav1
GO:0072498	embryonic skeletal joint development	0.00237675	Hoxc11,Hoxa11,Ext1	Bmp4,Hyal1,Nog,Osr1,Shox2,Col2a1
GO:0019218	regulation of steroid metabolic process	0.00238676	Abcg1,Adora2b,Bmp2,Il1a,Sec14l2,Akr1c18,Cyp27b1,Nfkb1,Dab2,Acadl	Fdps,Ephx2,Igf1,Egr1,Vdr,Scd1,Dkk3,Wnt4,Ldlr,Malrd1,Prkg1,Pde8b,Insig1,Snai2,Agtr1a,Stard4
GO:0048562	embryonic organ morphogenesis	0.00238676	Rbpj,Hoxa11,Abr,Hoxb4,Gja1,Pkd2,Twist2,Notch2,Hoxc11,Spry2,Nckap1,Whrn,Lrig1,Hoxa7,Tbx3,Kdm6a,Foxf2,Prrx1,Aldh1a2,Pdgfra,Fzd3,Fzd5,Chd7,Tshz1,Hipk2,Hipk1,Stra6	Ephb2,Id2,Osr1,Runx2,Myo7a,Ror2,Tgfb2,Tgfb3,Nog,Six1,Hes1,Fgfr2,Cthrc1,Mdfi,Hyal1,Fuz,Tcf7l2,Insig1,Prrx2,Aldh1a1,Itga8,Fzd2,Bmp4,Hlx,Col2a1,Gli2,Shox2,Gas1,Eya4,Mafb
GO:0002831	regulation of response to biotic stimulus	0.0024065	Cxcl1,Cxcl5,Il12rb1,Tnfaip3,Prdm1,Traf3,Stat1,Trib1,Zc3h12a,Havcr2,Ptpn22,Mmp12,Ccl5,Prkca,Dtx3l,Ddx58,Pvr,Parp9,Dhx58,Arg2,Tlr2,Ripk2,Nod1,Zc3hav1,Nod2,Pml,F2rl1,Sash1	Apobec3,Tspan6,Il15,Cd24a,Tfeb
GO:0006813	potassium ion transport	0.0024065	Cxcl1,Slc9a5,Kcnh1,Kcnc3,Pkd2,Kcnk6,Kcnq5,Ager,Kcnk10,Agrn,Nedd4l,Htr2a,Oxsr1,Slc12a2,Amigo1,Kcnn3	Kcnmb1,Kcnj2,Akap7,Kcnn1,Slc9a9,Aqp1,Fxyd1,Kcnab1,Slc24a3,Atp12a,Adrb2,Fhl1,Prkg1,Kcnd1,Cav1,Kcnk3,Slc1a3
GO:0032651	regulation of interleukin-1 beta production	0.00243385	Errfi1,Casp4,Fzd5,Arg2,Gsdmd,Sphk1,Tnfaip3,5730559C18Rik,Tlr2,Ripk2,Nod1,Nod2,Pml,Zc3h12a	S1pr3,Egr1,Hspb1
GO:0032965	regulation of collagen biosynthetic process	0.00243385	Ccl2,Errfi1,Adora2b,Il6ra,Tgfb1,Ager,Il6,Ppard	Il18,Cygb,Larp6,Wnt4,Ctgf,Bmp4,Scx,Rgcc,Tgfb3
GO:0072078	nephron tubule morphogenesis	0.00244717	Tgfb1,Grem1,Bmp2,Cd44,Hoxa11,Vegfa,Gdnf,Pbx1	Wnt2b,Lgr4,Bmp4,Lama5,Ctnnbip1,Nog,Six1,Osr1,Pgf,Fat4,Hes1,Agtr1a,Wnt4,Irx3,Hey1
GO:0009615	response to virus	0.00250213	Ifitm3,Il12rb1,Il6,Apobec1,Irak3,Trim30a,Traf3,Irf7,Mmp12,Eif2ak2,Mapk11,Zc3h12a,Bcl3,Ptpn22,Bcl2l11,Stat2,Stat1,Ccl5,Trim12a,Adar,Oasl2,Ddx58,Rtp4,Ikbke,Irgm2,Dtx3l,Ifih1,Lcn2,Parp9,Dhx58,Plscr1,Trim25,Cd40,Isg15,Zc3hav1,Bst2,Pml,Cxcl10,F2rl1,Ifit3,Ifit2,Ifit1	Spon2,Hyal1,Il15,Apobec3,Map3k14,Gli2,Tspan6,Fv1,Bnip3
GO:0090596	sensory organ morphogenesis	0.00250213	Abr,Vegfa,Prdm1,Stra6,Slc4a7,Notch2,Spry2,Whrn,Fjx1,Lrig1,Tspan12,Ccdc66,Foxf2,Prrx1,Flt1,Fzd3,Fzd5,Chd7,Tshz1,Bhlhe22,Hipk2,Hipk1,Bcar3	Bdnf,Osr1,Miat,Myo7a,Ror2,Nog,Six1,Shroom2,Fgfr2,Cthrc1,Ephb2,Aqp1,Cyp26b1,Gas1,Cdon,Insig1,Prrx2,Aldh1a1,Itga8,Col8a2,Fzd2,Bmp4,Col2a1,Gli2,Dio3,Irx5,Eya4,Mafb
GO:0002274	myeloid leukocyte activation	0.00252343	Sbno2,Adora2b,Cxcl5,Lrrk2,Rbpj,Hmox1,Abr,Relb,Tgfb1,Il1rl1,Jun,Stx11,Notch2,Cd300lb,Tslp,Ndrg1,Havcr2,Ccl5,Gab2,Cd1d1,Il18rap,Plscr1,Slc7a2,Ager,Tlr2,Tnfsf9,F2rl1,Ptpre	Il18,Shpk,Ldlr,Stxbp2,Tlr6,Fer
GO:1902652	secondary alcohol metabolic process	0.00252343	Abcg1,Cyp7b1,Soat1,Lipe,Sec14l2,Abca1,Cat,Abca2,Cyp27b1,Apobr,Acadl,Ch25h	Fdps,Ephx2,Tm7sf2,Nsdhl,Hmgcs1,Cyp51,Srebf2,Sc5d,Ldlr,Mvd,Lss,Hmgcr,Insig1,Hsd17b7,Mvk,Fdft1,Sqle,Dhcr24,Vldlr
GO:0034765	regulation of ion transmembrane transport	0.00257698	Ngf,Cemip,Kcnh1,Agrn,Myo5a,Bdkrb1,Tgfb1,Itgb3,Kcnc3,Pkd2,Mmp9,Gopc,Gem,Ptpn22,Gsto1,Gja1,Prkca,Glrx,Abl1,Gpr35,Abcb1a,Fxyd5,Chd7,Rrad,Kcnq5,Ager,Ramp3,Gper1,Nedd4l,Oxsr1,Amigo1,Cxcl10,Atp7a	Cacna1h,Kcnj2,Cnih2,Osr1,Jph2,Prkg1,Kcnmb1,Hspa2,Snta1,Ahnak,Arc,Ctss,Kcnd1,Akap7,Dmd,Kcnab1,Tgfb2,Gstm7,Per2,Adrb2,Ednra,Cav1,Ephb2,Bmp4,Fxyd1,Fhl1
GO:0048839	inner ear development	0.00259907	Fzd3,Bmp2,Lrig1,Cebpd,Chd7,Rbpj,Slc4a7,Spry2,Abr,Ifi204,Whrn,Prrx1,H2-T23	Igf1,Hey2,Ror2,Ror1,Hey1,Tgfb2,Myo7a,Six1,Maf,Hes1,Col2a1,Cthrc1,Lgr5,Ephb2,Insig1,Prrx2,Bdnf,Itga8,Fzd2,Bmp4,Cys1,Fgfr2,Gli2,Fat4,Mafb,Cxcl14
GO:0046165	alcohol biosynthetic process	0.00262294	Abcg1,Sphk1,Sec14l2,Gch1,Gper1,Cyp27b1,Akr1b3,Nfkb1,Plek	Mvk,Fdps,Pcbd1,Tm7sf2,Nsdhl,Hmgcs1,Pth1r,Cyp51,Sc5d,Vdr,Prkg1,Lss,Hmgcr,Insig1,Mvd,Adcyap1r1,Fdft1,Ephx1,Dhcr24,Hsd17b7
GO:0061035	regulation of cartilage development	0.00264541	Tgfb1,Adamts7,Grem1,Bmp2,Hoxa11,Fgf18,Sox5	Rara,Gli2,Tgfb2,Bmp4,Axin2,Efemp1,Ctgf,Nog,Gdf6,Runx2,Pkdcc,Shox2,Scx,Maf,Snai2
GO:0050663	cytokine secretion	0.00265741	Casp4,Lrrk2,Rbpj,Gbp5,Il6,Cd14,Il1rap,Il1rl1,Notch2,Mapk11,Tslp,Zc3h12a,Rnf19b,Havcr2,Ptpn22,Mmp12,Ddx58,Abca1,Abl1,Il1a,Ifih1,Fzd5,Arg2,Gsdmd,Tlr2,Ripk2,Nod2,Pml,F2rl1	Lgr4,Tek,Ssc5d,C1qtnf3,Tlr6,Rgcc,Agtr1a,Angpt1,Mbp,S100a13,Gas6
GO:0050702	interleukin-1 beta secretion	0.00286069	Casp4,Fzd5,Arg2,Abca1,Gsdmd,Gbp5,Tlr2,Ripk2,Nod2,Pml,Zc3h12a,F2rl1	Tlr6
GO:0002696	positive regulation of leukocyte activation	0.00286591	Ccl2,Adora2b,Lrrk2,Il12rb1,Gab2,Adam8,Ager,Il6,Prdm1,Tgfb1,Il1rl1,Pnp,H2-T23,Vcam1,Tslp,Dusp10,Havcr2,Cd300lb,Ptpn22,Tnfsf11,Hsph1,Trbc2,Ccl5,Shb,Tfrc,Cd1d1,Cd47,Cd40,Tnfsf9,Ripk2,Nod2,F2rl1,Vav3	Il18,Rara,Tox,Igf1,Cd24a,Stxbp2,Hlx,Atad5,Vnn1,Il15,Il6st,Igfbp2,Efnb1,Tlr6,Jak3,Hes1,Gas6,Adk,Cav1
GO:0050810	regulation of steroid biosynthetic process	0.00286591	Abcg1,Adora2b,Bmp2,Sec14l2,Akr1c18,Dab2,Cyp27b1,Il1a,Nfkb1	Fdps,Igf1,Egr1,Dkk3,Wnt4,Malrd1,Prkg1,Pde8b,Insig1,Snai2,Vdr,Stard4
GO:0050890	cognition	0.00286591	Cyp7b1,Pde1b,Ngf,Htr2a,Jun,Shank2,Rcan1,Tanc1,Syt4,Cbr3,Slc11a2,Prkca,Plk2,Kmt2a,Abca7,Ptgs2,Ptgs1,Chd7,En1,Egfr,Ager,Tlr2,Stra6	Il1rn,Igf1,Synpo,Egr1,Thra,Gria1,Pde5a,Foxp2,Epm2a,Adra1b,Nog,Cpeb3,Ldlr,Nptx2,Rcan2,Ncam1,Ephb2,Kcnab1,Htr7,Adrb2,Hmgcr,Slc1a4,Atxn1,Itga8,Gm2a,Gpr88,Bdnf,Pde8b
GO:0060675	ureteric bud morphogenesis	0.00286591	Tgfb1,Grem1,Bmp2,Cd44,Hoxa11,Vegfa,Gdnf,Pbx1	Pgf,Lgr4,Bmp4,Lama5,Nog,Six1,Wnt4,Hes1,Ctnnbip1,Wnt2b,Agtr1a,Fat4,Hey1
GO:0051928	positive regulation of calcium ion transport	0.00302888	Bdkrb1,Gsto1,Ccl5,Pkd2,Orai1,Cask,Gper1,Ccr1,Cemip,Ramp3,Cxcl10,Abl1,Stc1,P2rx4	Hspa2,Bmp4,Camk2a,Gstm7,Jph2,Cxcl12,Jak3,Ednra,Cav1,Adcyap1r1,Mylk,Trpv2
GO:0018149	peptide cross-linking	0.00315386	Dcn,Lce1g,Sprr1a,Sprr2h,Abca7	Prr9,Tgm2,Mamdc2,Dsp,Ndnf,Spock2
GO:0045766	positive regulation of angiogenesis	0.00332576	Hmox1,C5ar1,Vegfa,Vegfc,Ccl11,Itgb3,Btg1,Ccbe1,Hdac9,Fgf18,Mmp9,C3,Zc3h12a,Prl2c2,Ccl5,Prkca,Nfe2l2,Abl1,Il1a,Flt1,Ptgs2,Sphk1,Grem1,Sema5a,Cd40,Hipk2,Ets1,Sash1	Sfrp2,Tbxa2r,Tek,Adm2,Aqp1,Itgb8,Hyal1,Hspb1,Jup,F3,Pgf,Hspb6,Angpt4
GO:0006936	muscle contraction	0.00345311	Ptgs2,Sphk1,Bdkrb2,Gper1,Prkca,Arg2,Adora2b,Dock4,Agrn,Nedd4l,Htr2a,Gdnf,Stc1,Zc3h12a,Ptgs1,P2rx4	Kcnj2,Tbxa2r,Mylk,Dsp,Cacna1g,Ctgf,Prkg1,Pde5a,Acta2,Snta1,Adra1b,Adra1d,Tpm2,Jup,Myh11,Dmd,Abat,Mrvi1,Htr7,Adrb2,Dmpk,Ednra,Lmod1,Cav1,Myom1,Fxyd1,Dsc2,Smpd3,Pawr
GO:0032946	positive regulation of mononuclear cell proliferation	0.00345311	Ptpn22,Cd1d1,St6gal1,Il12rb1,Pnp,H2-T23,Ccl5,Cd40,Ager,Il6,Tnfsf9,Tfrc,Vcam1,Vav3,Havcr2,Ripk2	Il18,Efnb1,Cd24a,Atad5,Il15,Il6st,Igfbp2,Igf1,Jak3,Hes1,Adk
GO:0042476	odontogenesis	0.00345311	Tgfb1,Tnfsf11,Bcl2l11,Bmp2,Fam20c,Pdgfra,Itga6,Myo5a	Lama5,Gli2,Bmp4,Itgb4,Lrp4,Fam20a,Aspn,Osr1,Sp6,Runx2,Tcf7l2,Tnfrsf11b,Col1a1,Gas1,Ednra,Dlx3,Fgfr2,Dlx1,Axin2
GO:0043271	negative regulation of ion transport	0.00345311	Tgfb1,Atp7a,Gsto1,Ptgs2,Prkca,Pkd2,Rrad,Gpm6b,Acsl4,Agrn,Nedd4l,Htr2a,Htr1b,Oxsr1,Mmp9,Stc1,Gpr35,Gopc,Gem	Ephb2,Il1rn,Tgfb2,Kcnab1,Osr1,Gstm7,Htr7,Prkg1,Abat,Prkg2,Hes1,Pawr,Cav1
GO:0051047	positive regulation of secretion	0.00345311	Adora2a,Adora2b,Gper1,Lrrk2,Cacna1i,Egfr,Gab2,Casp4,Il6,Abl1,Cd14,Vegfc,Il1rap,Dab2,Gja1,Lif,Il1rl1,H2-T23,Mmp13,Syt4,Spp1,Mapk11,Glrx,Havcr2,Ptpn22,Tnfsf11,Ddx58,Mmp12,Tgfb1,Prkca,Tslp,Ifih1,Cask,Rab27b,Stxbp5,S100a8,Cck,P2ry2,Il1a,Sphk1,Fzd5,Gsdmd,Ppard,Tlr2,Hcar2,Glul,Ripk2,Nod2,F2rl1	Cacna1h,Pck2,Igf1,Cacna1g,Malrd1,Tgfb2,Tgfb3,C1qtnf3,C1qtnf1,Agtr1a,Rab8b,Abat,Rasl10b,Aqp1,Wls,Tcf7l2,Stxbp2,Rgcc,Mcu,Myom1,Tek,Sytl2,Smpd3,Cxcl12,Mbp
GO:0051897	positive regulation of protein kinase B signaling	0.00345311	Tgfb1,Tnfsf11,Sema5a,Egfr,Akr1c18,Csf3,Il6,Spry2,Fam110c,Vegfa,Adam8,Ramp3	Il18,Rara,Igf1,C1qtnf3,C1qtnf1,Tcf7l2,Thpo,Gpx1,F3,Tek,Igfbp5,Angpt1,Gas6
GO:0007200	phospholipase C-activating G-protein coupled receptor signaling pathway	0.00346023	S1pr1,C5ar1,Htr2a,P2ry2,F2rl1,Gpr35	Pth1r,Tgm2,Adra1b,Adra1d,Rxfp3,Npr3,Plce1,Ednra,Agtr1a
GO:0032964	collagen biosynthetic process	0.00346023	Ccl2,Errfi1,Adora2b,Il6ra,Tgfb1,Ager,Il6,Ppard	Il18,Cygb,Larp6,Col1a1,Wnt4,Ctgf,Bmp4,Scx,Rgcc,Tgfb3
GO:0035239	tube morphogenesis	0.00346023	Areg,Rbpj,Pdpn,Vegfa,Tgif1,Tgfb1,Sdccag8,Pkd2,Notch2,Spry2,Aldh1a2,Pbx1,Stra6,Bcl2l11,Gja1,Tbx3,Fzd3,Kdm6a,Hoxa11,Tnc,Slc12a2,Abl1,Nckap1,Flt1,Pdgfra,Grem1,Bmp2,Chd7,Ccl11,Sema5a,Egfr,Cd44,Pml,Cxcl10,Dact1,Gdnf	Rara,Igf1,Lgr4,Id2,Osr1,Sfrp1,Cobl,Atoh8,Gli2,Tgfb2,Epha4,Six1,Shroom3,Spry1,Lgr5,Hes1,Agtr1a,Angpt1,Fgfr2,Cthrc1,Sfrp2,Wnt2b,Tgm2,Vdr,Ephb3,Ctnnbip1,Fuz,Tcf7l2,Nog,Bmp4,Ednra,Hey1,Pgf,Prickle1,Fzd2,Tek,Lama5,Hlx,Wnt4,Ahr,Ddr1,Shox2,Fat4,Cxcl12,Dlc1,Irx3
GO:0072577	endothelial cell apoptotic process	0.00346023	Sema5a,Col18a1,Nfe2l2,Ager,Akr1c18,Cd40,Gper1,Hipk1,Angptl4,Tnfaip3,Abl1	Bmp4,Ndnf,Tek,Rgcc,Angpt1,Cd248,Gas6
GO:0008203	cholesterol metabolic process	0.00361489	Abcg1,Cyp7b1,Soat1,Lipe,Sec14l2,Abca1,Cat,Abca2,Apobr,Acadl,Ch25h	Fdps,Ephx2,Tm7sf2,Nsdhl,Hmgcs1,Cyp51,Srebf2,Sc5d,Ldlr,Mvd,Lss,Hmgcr,Insig1,Hsd17b7,Mvk,Fdft1,Sqle,Dhcr24,Vldlr
GO:0042110	T cell activation	0.003686	Adora2a,Il12rb1,Adam8,Ager,Il6,Prdm1,Relb,Tgfb1,Il20rb,Pnp,H2-T23,Ccl5,Ccl2,Nfkbid,Vcam1,Dusp10,Bcl3,Ptpn22,Tnfsf11,Hsph1,Prex1,Shb,Tfrc,Abl1,Cebpb,Fzd5,Cd1d1,Cd44,Arg2,Zfp36l1,Chd7,Stx11,Tnfsf9,Ripk2,Havcr2,Cdk6,Ccl20,F2rl1,Atp7a,Cd47	Il18,Igf1,Egr1,Pag1,Il15,Igfbp2,Lcp1,Wnt4,Adk,Pde5a,Efnb1,Fas,Prr7,Hes1,Cav1,Rara,Vnn1,Cyp26b1,Pax1,Lfng,Mafb,Gsn,Runx2,Bmp4,Cd24a,Hlx,Fzd7,Il6st,Jak3,Pawr,Cxcl12,Gadd45g
GO:0031348	negative regulation of defense response	0.00372472	Adora2a,Socs3,Parp14,Tnfaip3,Ager,Abr,Nfkb1,Irak3,Il20rb,H2-T23,Clec2d,Ier3,Zc3h12a,Dusp10,Havcr2,Mmp12,Adar,Uaca,Ccr1,Dhx58,Cd44,Arg2,Nt5e,Ppard,Gper1,Ets1,Nod2	Gpx1,Tnfaip6,Cd24a,C1qtnf3,Siglecg,Serpinb9,Adrb2,Tspan6,Wfdc1,Mvk,Sh2d1b1,Pbk
GO:0032602	chemokine production	0.00385	Tlr2,Adora2b,Nod2,Cxcl5,Il6ra,Ccl5,Arg2,Eif2ak2,Ager,Il6,Ripk2,Tslp,P2ry2,Il1a,F2rl1,Havcr2,Il1rl1	Il18,Cd24a,Tusc2,C1qtnf3,Egr1,Snai2,Mbp
GO:0050863	regulation of T cell activation	0.00391137	Adora2a,Il12rb1,Adam8,Il6,Prdm1,Tgfb1,Il20rb,Pnp,H2-T23,Ccl2,Nfkbid,Vcam1,Dusp10,Havcr2,Ptpn22,Tnfsf11,Hsph1,Ccl5,Shb,Tfrc,Abl1,Cebpb,Cd1d1,Cd44,Arg2,Ager,Tnfsf9,Ripk2,Ccl20,Cd47	Il18,Rara,Igf1,Cd24a,Hlx,Pag1,Vnn1,Il15,Jak3,Il6st,Igfbp2,Efnb1,Cyp26b1,Bmp4,Hes1,Pawr,Gsn,Adk,Pde5a,Cav1
GO:1904062	regulation of cation transmembrane transport	0.00393968	Ngf,Cemip,Agrn,Myo5a,Bdkrb1,Tgfb1,Itgb3,Pkd2,Mmp9,Gem,Ptpn22,Gsto1,Glrx,Abl1,Gpr35,Fxyd5,Chd7,Rrad,Ager,Ramp3,Gper1,Nedd4l,Oxsr1,Amigo1,Cxcl10,Atp7a	Kcnj2,Cnih2,Osr1,Jph2,Prkg1,Kcnmb1,Hspa2,Snta1,Ahnak,Fhl1,Ctss,Akap7,Dmd,Kcnab1,Tgfb2,Gstm7,Adrb2,Ednra,Cav1,Ephb2,Bmp4,Fxyd1,Arc
GO:0034762	regulation of transmembrane transport	0.00416742	Ngf,Cemip,Kcnh1,Agrn,Myo5a,Bdkrb1,Tgfb1,Itgb3,Kcnc3,Pkd2,Mmp9,Gopc,Gem,Ptpn22,Gsto1,Gja1,Prkca,Glrx,Abl1,Gpr35,Abcc1,Cttnbp2nl,Abcb1a,Fxyd5,Chd7,Rrad,Kcnq5,Ager,Ramp3,Gper1,Nedd4l,Oxsr1,Amigo1,Cxcl10,Atp7a	Cacna1h,Kcnj2,Cnih2,Osr1,Jph2,Prkg1,Kcnmb1,Hspa2,Snta1,Ahnak,Arc,Ctss,Kcnd1,Akap7,Dmd,Kcnab1,Tgfb2,Gstm7,Per2,Adrb2,Ednra,Cav1,Ephb2,Bmp4,Fxyd1,Fhl1
GO:0060401	cytosolic calcium ion transport	0.00420804	Bdkrb1,Cacna1i,Ngf,Cemip,Slc8b1,Chd7,Tgfb1,Pkd2,Itgb3,Ramp3,Gper1,Abl1,Gsto1,Htr2a,Pml,Itpr2,Cxcl10,Myo5a,P2rx4	Tgfb2,Ddit3,Dmd,Adcyap1r1,Cacna1g,Jph2,Ctgf,Bmp4,Ednra,Mcu,Gstm7,Pawr,Cav1
GO:0002793	positive regulation of peptide secretion	0.00429299	Adora2a,Casp4,Gper1,Lrrk2,Egfr,Lif,Il6,Cd14,Vegfc,Il1rap,Gja1,Il1rl1,H2-T23,Mmp13,Mapk11,Tslp,Havcr2,Ptpn22,Tnfsf11,Mmp12,Tgfb1,Glrx,Ddx58,Cask,S100a8,Abl1,Il1a,Ifih1,Fzd5,Gsdmd,Ppard,Tlr2,Hcar2,Glul,Ripk2,Nod2,F2rl1	Pck2,Rab8b,Tgfb2,Tgfb3,Rasl10b,C1qtnf3,Wls,Malrd1,Myom1,Tcf7l2,Igf1,Abat,Rgcc,Agtr1a,Tek,Mbp,Mcu
GO:0034103	regulation of tissue remodeling	0.00434067	Gja1,Itgb3,Grem1,Prkca,S1pr1,Egfr,Tnfsf11,Adam8,Syt7,Il6,Abr,Tfrc,Vegfa,Pdk4,Pml,Spp1,Flt4,Ager	Il18,Sfrp1,Vdr,Cd24a,Tnfrsf11b
GO:0034109	homotypic cell-cell adhesion	0.00434067	Itgb3,Ccl5,Prkca,Pdgfra,Tnfsf11,Pdpn,Slc7a11,Dmtn,Plek	Cd24a,C1qtnf1,Dsc2,Jup,Dsp,Adrb2,Prkg1,Alox12,Abat,L1cam,Ncam1
GO:0001658	branching involved in ureteric bud morphogenesis	0.00479081	Tgfb1,Grem1,Bmp2,Cd44,Hoxa11,Vegfa,Gdnf,Pbx1	Pgf,Lgr4,Bmp4,Lama5,Nog,Six1,Wnt4,Ctnnbip1,Wnt2b,Agtr1a,Fat4
GO:0031128	developmental induction	0.00498243	Bmp2,Rbpj,Hoxa11,Hoxc11,Hipk2,Hipk1,Gdnf,Fzd5	Wnt2b,Spry1,Bmp4,Six1,Wnt4
GO:0019229	regulation of vasoconstriction	0.00515185	Gja1,Ptgs1,Ptgs2,Egfr,Dock4,Htr2a,Dusp5	Tbxa2r,Snta1,Adra1b,Add3,Adra1d,Smad6,Ahr,Per2,Agtr1a,Pde5a,Cav1
GO:1903524	positive regulation of blood circulation	0.00515185	Gja1,Ptgs1,Ptgs2,Gch1,Egfr,Htr2a,F2rl1	Tbxa2r,Tgfb2,Adra1b,Add3,Adra1d,Smad6,Adrb2,Ctgf,Hey2,Pde5a,Cav1
GO:0050671	positive regulation of lymphocyte proliferation	0.00516324	Ptpn22,Cd1d1,Ccl5,Il12rb1,Pnp,H2-T23,Cd40,Ager,Il6,Tnfsf9,Tfrc,Vcam1,Vav3,Havcr2,Ripk2	Il18,Efnb1,Cd24a,Atad5,Il15,Il6st,Igfbp2,Igf1,Jak3,Hes1,Adk
GO:0010466	negative regulation of peptidase activity	0.0054041	Slpi,Adora2a,Ngf,Cflar,Ptgs2,Plaur,Rffl,Nr4a1,Birc3,Tfpi2,Il6,Sh3rf1,Cd44,Vegfa,Serpina3f,Mmp9,Spink6,Serpinb2,Cst6,Dpep1,Pi15	Sfrp2,Rps6ka1,Herpud1,Igf1,Timp3,Cdkn2d,Reck,Birc5,Aqp1,Serpina3g,Gpx1,Mical1,Wfdc1,Lxn,Gas6,Serpinb9,Dhcr24
GO:0034341	response to interferon-gamma	0.0054041	Ifitm3,Gbp3,Gbp2,Parp14,Gbp7,Gbp5,Rab20,Ccl11,Gch1,Il12rb1,Ccl2,Ccl7,Stat1,Mrc1,Ccl8,Ccl9,Cyp27b1,Irgm2,Irgm1,Parp9,Trim21,Stx11,Bst2,Ccl20,Ccl25,Ccl5,Cxcl16	Stxbp2,Gsn
GO:2000351	regulation of endothelial cell apoptotic process	0.0054041	Sema5a,Col18a1,Nfe2l2,Ager,Akr1c18,Cd40,Gper1,Angptl4,Tnfaip3,Abl1	Bmp4,Ndnf,Tek,Rgcc,Angpt1,Cd248,Gas6
GO:1902107	positive regulation of leukocyte differentiation	0.00558457	Lif,Adam8,Ager,Il6,Prdm1,Tgfb1,Itgb3,Pnp,Jun,Tnfsf9,Notch2,Trib1,Dusp10,Tnfsf11,Ccl5,Prkca,Ccr1,Shb,Cd1d1,Zfp36l1,Il34,Ripk2	Il18,Rara,Tox,Hlx,Fos,Vnn1,Id2,Il15,Ctnnbip1,Ror2,Gas6
GO:0002548	monocyte chemotaxis	0.00559385	Ccl2,Ccl11,Tnfsf11,Grem1,Ccl7,Ccl5,Ccl8,Ccl9,Pla2g7,Ccl20,Cxcl10,Ccl25,Ccr1,Flt1	Cxcl12
GO:0009952	anterior/posterior pattern specification	0.00567127	Hoxa7,Kmt2a,Aldh1a2,Fzd5,Tbx3,Hipk2,Rbpj,Tshz1,Hoxb4,Hoxc11,En1,Hipk1,Kdm6a,Hoxa11,Ets2,Bmp2,Nckap1,Pbx1	Axin2,Osr1,Cobl,Hey2,Ror2,Hey1,Nog,Pcsk6,Pcsk5,Aurka,Hes1,Xrcc2,Sfrp2,Sfrp1,Wls,Fuz,Cdon,Ddit3,Pax1,Lfng,Wnt2b,Bmp4,Gli2,Arc,Ctnnbip1
GO:0070665	positive regulation of leukocyte proliferation	0.00572922	Ptpn22,Cd1d1,St6gal1,Il12rb1,Pnp,H2-T23,Ccl5,Cd40,Ager,Il6,Tnfsf9,Tfrc,Vcam1,Vav3,Havcr2,Ripk2	Il18,Efnb1,Cd24a,Atad5,Il15,Il6st,Igfbp2,Igf1,Jak3,Hes1,Adk
GO:1903532	positive regulation of secretion by cell	0.00572936	Adora2a,Adora2b,Gper1,Lrrk2,Cacna1i,Egfr,Gab2,Casp4,Il6,Cd14,Vegfc,Il1rap,Dab2,Gja1,Lif,Il1rl1,H2-T23,Mmp13,Syt4,Spp1,Mapk11,Glrx,Havcr2,Ptpn22,Tnfsf11,Ddx58,Mmp12,Tgfb1,Prkca,Tslp,Ifih1,Cask,Rab27b,Stxbp5,Cck,Abl1,Il1a,Sphk1,Fzd5,Gsdmd,Ppard,Tlr2,Hcar2,Glul,Ripk2,Nod2,F2rl1	Cacna1h,Pck2,Igf1,Cacna1g,Malrd1,Tgfb2,Tgfb3,C1qtnf3,C1qtnf1,Agtr1a,Rab8b,Abat,Rasl10b,Wls,Tcf7l2,Stxbp2,Rgcc,Mcu,Myom1,Tek,Smpd3,Cxcl12,Mbp
GO:0007188	adenylate cyclase-modulating G-protein coupled receptor signaling pathway	0.00583762	Adora2a,Adora2b,Adcy2,S1pr1,Itgb3,Ramp3,Ptgir,Gper1,Abca1,Htr1b,Gpr176	Pth1r,Adcy5,Npr3,Adra1d,S1pr3,Rxfp3,Ramp1,Htr7,Adrb2,Adra1b,Ednra,Adm2
GO:0010522	regulation of calcium ion transport into cytosol	0.00583762	Bdkrb1,Tgfb1,Ngf,Cemip,Chd7,Pkd2,Itgb3,Ramp3,Gper1,Pml,Gsto1,Abl1,Cxcl10,Myo5a,P2rx4	Tgfb2,Bmp4,Dmd,Gstm7,Jph2,Ednra,Adcyap1r1,Cav1
GO:0045662	negative regulation of myoblast differentiation	0.0061517	Prl2c2,Tgfb1,Ccl9,Tbx3,Ppard,Cxcl10	Il18,Prickle1,Ddit3,Cxcl14,Bmp4
GO:0048535	lymph node development	0.0061517	Tgfb1,Tnfsf11,Nfkb2,Pdpn,Nfkb1	Tox,Id2,Il15,Spns2,Jak3,Cd248
GO:2000021	regulation of ion homeostasis	0.00649749	Adora2a,Ngf,Cemip,Slc8b1,Lrrk2,Gclm,Htr2a,Myo5a,P2rx4,Bdkrb1,Gja1,Itgb3,Pkd2,Anpep,Itpr2,Dcn,Gsto1,Tgfb1,Cck,Abl1,Chd7,Ramp3,Gper1,Nedd4l,Pml,Cxcl10	Tgfb2,Ddit3,Dmd,Adcyap1r1,Fhl1,Gstm7,Jph2,Bmp4,Alox12,Ednra,Cacna1g,Cav1
GO:0032649	regulation of interferon-gamma production	0.00669656	Ptpn22,Il20rb,Fzd5,Cd1d1,Il12rb1,Cd14,Tnfsf9,Ripk2,Isg15,Bcl3,Nod2,Abl1,Zc3h12a,Havcr2,Il1rl1	Il18,Rara,Sh2d1b1,Gas6
GO:0051216	cartilage development	0.00669656	Tgfb1,Adamts7,Grem1,Bmp2,Sik3,Mmp13,Prkca,Hoxa11,Bmpr1b,Fgf18,Prrx1,Stc1,Atp7a,Nppc,Sox5	Rara,Axin2,Osr1,Thra,Runx2,Ctgf,Ror2,Tgfb2,Bbs1,Itgb8,Nog,Gdf6,Maf,Col2a1,Sfrp2,Poc1a,Efemp1,Col1a1,Prrx2,Csgalnact1,Pth1r,Bmp4,Pkdcc,Gli2,Shox2,Scx,Snai2
GO:0051607	defense response to virus	0.00669656	Ifitm3,Il12rb1,Il6,Apobec1,Trim30a,Traf3,Irf7,Mmp12,Eif2ak2,Zc3h12a,Ptpn22,Stat2,Stat1,Ccl5,Trim12a,Adar,Oasl2,Ddx58,Rtp4,Dtx3l,Ifih1,Parp9,Dhx58,Plscr1,Trim25,Cd40,Isg15,Zc3hav1,Bst2,Pml,Cxcl10,F2rl1,Ifit3,Ifit2,Ifit1	Spon2,Il15,Apobec3,Map3k14,Tspan6,Fv1,Bnip3
GO:0060350	endochondral bone morphogenesis	0.00669656	Sik3,Mmp13,Hoxa11,Fgf18,Stc1,Nab1,Nppc	Rara,Bmp4,Axin2,Csgalnact1,Runx2,Poc1a,Shox2,Scx,Col1a1,Alpl,Col2a1,Nab2
GO:0071674	mononuclear cell migration	0.00669656	Ccl2,Ccl11,Tnfsf11,Grem1,Ccl7,Ccl5,Ccl8,Ccl9,Pla2g7,C5ar1,Ccl20,Cxcl10,Ccl25,Tgfb1,Ccr1,Flt1	Cmklr1,Cxcl12,Pdgfd
GO:0007187	G-protein coupled receptor signaling pathway, coupled to cyclic nucleotide second messenger	0.00670567	Adora2a,Adora2b,Adcy2,S1pr1,Itgb3,Ramp3,Ptgir,Gper1,Abca1,Htr1b,Gpr176	Pth1r,Adcy5,Fzd2,Npr3,Adra1d,S1pr3,Rxfp3,Ramp1,Htr7,Adrb2,Adra1b,Ednra,Adm2
GO:0032102	negative regulation of response to external stimulus	0.00670567	Adora2a,Socs3,Tnfaip3,Ager,Ppard,Prdm1,Nfkb1,Gja1,Il20rb,Plau,Ier3,Trib1,Zc3h12a,Dusp10,Havcr2,St6gal1,Cask,Uaca,Cck,Sema3a,Pdgfra,Grem1,Sema5a,Dhx58,Cd44,Arg2,Nt5e,Abr,Gper1,Ets1,Nod2,Thbd	Tnfaip6,Siglecg,Cd24a,Grid2,C1qtnf3,C1qtnf1,Abat,Snai2,Wnt4,Gpx1,Sema3f,Adrb2,Rtn4r,Prkg1,Alox12,Hmgcr,Wfdc1,Tspan6,Mvk,Epha4,Pbk
GO:0032753	positive regulation of interleukin-4 production	0.00707322	Cebpb,H2-T23,Il20rb,Havcr2,Cd1d1	Rara
GO:0007162	negative regulation of cell adhesion	0.00719353	Adora2a,Jam2,Adam8,Vegfa,Ass1,Tgfb1,Il20rb,Nfkbid,Dmtn,Rnd1,Arhgap6,Havcr2,Ptpn22,Cask,Hoxa7,Tnfaip3,Tnc,Abl1,Cebpb,Bmp2,Sema5a,Cd44,Arg2,Enpp2,Ager,Ccl25,Rasa1,Dact2	Il1rn,Pag1,Col1a1,Prkg1,Pde5a,C1qtnf1,Angpt1,Alox12,Adrb2,Rgcc,Plxnc1,Bmp4,Cd24a,Hlx,Mbp,Fzd7,Jak3,Abat,Snai2,Pawr,Cxcl12,Dlc1
GO:0010631	epithelial cell migration	0.00720832	Jun,Pkn3,Hmox1,Spred1,Adam8,Ager,Ppard,Vegfa,Vegfc,P2rx4,Dcn,Prl2c2,Itgb3,Ccbe1,Hdac9,Mcc,Fgf18,Mmp9,Zc3h12a,Dusp10,Tgfb1,Prkca,Gab2,Nr4a1,Abl1,Flt4,Sema3a,Ptgs2,Grem1,Sema5a,Macf1,Enpp2,Cd40,Ets1,Stc1,Nfe2l2,Has2,Sash1	Tbxa2r,Pbld1,Clec14a,Atoh8,Tgfb2,Card10,Sparc,Gpx1,Jup,Angpt1,Angpt4,Glipr2,Aqp1,Hyal1,Bmp4,Rgcc,Amot,Fbxw7,Tek,Hspb1,Alox12,Snai2
GO:0090132	epithelium migration	0.00720832	Jun,Pkn3,Hmox1,Spred1,Adam8,Ager,Ppard,Vegfa,Vegfc,P2rx4,Dcn,Prl2c2,Itgb3,Ccbe1,Hdac9,Mcc,Fgf18,Mmp9,Zc3h12a,Dusp10,Tgfb1,Prkca,Gab2,Nr4a1,Abl1,Flt4,Sema3a,Ptgs2,Grem1,Sema5a,Macf1,Enpp2,Cd40,Ets1,Stc1,Nfe2l2,Has2,Sash1	Tbxa2r,Pbld1,Clec14a,Atoh8,Tgfb2,Card10,Sparc,Gpx1,Jup,Angpt1,Angpt4,Glipr2,Aqp1,Hyal1,Bmp4,Rgcc,Amot,Fbxw7,Tek,Hspb1,Alox12,Snai2
GO:0008016	regulation of heart contraction	0.00764435	Sema3a,Gja1,Prkca,Gch1,Gjc1,Agrn,Mef2a,Stc1,Zc3h12a,P2rx4	Kcnj2,Snta1,Hopx,Dmd,Adra1d,Fxyd1,Dsc2,Jup,Dsp,Cacna1g,Adrb2,Ctgf,Adra1b,Prkg1,Dmpk,Thra,Irx5,Tgfb2,Hey2,Pde5a,Cav1
GO:0070663	regulation of leukocyte proliferation	0.00771798	Il12rb1,Ager,Il6,Prdm1,Tgfb1,Il20rb,Pnp,H2-T23,Ccl5,Vcam1,Havcr2,Ptpn22,St6gal1,Tfrc,Cebpb,Grem1,Cd1d1,Cd44,Arg2,Cd40,Tnfsf9,Ripk2,Vav3	Il18,Ahr,Igf1,Cd24a,Atad5,Il15,Il6st,Igfbp2,Efnb1,Jak3,Hes1,Pawr,Adk,Pde5a,Bmp4
GO:0032642	regulation of chemokine production	0.0077204	Tlr2,Adora2b,Nod2,Cxcl5,Il6ra,Ccl5,Arg2,Eif2ak2,Ager,Il6,Ripk2,Tslp,P2ry2,Il1a,F2rl1,Havcr2,Il1rl1	Il18,Cd24a,C1qtnf3,Egr1,Snai2,Mbp
GO:0010001	glial cell differentiation	0.00774967	Adora2a,Lif,Bmp2,Gap43,Tgfb1,Enpp2,Egfr,Ager,Tlr2,Cntnap1,Gpc1,S100a8,Phgdh,Abl1,Ndrg1,Nab1,Dusp10,Sox5	Igf1,Id4,Id2,Tspan2,Miat,Hdac11,Ror2,Ror1,Daam2,Epha4,Ldlr,Hes1,Dmd,Metrn,Sh3tc2,Tcf7l2,Lgi4,Nog,Fgf5,Nfix,Bmp4,Lingo1,Egr2,Il6st,Dlx1,Nab2
GO:0010712	regulation of collagen metabolic process	0.00774967	Ccl2,Errfi1,Adora2b,Il6ra,Tgfb1,Ager,Il6,Ppard	Il18,Cygb,Larp6,Wnt4,Ctgf,Bmp4,Scx,Rgcc,Tgfb3
GO:0045165	cell fate commitment	0.00774967	Prrx1,Ets2,Pdpn,Notch2,Cebpb,Bmp2,Gap43,Spry2,Rbpj,Tgfb1,Hoxa11,Il6,Tbx3,Prdm1,Pml,Chd5,Leo1,Sox5	Rara,Id2,Runx2,Hey2,Ror2,Tgfb2,Six1,Notch3,Hes1,Fgfr2,Sfrp2,Sfrp1,Chrdl1,Tcf7l2,Cyp26b1,Cdon,Wnt2b,Bmp4,Fzd7,Wnt4,Gli2,Gas1,Dlx1
GO:0046631	alpha-beta T cell activation	0.00774967	Ptpn22,Adora2a,Cebpb,Hsph1,Cd1d1,Tgfb1,Pnp,H2-T23,Ager,Ccl20,Il6,Shb,Ripk2,Prdm1,Cd44,Abl1,Relb,Atp7a,Arg2,Bcl3	Il18,Rara,Cd24a,Hlx,Il15,Gadd45g,Pax1,Jak3
GO:0050777	negative regulation of immune response	0.00774967	Tgfb1,Il20rb,Adar,Il1rl1,Mmp12,Parp14,Hmox1,Clec2d,Tnfaip3,Dusp10,Ccr1,Abr,Arg2,Nod2,Dhx58,Irak3,H2-T23,Havcr2	Gpx1,Tgfb2,Tgfb3,Hlx,Cd59a,Serpinb9,Fer,Jak3,Angpt1,Sh2d1b1
GO:0006695	cholesterol biosynthetic process	0.00812664	Abcg1,Sec14l2	Fdps,Tm7sf2,Nsdhl,Hmgcs1,Cyp51,Sc5d,Mvd,Lss,Hmgcr,Insig1,Mvk,Fdft1,Dhcr24,Hsd17b7
GO:0090130	tissue migration	0.00812664	Jun,Pkn3,Hmox1,Spred1,Adam8,Ager,Ppard,Vegfa,Vegfc,P2rx4,Dcn,Prl2c2,Itgb3,Ccbe1,Hdac9,Mcc,Fgf18,Mmp9,Zc3h12a,Dusp10,Tgfb1,Prkca,Gab2,Nr4a1,Abl1,Flt4,Sema3a,Ptgs2,Grem1,Sema5a,Macf1,Enpp2,Cd40,Ets1,Stc1,Nfe2l2,Has2,Sash1	Tbxa2r,Pbld1,Clec14a,Atoh8,Tgfb2,Card10,Sparc,Gpx1,Jup,Angpt1,Angpt4,Glipr2,Aqp1,Hyal1,Bmp4,Rgcc,Amot,Fbxw7,Tek,Hspb1,Alox12,Snai2
GO:1902653	secondary alcohol biosynthetic process	0.00812664	Abcg1,Sec14l2	Fdps,Tm7sf2,Nsdhl,Hmgcs1,Cyp51,Sc5d,Mvd,Lss,Hmgcr,Insig1,Mvk,Fdft1,Dhcr24,Hsd17b7
GO:0060349	bone morphogenesis	0.00828266	Sik3,Mmp13,Hoxa11,Fgf18,Stc1,Nab1,Nppc,Has2	Sfrp2,Rara,Bmp4,Nab2,Axin2,Col2a1,Insig1,Dhrs3,Runx2,Poc1a,Shox2,Cyp26b1,Scx,Col1a1,Pax1,Alpl,Fgfr2,Csgalnact1
GO:0072009	nephron epithelium development	0.00828266	Tgfb1,Lif,Grem1,Bmp2,Gdnf,Cd44,Notch2,Vegfa,Hoxa11,Pbx1	Wnt2b,Lgr4,Bmp4,Lama5,Aqp1,Nog,Six1,Osr1,Fat4,Pgf,Ctnnbip1,Hes1,Agtr1a,Wnt4,Irx3,Hey1
GO:0010524	positive regulation of calcium ion transport into cytosol	0.00835852	Bdkrb1,Gsto1,Pkd2,Ramp3,Gper1,Cemip,Abl1,Cxcl10,P2rx4	Bmp4,Gstm7,Jph2,Ednra,Adcyap1r1,Cav1
GO:0022612	gland morphogenesis	0.00878969	Sema3a,Areg,Cyp7b1,Notch2,Cebpb,Tgfb1,Ccl11,Egfr,Plau,Il6,Tbx3,Cd44,Tnfaip3,Tnc,Slc12a2,Pml,Cflar	Mki67,Tgm2,Igf1,Lama5,Rps6ka1,Id4,Ddr1,Sfrp1,Wnt4,Lims2,Nog,Vdr,Gli2,Bmp4,Igfbp5,Snai2,Cav1,Fgfr2,Hoxb13
GO:0030178	negative regulation of Wnt signaling pathway	0.00878969	Ankrd6,Nkd2,Bmp2,Mcc,Grem1,Apcdd1,Dab2,Dact1,Rnf213	Nkd1,Axin2,Tle2,Ror2,Draxin,Lrp4,Grb10,Nog,Dkk2,Dkk3,Foxo1,Trabd2b,Cthrc1,Sfrp2,Sfrp1,Fuz,Tcf7l2,Bicc1,Nxn,Cav1,Mdfi,Prickle1,Ddit3,Egr1,Wnt4,Ctnnbip1,Snai2
GO:0050954	sensory perception of mechanical stimulus	0.00878969	Cemip,Slc17a8,Chd7,Lrig1,Usp53,Spry2,Htr2a,Whrn,Slc12a2,Sod2,Homer2	Il18,Slc52a3,Igf1,Cdkn2d,Piezo2,Col2a1,Six1,Cxcl12,Gpx1,Htr7,Col1a1,Snai2,Eya4,Pawr,Coch,Myo7a,Mbp,Ror1,Slc1a3
GO:0032944	regulation of mononuclear cell proliferation	0.00892356	Il12rb1,Ager,Il6,Prdm1,Tgfb1,Il20rb,Pnp,H2-T23,Ccl5,Vcam1,Havcr2,Ptpn22,St6gal1,Tfrc,Cebpb,Cd1d1,Cd44,Arg2,Cd40,Tnfsf9,Ripk2,Vav3	Il18,Ahr,Igf1,Cd24a,Atad5,Il15,Il6st,Igfbp2,Efnb1,Jak3,Hes1,Pawr,Adk,Pde5a,Bmp4
GO:0061448	connective tissue development	0.00894203	Tgfb1,Adamts7,Grem1,Bmp2,Sik3,Mmp13,Prkca,Itgb3,Hoxa11,Cflar,Bmpr1b,Fgf18,Ppard,Slc25a25,Prrx1,Stc1,Atp7a,Nppc,Sox5	Rara,Igf1,Pdgfd,Axin2,Id4,Id2,Osr1,Thra,Runx2,Ctgf,Ror2,Tgfb2,Bbs1,Itgb8,Nog,Gdf6,Maf,Col2a1,Sfrp2,Pla2g16,Poc1a,Efemp1,Col1a1,Prrx2,Csgalnact1,Pth1r,Bmp4,Egr1,Pkdcc,Gli2,Shox2,Scx,Snai2
GO:0045778	positive regulation of ossification	0.00897773	Gja1,Bmp2,Cebpb,Ifi204,Fam20c,Bmpr1b,Vegfa,Gpm6b,Isg15,Cebpd,Nppc	Sfrp2,Gdpd2,Igf1,Id4,Fbn2,Osr1,Wnt4,Runx2,Tmem119,Pkdcc,Bmp4,Adrb2,Ctnnbip1,Il6st,Cthrc1,Hey1
GO:0048754	branching morphogenesis of an epithelial tube	0.00901074	Areg,Pdgfra,Grem1,Bmp2,Gdnf,Tgfb1,Sema5a,Hoxa11,Pml,Spry2,Cd44,Vegfa,Ccl11,Tnc,Slc12a2,Abl1,Tbx3,Pbx1,Flt1	Igf1,Pgf,Gli2,Ddr1,Six1,Spry1,Agtr1a,Angpt1,Fgfr2,Sfrp2,Lgr4,Vdr,Ctnnbip1,Nog,Bmp4,Ednra,Wnt2b,Tek,Lama5,Wnt4,Ahr,Fat4,Cxcl12
GO:1903708	positive regulation of hemopoiesis	0.00901444	Cxcl1,Lif,Adam8,Ager,Il6,Prdm1,Tgfb1,Itgb3,Pnp,Jun,Il34,Notch2,Csf3,Ets1,Trib1,Dusp10,Tnfsf11,Stat1,Ccl5,Prkca,Ccr1,Shb,Flt1,Cd1d1,Zfp36l1,Tnfsf9,Ripk2,Isg15	Il18,Rara,Tox,Hlx,Fos,Vnn1,Id2,Il15,Thpo,Ctnnbip1,Ror2,Gas6
GO:0015893	drug transport	0.00907082	Adora2a,Abcb1a,Slc17a8,Gja1,Slc7a2,Arg2,Syt4,Slc7a11,Pdpn,Syt7,Tlr2,Abcb1b,Htr2a,Gdnf,Abcb4,Abcc4,Nfkbie,Abcc1,Htr1b,Abcc3	Slc52a3,Cygb,Abat,Aqp1,Abcg2,Per2,Rab3b,Smpd3,Slc1a6,Cxcl12,Slc1a3
GO:1902105	regulation of leukocyte differentiation	0.00907082	Lif,Adam8,Ager,Il6,Notch2,Tgfb1,Itgb3,Pnp,Jun,Clec2d,Nfkbid,Trib1,Dusp10,Tnfsf11,Ccl5,Prkca,Hoxa7,Ccr1,Shb,Abl1,Cebpb,Cd1d1,Hmgb3,Cd44,Zfp36l1,Tnfsf9,Ripk2,Il34,Cdk6,Ccl20,Prdm1	Il18,Rara,Tox,Sfrp1,Cd24a,Fos,Fas,Vnn1,Id2,Il15,Cyp26b1,Rbp1,Bmp4,Jak3,Hlx,Lrrc17,Mafb,Gas6,Ror2,Ctnnbip1
GO:0050866	negative regulation of cell activation	0.010241	Ptpn22,Adora2a,Pdgfra,Il20rb,Cebpb,Tgfb1,Hmgb3,Cd44,Arg2,Hmox1,Tnfaip3,Nfkbid,Gper1,Abr,Prdm1,Havcr2	Cygb,Alox12,Cd24a,Hlx,Pag1,C1qtnf1,Id2,Adrb2,Ldlr,Sfrp1,Fer,Jak3,Abat,Fas,Prkg1,Pawr,Pde5a,Bmp4
GO:0009612	response to mechanical stimulus	0.0103695	Bdkrb1,Stra6,Stat1,Pkd2,Nfkbia,Jun,Usp53,Htr2a,Dennd5b,Slc12a2,Nfkb1	Il18,Foxp2,Igf1,Dmd,Aqp1,Cnn2,Piezo2,Fos,Cxcl12,Pde2a,Htr7,Jup,Scx,Col1a1,Ednra,Pawr,Cav1,Slc1a3
GO:0003012	muscle system process	0.010404	Errfi1,Adora2b,Bdkrb2,Ptgs2,Prkca,Agrn,Arg2,Sphk1,Dock4,Gper1,Nedd4l,Mef2a,Htr2a,Gdnf,Stc1,Zc3h12a,Cflar,Ptgs1,P2rx4,Akap13	Kcnj2,Igf1,Pdlim5,Fdps,Camk2g,Mylk,Dsp,Cacna1g,Ctgf,Prkg1,Igfbp5,Tpm2,Hey2,Adk,Pde5a,Acta2,Snta1,Adra1b,Adra1d,Cmya5,Jup,Foxo1,Cav1,Myh11,Dmd,Abat,Mrvi1,Tbxa2r,Htr7,Adrb2,Dmpk,Ednra,Lmod1,Gsn,Myom1,Fxyd1,Dsc2,Smpd3,Pawr,Pde9a
GO:0002699	positive regulation of immune effector process	0.0105759	Cxcl1,Ccl2,Adora2b,Hmox1,Il6,Sema7a,Gprc5b,Tgfb1,Pnp,H2-T23,C3,Ptpn22,Gab2,Shb,Tfrc,Pvr,Fzd5,Dhx58,Cd1d1,Cd40,Tlr2,Ripk2,Zc3hav1,Nod2,F2rl1,Il18rap	Il18,Rara,Tek,Cd24a,Spon2,Atad5,Hlx,Stxbp2,Fer,Sh2d1b1
GO:0006066	alcohol metabolic process	0.0105759	Cyp7b1,Akr1c18,Mtmr7,Nfkb1,Acadl,Soat1,Gch1,Akr1b8,Akr1b3,Plek,Abcg1,Cat,Gdpd1,Abca2,Cyp27b1,Abca1,Sphk1,Lipe,Sec14l2,Gper1,Apobr,Ch25h	Fdps,Nsdhl,Cyp51,Dhrs3,Sc5d,Prkg1,Fdft1,Itpk1,Ephx1,Ephx2,Mvk,Tm7sf2,Pcbd1,Ldlr,Hmgcs1,Vdr,Vldlr,Rbp1,Mvd,Hmgcr,Insig1,Adcyap1r1,Aldh1a1,Hsd17b7,Pth1r,Srebf2,Lss,Sqle,Dhcr24
GO:0030111	regulation of Wnt signaling pathway	0.0107146	Arntl,Ankrd6,Nkd2,Dact2,Fzd5,Lrrk2,Apcdd1,Rbpj,Macf1,Mcc,Tlr2,Grem1,Ankrd10,Dab2,Abl1,Nfkb1,Bmp2,Dact1,Rnf213,Gprc5b	Nkd1,Rspo3,Axin2,Tle2,Thra,Ror2,Draxin,Ctnnbip1,Lrp4,Grb10,Daam2,Nog,Dkk2,Dkk3,Foxo1,Mdfi,Trabd2b,Fgfr2,Cthrc1,Lgr5,Lgr4,Sfrp1,Wls,Fuz,Tcf7l2,Bicc1,Bambi,Col1a1,Nxn,Cav1,Wnt2b,Prickle1,Ddit3,Scel,Egr1,Wnt4,Sfrp2,Dixdc1,Snai2
GO:0070588	calcium ion transmembrane transport	0.0107146	Ngf,Cemip,Slc8b1,Htr2a,Myo5a,P2rx4,Bdkrb1,Tgfb1,Itgb3,Pkd2,Itpr2,Gem,Ptpn22,Gsto1,Abl1,Gpr35,Orai1,Chd7,Rrad,Ramp3,Gper1,Slc25a25,Atp2b1,Cxcl10	Cacna1h,Hspa2,Tgfb2,Ddit3,Dmd,Ahnak,Gas6,Slc24a3,Cacna1g,Jph2,Pawr,Bmp4,Ednra,Mcu,Gstm7,Trpm6,Trpv2
GO:0002718	regulation of cytokine production involved in immune response	0.0109445	Tgfb1,Fzd5,Hmox1,Ccl20,Tlr2,Il6,Nod2,Irak3,F2rl1,Sema7a,Gprc5b	Spon2,Tgfb2,Tek,Tgfb3,Jak3,Angpt1
GO:0044246	regulation of multicellular organismal metabolic process	0.0109445	Ccl2,Errfi1,Adora2b,Il6ra,Tgfb1,Ager,Il6,Ppard	Il18,Cygb,Larp6,Wnt4,Ctgf,Bmp4,Scx,Rgcc,Tgfb3
GO:0045940	positive regulation of steroid metabolic process	0.0109445	Dab2,Abcg1,Adora2b,Il1a,Sec14l2	Fdps,Igf1,Scd1,Wnt4,Agtr1a,Stard4
GO:0002526	acute inflammatory response	0.0109552	Cxcl1,Ptgs2,Tnfsf11,Bdkrb2,Plscr1,Ccl5,Saa3,Adam8,Il6,Il20rb,C3,Il1a	Il1rn,Aoc3,F3,F8,Cd59a,Vnn1,Serpinb9,Ctnnbip1
GO:0042391	regulation of membrane potential	0.0109552	Adora2a,Kcnh1,Slc8b1,Lrrk2,Cacna1i,Il6,Sod2,P2rx4,Dcn,Gja1,Jun,Cntnap1,Glrx,Syne1,Gclm,Pmaip1,Kcnk6,Cck,Gpr35,Usp53,Kcnk10,Agrn,Nedd4l	Cacna1h,Kcnj2,Cnih2,Il1rn,Nrcam,Piezo2,Dsp,Cacna1g,Snta1,Tusc2,Grid2,Glrb,Jup,Pid1,Pycr1,Cav1,Alox12,Akap7,Dmd,Grik5,Kcnk3,Adrb2,Dmpk,Slc1a6,Bdnf,Atxn1,Fxyd1,Gria1,Dsc2,Gpr88,Fhl1,Slc25a27,Abat,Pawr,Bnip3
GO:0045444	fat cell differentiation	0.0109552	Sod2,Gper1,Ankrd26,Ppard,Htr2a,Tgfb1,Klf5,Medag,Zc3h12a,Dusp10,Cebpb,Nr4a2,Nr4a1,Zadh2,Arntl,Ptgs2,Bmp2,Cebpd,Zfpm2,Zfp36l1,Itga6,Pex11a,Vegfa,Dact1	Igf1,Zbtb7c,Id4,Scd1,Id2,Runx1t1,Bbs1,Smad6,Jdp2,Gdf6,Gpx1,Foxo1,Trib3,Hes1,Ccdc85b,Sfrp2,Sfrp1,Tcf7l2,Per2,Aldh6a1,Insig1,Ddit3,Egr2,Arxes2,Adrb2,Mecom,Snai2,Dlk2,Cmklr1,Bnip3
GO:1904064	positive regulation of cation transmembrane transport	0.0112038	Bdkrb1,Amigo1,Gsto1,Pkd2,Ager,Ramp3,Gper1,Nedd4l,Cemip,Glrx,Abl1,Cxcl10	Kcnmb1,Kcnj2,Akap7,Dmd,Hspa2,Fxyd1,Ephb2,Gstm7,Jph2,Arc,Adrb2,Bmp4,Prkg1,Ednra,Ctss
GO:0014074	response to purine-containing compound	0.0112272	Adora2a,Mat2a,Stat1,Pkd2,Aldh3a1,Jun,Zfp36l1,Dmtn,Rap1b,Crem,Itpr2,P2rx4,Cyp27b1	Hmgcs1,Akap7,Aqp1,Ahr,Cdo1,Pde2a,Cib2,Igfbp5,Gstm7
GO:0045088	regulation of innate immune response	0.0113889	Parp14,Adam8,Cd14,Ereg,Irak3,Trim30a,Traf3,Irf7,H2-T23,Nfkbia,Clec2d,Ripk2,Dusp10,Havcr2,Ptpn22,Mmp12,Adar,Ddx58,Ccr1,Gbp5,Irgm2,F2rl1,Irgm1,Ifih1,Pvr,Parp9,Dhx58,Plscr1,Ptgs2os,Birc3,5730559C18Rik,Tlr2,Tnip1,Zc3hav1,Nod2,Tnfaip3,Il18rap	Lgr4,Colec12,Tfeb,Serpinb9,Tlr6,Flot1,Tspan6,Coch,Sh2d1b1,Cav1
GO:0052547	regulation of peptidase activity	0.0116146	Adora2a,Ngf,Plaur,Tfpi2,Il6,Vegfa,Bcl2l11,Serpinb2,Pi15,Sh3rf1,Xdh,Slc11a2,Mmp9,Spink6,Dpep1,Slpi,Pmaip1,Stat1,Nr4a1,Uaca,S100a8,Cck,Ptgs2,Cd44,Rffl,Birc3,Serpina3f,Gper1,Cflar,Ripk2,Nod1,Pml,Cst6	Igf1,Cdkn2d,Serpinb9,Ctgf,Reck,Fas,Epha4,Gpx1,Casp12,Mgmt,Lxn,Cav1,Sfrp2,Herpud1,Aqp1,Rps6ka1,Gsn,F3,Timp3,Dlc1,Birc5,Efna3,Serpina3g,Mical1,Alox12,Wfdc1,Pawr,Gas6,Mbp,Dhcr24
GO:0045667	regulation of osteoblast differentiation	0.0118516	Areg,Fam20c,Cebpb,Bmp2,Gja1,Ifi204,Twist2,Bmpr1b,Grem1,Vegfa,Cdk6,Cebpd,Nppc	Sfrp2,Gdpd2,Sfrp1,Igf1,Axin2,Il6st,Fbn2,Id4,Nog,Id2,Ctnnbip1,Wnt4,Runx2,Tmem119,Chrd,Igfbp5,Snai2,Bmp4,Cthrc1,Hey1
GO:0007259	JAK-STAT cascade	0.0121293	Dcn,Stra6,Lif,Parp9,Cxcl5,Il6ra,Socs3,Ccl5,Pkd2,Parp14,Tslp,Cd40,Ager,Il6,Gfra2,Akr1b3,Dot1l,Bcl3,Stat1	Il18,Podn,Lrrc4c,Igf1,Ctf1,Aspn,Il15,Il6st,Rtn4r,Fer,Jak3,Hes1,Agtr1a,Podnl1,Cav1
GO:0045907	positive regulation of vasoconstriction	0.0122028	Gja1,Ptgs1,Egfr,Htr2a,Ptgs2	Tbxa2r,Adra1b,Add3,Adra1d,Smad6,Pde5a,Cav1
GO:0007189	adenylate cyclase-activating G-protein coupled receptor signaling pathway	0.0122861	Adora2a,Adora2b,Adcy2,Ramp3,Ptgir,Gper1,Abca1	Pth1r,Adcy5,Adra1b,Adra1d,Ramp1,Htr7,Adrb2,Adm2
GO:0010934	macrophage cytokine production	0.0122861	Tlr2,Tgfb1,Gprc5b,Sema7a,Irak3	Spon2,Tgfb2,Tgfb3,Gas6
GO:0032633	interleukin-4 production	0.0122861	Cebpb,Il20rb,Cd1d1,H2-T23,Notch2,Il1rap,Rbpj,Havcr2	Rara
GO:0050670	regulation of lymphocyte proliferation	0.0122861	Ptpn22,Tgfb1,Il20rb,Cebpb,Cd1d1,Ccl5,Il12rb1,Pnp,H2-T23,Cd40,Ager,Il6,Tnfsf9,Tfrc,Prdm1,Vav3,Cd44,Ripk2,Arg2,Havcr2,Vcam1	Il18,Ahr,Igf1,Cd24a,Atad5,Il15,Il6st,Igfbp2,Efnb1,Jak3,Hes1,Pawr,Adk,Pde5a,Bmp4
GO:0090257	regulation of muscle system process	0.0122861	Errfi1,Adora2b,Ptgs2,Prkca,Agrn,Arg2,Sphk1,Dock4,Gper1,Mef2a,Ptgs1,Stc1,Zc3h12a,P2rx4,Akap13	Fdps,Igf1,Kcnj2,Camk2g,Dsp,Ctgf,Prkg1,Igfbp5,Adk,Pde5a,Adra1b,Adra1d,Cmya5,Foxo1,Jup,Dmd,Tbxa2r,Adrb2,Dmpk,Cav1,Mrvi1,Fxyd1,Dsc2,Abat,Pawr,Pde9a
GO:0007411	axon guidance	0.0123075	Sema3a,Agrn,Fzd3,Ext1,Gap43,Sema5a,Celsr3,Apbb2,Plxna4,Tnfrsf23,Tnfrsf22,Bmpr1b,Vegfa,Tnfrsf26,Crmp1	Nog,Nrcam,Flot1,Draxin,Artn,Tgfb2,Efnb1,Epha4,Epha3,Ablim1,Sema4f,Sema6a,Ephb2,Ephb3,Sema3f,Egr2,Efna3,Gli2,L1cam,Gas1,Bdnf,Cxcl12
GO:0090287	regulation of cellular response to growth factor stimulus	0.0123075	Ngf,Rbpj,Epn2,Gpc1,Vegfa,Vegfc,Dab2,Dcn,Tgfb1,Ccbe1,Notch2,Xdh,Spry2,Fgf18,Snx25,Cflar,Fam20c,Cask,Abl1,Flt1,Grem1,Hipk2,Nrep,Ptpn1	Aspn,Runx2,Chrd,Peg10,Tgfb3,Cd59a,Smad6,Nog,Spry1,Ldlrad4,Hes1,Angpt1,Fgfr2,Pbld1,Sfrp2,Sfrp1,Dmd,Fuz,Fbn2,Tcf7l2,Bambi,Bmp4,Chrdl1,Cav2,Cav1,Itga8,Tek,Wnt4,Grb10,Dlx1
GO:0050714	positive regulation of protein secretion	0.0123436	Adora2a,Casp4,Gper1,Lrrk2,Egfr,Il6,Cd14,Vegfc,Il1rap,Tgfb1,Il1rl1,H2-T23,Mmp13,Mapk11,Tslp,Havcr2,Ptpn22,Mmp12,Gja1,Glrx,Ddx58,Cask,Abl1,Il1a,Ifih1,Fzd5,Gsdmd,Ppard,Tlr2,Hcar2,Glul,Ripk2,Nod2,F2rl1	Pck2,Tgfb2,Tgfb3,C1qtnf3,Wls,Malrd1,Myom1,Tcf7l2,Igf1,Abat,Rgcc,Agtr1a,Tek,Mbp,Mcu
GO:0050906	detection of stimulus involved in sensory perception	0.0125265	Rtp4,Ccdc66,Htr2a,Sema5a,Slc12a2	Il18,Igf1,Piezo2,Ppef1,Htr7,Lxn,Pawr,Cxcl12
GO:0002683	negative regulation of immune system process	0.0131579	Adora2a,Twist2,Parp14,Hmox1,Tnfaip3,Abr,Prdm1,Irak3,Trim30a,Il20rb,Il1rl1,H2-T23,Nfkbia,Clec2d,Nfkbid,Leo1,Trib1,Dusp10,Havcr2,Ptpn22,Mmp12,Tgfb1,Nfe2l2,Adar,Hoxa7,Ccr1,Cebpb,Grem1,Dhx58,Hmgb3,Cd44,Arg2,Zfp36l1,Gper1,Cdk6,Nod2,F2rl1,Ccl25,Ptgs2os	Il18,Igf1,Pag1,Id2,Serpinb9,Fer,Pde5a,Tgfb2,Tgfb3,Cd59a,Gpx1,Ldlr,Hes1,Angpt1,Rara,Lgr4,Sfrp1,Lrrc17,Mafb,Bmp4,Cd24a,Hlx,Tlr6,Jak3,Fas,Tspan6,Pawr,Cxcl12,Sh2d1b1
GO:0046427	positive regulation of JAK-STAT cascade	0.0136985	Lif,Cxcl5,Il6ra,Ccl5,Stra6,Parp14,Cd40,Il6,Tslp,Akr1b3,Parp9	Il18,Igf1,Ctf1,Il15,Il6st,Hes1,Agtr1a
GO:0001909	leukocyte mediated cytotoxicity	0.0144437	Ccl2,Cxcl1,Pvr,Cxcl5,Il18rap,Cd1d1,Pnp,H2-T23,Ager,Prdx1,Clec2d,Stx11,F2rl1,Rnf19b,Havcr2	Serpinb9,Il18,Stxbp2,Sh2d1b1,Tusc2
GO:0002573	myeloid leukocyte differentiation	0.0144437	Sbno2,Lif,Rbpj,Gab2,Adam8,Vegfa,Relb,Tgfb1,Itgb3,Jun,Clec2d,Notch2,Csf3,Trib1,Tnfsf9,Tnfsf11,Ccl5,Prkca,Fam20c,Hoxa7,Ccr1,Tfrc,Sh3pxd2a,Cebpb,Zfp36l1,Tlr2,L3mbtl3,Il34,Cdk6,F2rl1	Rara,Sfrp1,Fos,Lrrc17,Id2,Tspan2,Rbp1,Bmp4,Ctnnbip1,Mafb,Ror2
GO:0042098	T cell proliferation	0.0144437	Ptpn22,Tgfb1,Il20rb,Cebpb,Cd1d1,Ccl5,Il12rb1,Pnp,H2-T23,Ager,Il6,Tnfsf9,Tfrc,Vcam1,Cd44,Abl1,Arg2,Havcr2,Ripk2	Il18,Igf1,Cd24a,Il15,Wnt4,Igfbp2,Cxcl12,Efnb1,Jak3,Hes1,Pawr,Il6st,Adk,Pde5a,Bmp4
GO:0045669	positive regulation of osteoblast differentiation	0.0144437	Gja1,Bmp2,Cebpb,Ifi204,Fam20c,Bmpr1b,Vegfa,Cebpd,Nppc	Sfrp2,Gdpd2,Igf1,Id4,Fbn2,Wnt4,Runx2,Tmem119,Bmp4,Ctnnbip1,Il6st,Cthrc1,Hey1
GO:0046634	regulation of alpha-beta T cell activation	0.0144437	Ptpn22,Adora2a,Hsph1,Cd1d1,Tgfb1,Cd44,Arg2,Ager,Il6,Shb,Ripk2,Prdm1,Pnp,Ccl20,H2-T23	Il18,Rara,Jak3,Cd24a,Hlx
GO:0070167	regulation of biomineral tissue development	0.0144437	Gja1,Grem1,Bmp2,S1pr1,Fam20c,Bmp2k,Ccr1,Bmpr1b,Isg15,Cyp27b1,Gpm6b	Bmp4,Aspn,Fbn2,Osr1,Wnt4,Adrb2,Tmem119,Pkdcc,Gas6
GO:0097696	STAT cascade	0.0144437	Dcn,Stra6,Lif,Parp9,Cxcl5,Il6ra,Socs3,Ccl5,Pkd2,Parp14,Tslp,Cd40,Ager,Il6,Gfra2,Akr1b3,Dot1l,Bcl3,Stat1	Il18,Podn,Lrrc4c,Igf1,Ctf1,Aspn,Il15,Il6st,Rtn4r,Fer,Jak3,Hes1,Agtr1a,Podnl1,Cav1
GO:1903706	regulation of hemopoiesis	0.0144437	Cxcl1,Lif,Eif2ak2,Nfkbia,Adam8,Ager,Il6,Vegfa,Notch2,Tgfb1,Itgb3,Pnp,Twist2,Jun,Clec2d,Nfkbid,Csf3,Leo1,Ets1,Trib1,Dusp10,Tnfsf11,Stat1,Ccl5,Prkca,Nfe2l2,Setd1a,Ccr1,Shb,Abl1,Flt1,Hoxa7,Cd1d1,Cebpb,Hmgb3,Cd44,Zfp36l1,Tnfsf9,Ripk2,Isg15,Il34,Cdk6,Ccl20,Prdm1	Il18,Tox,Fos,Id2,Il15,Thpo,Ror2,Fas,Hes1,Rara,Sfrp1,Lrrc17,Vnn1,Cyp26b1,Rbp1,Bmp4,Cd24a,Hlx,Jak3,Ctnnbip1,Mafb,Gas6
GO:0034767	positive regulation of ion transmembrane transport	0.0144547	Bdkrb1,Amigo1,Abcb1a,Gsto1,Pkd2,Ager,Ramp3,Gper1,Nedd4l,Cemip,Glrx,Abl1,Cxcl10	Kcnmb1,Kcnj2,Akap7,Dmd,Hspa2,Fxyd1,Ephb2,Gstm7,Jph2,Arc,Adrb2,Bmp4,Prkg1,Ednra,Ctss
GO:0050878	regulation of body fluid levels	0.0144547	Adora2a,Pdpn,Vegfa,Dmtn,Gja1,Itgb3,Plau,Xdh,Akr1b3,Plek,Procr,Mmp13,Prkca,Nfe2l2,Slc7a11,C3,Tfpi2,P2ry2,Thbd,Pdgfra,Btc,F2rl1,Nbeal2	Tbxa2r,Pdgfc,Pdgfd,Entpd2,Scd1,Cdo1,Npr3,Prkg1,Heg1,Stmn1,Ddr1,Vdr,Aqp1,Cyp26b1,Adrb2,Cav1,Ephb2,F3,F5,Sytl2,F8,C1qtnf1,Alox12,Abat,Gas6
GO:0097485	neuron projection guidance	0.0144547	Sema3a,Agrn,Fzd3,Ext1,Gap43,Sema5a,Celsr3,Apbb2,Plxna4,Tnfrsf23,Tnfrsf22,Bmpr1b,Vegfa,Tnfrsf26,Crmp1	Nog,Nrcam,Flot1,Draxin,Artn,Tgfb2,Efnb1,Epha4,Epha3,Ablim1,Sema4f,Sema6a,Ephb2,Ephb3,Sema3f,Egr2,Efna3,Gli2,L1cam,Gas1,Bdnf,Cxcl12
GO:1901343	negative regulation of vasculature development	0.0144547	Dcn,Ccl2,Lif,Stat1,Ism1,Plk2,Spred1,Xdh,Spry2,Klf5,Pml,Cxcl10,Epn2	Tbxa2r,Tgfb2,Tek,Cd59a,Card10,Efna3,Adrb2,Wnt4,Tnmd,Sparc,Bmp4,Rgcc,Sema6a,Angpt4,Amot
GO:0060828	regulation of canonical Wnt signaling pathway	0.0148248	Arntl,Ankrd6,Nkd2,Fzd5,Lrrk2,Rbpj,Mcc,Grem1,Dab2,Nfkb1,Dact1,Ankrd10,Gprc5b	Nkd1,Rspo3,Axin2,Tle2,Thra,Ror2,Draxin,Lrp4,Daam2,Nog,Dkk2,Dkk3,Foxo1,Fgfr2,Cthrc1,Lgr5,Lgr4,Sfrp1,Wls,Fuz,Tcf7l2,Bicc1,Bambi,Col1a1,Cav1,Wnt2b,Prickle1,Ddit3,Scel,Egr1,Wnt4,Sfrp2,Dixdc1,Snai2
GO:0051591	response to cAMP	0.014858	Mat2a,Cyp27b1,Stat1,Pkd2,Aldh3a1,Jun,Rap1b,Dmtn,Crem,Itpr2,Zfp36l1	Akap7,Aqp1,Cdo1,Pde2a,Ahr,Igfbp5
GO:0060537	muscle tissue development	0.015314	Rbpj,Gpc1,Mef2a,Vegfa,Tgfb1,Cflar,Rcan1,Stra6,Gjc1,Klf5,Mapk11,Gja1,Nr4a1,Tbx3,Aldh1a2,Arntl,Pdgfra,Grem1,Bmp2,Chd7,Zfpm2,S1pr1,Zfand5,Hdac9,Akap13	Fdps,Igf1,Eln,Heg1,Fos,Id2,Mylk,Dsp,Jph2,Prkg1,Flot1,1190002N15Rik,Igfbp5,Dmd,Hey2,Hey1,Asb2,Ahr,Tgfb2,Acta1,Nog,Six1,Gpx1,Angpt1,Fgfr2,Ncam1,Rara,Foxp2,Vamp5,Cenpf,Tcf7l2,Osr1,Cyp26b1,Cdon,Hmgcr,Egr1,Pdlim5,Cav2,Cav1,Itga8,Bmp4,Hlx,Egr2,Fzd7,Adrb2,Fhl2,Shox2,Scx,Bdnf,Myh11,Nexn
GO:0007413	axonal fasciculation	0.0159109	Amigo1,Sema3a,Celsr3,Sema5a	Ephb2,Ephb3,Epha4,Epha3,L1cam,Ncam1
GO:0050927	positive regulation of positive chemotaxis	0.0159109	Prkca,S1pr1,Ager,Vegfa,Vegfc,F2rl1	Pgf,Cxcl12,Il16,Artn
GO:0061082	myeloid leukocyte cytokine production	0.0159109	Tgfb1,Hmox1,Tlr2,Irak3,Sema7a,Gprc5b	Spon2,Tgfb2,Tgfb3,Gas6
GO:0106030	neuron projection fasciculation	0.0159109	Amigo1,Sema3a,Celsr3,Sema5a	Ephb2,Ephb3,Epha4,Epha3,L1cam,Ncam1
GO:1904035	regulation of epithelial cell apoptotic process	0.0159109	Ngf,Ager,Sema5a,Col18a1,Nfe2l2,Hmox1,Cd40,Akr1c18,Zfp36l1,Gper1,Cflar,Angptl4,Tnfaip3,Abl1	Igf1,Gas6,Ndnf,Tek,Bmp4,Rgcc,Angpt1,Cd248,Gsn
GO:0032413	negative regulation of ion transmembrane transporter activity	0.0162868	Gsto1,Rrad,Prkca,Pkd2,Agrn,Nedd4l,Oxsr1,Mmp9,Gpr35,Gopc,Gem	Ephb2,Cav1,Kcnab1,Osr1,Gstm7
GO:0001649	osteoblast differentiation	0.0163024	Areg,Fam20c,Cebpb,Bmp2,Gja1,Adar,Twist2,Bmpr1b,Grem1,Spp1,Cdk6,Ifi204,Vegfa,Cebpd,Nppc	Igf1,Axin2,Id4,Id2,Runx2,Chrd,Igfbp5,Wnt4,Hey1,Gli2,Nog,Tmem119,Cthrc1,Sfrp2,Lgr4,Sfrp1,Lrrc17,Fbn2,Gdpd2,Col1a1,Pth1r,Bmp4,Il6st,Fhl2,Shox2,Ctnnbip1,Snai2
GO:0045445	myoblast differentiation	0.0164316	Prl2c2,Grem1,Btg1,Tgfb1,Ccl8,Ccl9,Zfp36l1,Tbx3,Ppard,Mapk12,Cxcl10,Rbpj	Asb2,Il18,Bmp4,Prickle1,Tcf7l2,Ddit3,Cdon,Igf1,Cxcl14
GO:0007409	axonogenesis	0.0166874	Cdh11,Ngf,Ext1,Nefm,Dst,Apbb2,Raph1,Ust,Vegfa,Crmp1,Sema7a,Nin,Gap43,Adarb1,Tnfrsf23,Tnfrsf22,Golga4,Tnfrsf26,Nptx1,Nr4a2,Celsr3,Bmpr1b,Stxbp5,Cck,Abl1,Sema3a,Fzd3,Auts2,Sema5a,Bhlhe22,Plxna4,Agrn,Prkca,Amigo1,Uchl1	Epha4,Nrcam,Mgll,Vcl,Arhgef28,Flot1,Cobl,Draxin,Artn,Lrrc4c,Efnb1,Stmn1,Lrp4,Nog,Epha3,Atl1,Ogn,Sema6a,Fgfr2,Ephb2,Metrn,Dixdc1,Tgfb2,Map2,Rtn4r,Ablim1,Sema4f,Trpv2,Plxnc1,Ephb3,Crabp2,Lingo1,Sema3f,Egr2,Efna3,Gli2,Shox2,L1cam,Gas1,Bdnf,Cxcl12
GO:0035107	appendage morphogenesis	0.0166874	Gja1,Grem1,Bcl2l11,Chd7,Sik3,Tbx3,Notch2,Hoxc11,En1,Bmpr1b,Hoxa11,Prrx1,Atp7a,Aldh1a2,Pbx1	Osr1,Runx2,Pkdcc,Ror2,Reck,Tgfb2,Lrp4,Mecom,Nog,Pcsk5,Fgfr2,Sfrp2,Fbn2,Fuz,Cyp26b1,Tbx4,Prrx2,Bmp4,Crabp2,Col2a1,Aff3,Gli2,Shox2,Gas1
GO:0035108	limb morphogenesis	0.0166874	Gja1,Grem1,Bcl2l11,Chd7,Sik3,Tbx3,Notch2,Hoxc11,En1,Bmpr1b,Hoxa11,Prrx1,Atp7a,Aldh1a2,Pbx1	Osr1,Runx2,Pkdcc,Ror2,Reck,Tgfb2,Lrp4,Mecom,Nog,Pcsk5,Fgfr2,Sfrp2,Fbn2,Fuz,Cyp26b1,Tbx4,Prrx2,Bmp4,Crabp2,Col2a1,Aff3,Gli2,Shox2,Gas1
GO:0050930	induction of positive chemotaxis	0.0166874	Prkca,Vegfa,Ager,Vegfc	Pgf,Cxcl12,Il16,Artn
GO:0071695	anatomical structure maturation	0.0166874	L3mbtl3,Gja1,Ngf,Grem1,Pabpc1l,Lrrk2,Ptgs2,Nr4a2,Rbpj,Fam20c,Shb,S1pr1,Rnd1,Ppard,Ereg,Myo5a,Nppc,Aldh1a2,Bmp2	Reck,Tgfb2,Igf1,Fbxo5,Nrcam,Rfx3,Lgi4,Ddit3,Aurka,Fat4,Irx5,Cdh3,Trip13,Cend1,Hoxb13
GO:0090288	negative regulation of cellular response to growth factor stimulus	0.0166874	Dcn,Spry2,Grem1,Hipk2,Cask,Xdh,Gpc1,Abl1,Cflar,Epn2,Ptpn1,Snx25	Sfrp2,Fuz,Sfrp1,Tgfb3,Fbn2,Cd59a,Aspn,Nog,Pbld1,Bambi,Tcf7l2,Wnt4,Spry1,Chrd,Ldlrad4,Chrdl1,Dlx1,Cav2,Smad6,Peg10,Cav1
GO:1900182	positive regulation of protein localization to nucleus	0.0168437	Lif,Lrrk2,Il6,Trim8,Dab2,Tgfb1,Csf3,Zc3h12a,Ptpn22,Sphk1,Uaca,Dtx3l,Ptgs2,Ddx58,Grem1,Parp9,Sema5a,Egfr,Ager,Tlr2,Zic1,Ipo5,Dact1	Il18,Sfrp2,Tgfb2,Igf1,Ect2,Sesn2,Glis2,Card10,Bambi,Jup,Tek,Tgfb3,Cav2,Bmp4
GO:0002688	regulation of leukocyte chemotaxis	0.0171375	Cxcl1,Ccl2,Cxcl3,Grem1,Cxcl5,Slc8b1,Ccl5,Pla2g7,C5ar1,Vegfa,Vegfc,Nod2,Cxcl10,F2rl1,Ccr1,Camk1d	Pgf,Cxcl15,Mpp1,Ednra,Cxcl12,Cmklr1,Cxcl14,Gas6
GO:0051606	detection of stimulus	0.0171375	Ccdc66,Sod2,Sema5a,Pkd2,Nod2,Tlr2,Rtp4,Htr2a,Dennd5b,Slc12a2,Nod1	Il18,Kcnmb1,Igf1,Ssc5d,Piezo2,Ppef1,Htr7,Jup,Tgfb3,Tlr6,Lxn,Pawr,Cxcl12
GO:0006940	regulation of smooth muscle contraction	0.0172227	Ptgs2,Adora2b,Ptgs1,Dock4,Gper1,Sphk1	Tbxa2r,Mrvi1,Adra1b,Adra1d,Adrb2,Prkg1,Abat,Pawr,Cav1
GO:0045661	regulation of myoblast differentiation	0.0172227	Prl2c2,Btg1,Tgfb1,Ccl8,Ccl9,Zfp36l1,Tbx3,Ppard,Cxcl10	Il18,Prickle1,Bmp4,Cdon,Ddit3,Cxcl14
GO:0019722	calcium-mediated signaling	0.0173836	Tnfsf11,Gsto1,Lrrk2,Rcan1,Pkd2,Sphk1,Dmtn,Vcam1,Ccl20,Myo5a,Homer2,Irgm2,P2rx4	Igf1,Dmd,Cd24a,Ncald,Cmya5,Rcan2,Mcu,Gstm7,Jph2,Dmpk,L1cam,Agtr1a,Tmem100,Cmklr1,Ncam1
GO:0034754	cellular hormone metabolic process	0.017931	Pdgfra,Bmp2,Akr1c18,Bmpr1b,Ugt1a7c,Spp1,Dab2,Aldh1a2	Cacna1h,Crabp2,Dhrs9,Egr1,Dkk3,Dhrs3,Cyp26b1,Rbp1,Wnt4,Aldh1a1
GO:0035567	non-canonical Wnt signaling pathway	0.017931	Ankrd6,Fzd3,Fzd5,Celsr3,Abl1,Dab2,Dact1,Rnf213	Nkd1,Rspo3,Fzd2,Sfrp1,Fzd7,Daam2,Wnt4,Sfrp2,Cthrc1,Ror2
GO:1904894	positive regulation of STAT cascade	0.017931	Lif,Cxcl5,Il6ra,Ccl5,Stra6,Parp14,Cd40,Il6,Tslp,Akr1b3,Parp9	Il18,Igf1,Ctf1,Il15,Il6st,Hes1,Agtr1a
GO:0042531	positive regulation of tyrosine phosphorylation of STAT protein	0.018089	Lif,Il6ra,Ccl5,Parp14,Cd40,Il6,Tslp,Parp9	Il18,Igf1,Ctf1,Il15,Il6st,Hes1
GO:0048736	appendage development	0.018089	Gja1,Grem1,Bcl2l11,Chd7,Sik3,Tbx3,Notch2,Hoxc11,En1,Bmpr1b,Hoxa11,Itga6,Prrx1,Atp7a,Aldh1a2,Pbx1	Rara,Osr1,Runx2,Pkdcc,Ror2,Reck,Tgfb2,Itgb4,Lrp4,Mecom,Nog,Pcsk5,Fgfr2,Sfrp2,Fbn2,Fuz,Cyp26b1,Tbx4,Prrx2,Bmp4,Crabp2,Col2a1,Aff3,Gli2,Shox2,Scx,Gas1
GO:0060173	limb development	0.018089	Gja1,Grem1,Bcl2l11,Chd7,Sik3,Tbx3,Notch2,Hoxc11,En1,Bmpr1b,Hoxa11,Itga6,Prrx1,Atp7a,Aldh1a2,Pbx1	Rara,Osr1,Runx2,Pkdcc,Ror2,Reck,Tgfb2,Itgb4,Lrp4,Mecom,Nog,Pcsk5,Fgfr2,Sfrp2,Fbn2,Fuz,Cyp26b1,Tbx4,Prrx2,Bmp4,Crabp2,Col2a1,Aff3,Gli2,Shox2,Scx,Gas1
GO:1905332	positive regulation of morphogenesis of an epithelium	0.018089	Tgfb1,Lif,Grem1,Pdgfra,Vegfa,Gdnf,Abl1	Wnt2b,Lgr4,Bmp4,Nog,Six1,Wnt4,Agtr1a
GO:0032963	collagen metabolic process	0.0181755	Ccl2,Errfi1,Adora2b,Mmp10,Il6ra,Tgfb1,Mmp13,Ager,Il6,Ppard,Mmp1a,Mmp1b,Mmp9,Mmp3	Il18,Tgfb3,Larp6,Col1a1,Wnt4,Ctgf,Cygb,Scx,Rgcc,Ctss,Bmp4
GO:0043405	regulation of MAP kinase activity	0.0182223	Lrrk2,Spred1,Adam8,Cd40,Dusp9,Irak3,Dab2,Tgfb1,Eif2ak2,Spry2,Fgf18,Trib1,Spry4,Dusp16,Dusp10,Ptpn22,Tnfsf11,Prkca,Map3k6,Pik3r5,Bmp2,Flt1,Fzd5,Egfr,Ager,5730559C18Rik,Akap13,Htr2a,Nod2,Vegfa,Ptpn1,Uchl1,Sash1	Il1rn,Igf1,Pdgfd,Pdgfc,Magi3,Avpi1,Ror2,Pde5a,Iqgap3,Tgfb3,C1qtnf2,Epha4,Spry1,Plce1,Trib3,Sfrp2,Ephb2,Sfrp1,Hmgcr,Cav1,Mdfi,Bmp4,Cd24a,Itga1,Gadd45g,Tlr6
GO:0002690	positive regulation of leukocyte chemotaxis	0.0182754	Ccl2,Cxcl1,Cxcl3,Cxcl5,Camk1d,Ccl5,Pla2g7,C5ar1,Vegfa,Vegfc,Cxcl10,F2rl1,Ccr1	Pgf,Cxcl15,Ednra,Cxcl12,Cmklr1,Cxcl14,Gas6
GO:0001958	endochondral ossification	0.0184183	Fgf18,Nab1,Sik3,Mmp13	Bmp4,Csgalnact1,Runx2,Scx,Col1a1,Nab2,Col2a1,Alpl
GO:0008038	neuron recognition	0.0184183	Amigo1,Sema3a,Celsr3,Gap43,Sema5a	Ephb2,Ephb3,Epha4,Epha3,L1cam,Bdnf,Ncam1
GO:0036075	replacement ossification	0.0184183	Fgf18,Nab1,Sik3,Mmp13	Bmp4,Csgalnact1,Runx2,Scx,Col1a1,Nab2,Col2a1,Alpl
GO:0042088	T-helper 1 type immune response	0.0184183	Il1rl1,Il18rap,Il12rb1,Ripk2,Vegfa,Havcr2,Relb,Bcl3	Il18,Gadd45g,Tlr6,Jak3,Hlx
GO:0048566	embryonic digestive tract development	0.0184183	Stra6,Pdgfra,Aldh1a2,Foxf2	Hlx,Id2,Tcf7l2,Pcsk5,Gli2,Pkdcc,Shox2,Fgfr2
GO:0061564	axon development	0.0186269	Cdh11,Ngf,Cck,Ext1,Nefm,Dst,Apbb2,Raph1,Ust,Vegfa,Crmp1,Sema7a,Nin,Gap43,Jun,Adarb1,Tnfrsf23,Tnfrsf22,Golga4,Tnfrsf26,Nptx1,Nr4a2,Celsr3,Bmpr1b,Stxbp5,Tnc,Abl1,Sema3a,Fzd3,Auts2,Sema5a,Bhlhe22,Plxna4,Agrn,Prkca,Amigo1,Uchl1	Ddr1,Nrcam,Mgll,Vcl,Tspan2,Arhgef28,Flot1,Cobl,Draxin,Artn,Lrrc4c,Efnb1,Stmn1,Lrp4,Epha4,Epha3,Atl1,Ogn,Sema6a,Fgfr2,Ncam1,Ephb2,Metrn,Dixdc1,Tgfb2,Map2,Nog,Rtn4r,Ablim1,Sema4f,Trpv2,Plxnc1,Ephb3,Crabp2,Lingo1,Sema3f,Egr2,Efna3,Gli2,Shox2,L1cam,Gas1,Bdnf,Cxcl12
GO:0048732	gland development	0.0186327	Areg,Cyp7b1,Sod2,Plaur,Rbpj,Hmox1,Tnfaip3,Il6,Vegfa,Plau,Tgfb1,Pkd2,Jun,Notch2,Xdh,Tnfsf11,Bcl2l11,Gja1,E2f8,Tbx3,Ccl11,Tnc,Slc12a2,Abl1,Pbx1,Sema3a,Cebpb,Pdgfra,Orai1,Bmp2,Cd44,Egfr,Cflar,Stra6,Pml	Ccnb2,Igf1,Mki67,Id4,Scd1,Id2,Cdo1,Thra,Vdr,Igfbp5,Cobl,Iqgap3,Rps6ka1,Tgfb3,Ddr1,Six1,Gpx1,Aurka,Hes1,Fgfr2,Hoxb13,Tgm2,Sfrp1,Rap1gap,Wls,Tcf7l2,Nog,Mpst,Bmp4,Pax1,Cav1,Ephb3,Lims2,Lama5,Hlx,Wnt4,Ahr,Gli2,Snai2,Mafb
GO:0015837	amine transport	0.0194777	Adora2a,Adora2b,Arg2,Syt4,Ptgs1,Syt7,Htr2a,Gdnf,Cck,Htr1b	Il1rn,Osr1,Per2,Prkg1,Rab3b,Abat,Cxcl12
GO:0042446	hormone biosynthetic process	0.0194777	Bmp2,Akr1c18,Bmpr1b,Cyp27b1,Dio2,Dab2,Nfkb1	Cacna1h,Igf1,Egr1,Dkk3,Wnt4,Dio3,Vdr,Prkg1,Slc5a7,Pde8b
GO:0051952	regulation of amine transport	0.0194777	Adora2a,Adora2b,Arg2,Syt4,Ptgs1,Syt7,Htr2a,Gdnf,Cck,Htr1b	Il1rn,Osr1,Per2,Prkg1,Rab3b,Abat,Cxcl12
GO:0061383	trabecula morphogenesis	0.0194777	Sbno2,Grem1,Slc40a1,Chd7,Rbpj,Vegfa,S1pr1	Tgfb2,Sfrp1,Heg1,Nog,Fbn2,Fhl2,Tek,Col1a1,Hey2,Hey1
GO:0070661	leukocyte proliferation	0.0194777	Il12rb1,Ager,Il6,Prdm1,Tgfb1,Il20rb,Pnp,H2-T23,Ccl5,Vcam1,Havcr2,Ptpn22,Tnfsf11,St6gal1,Shb,Tfrc,Abl1,Cebpb,Grem1,Cd1d1,Cd44,Arg2,Cd40,Tnfsf9,Ripk2,F2rl1,Vav3	Il18,Ahr,Npr3,Cd24a,Atad5,Il15,Wnt4,Igfbp2,Cxcl12,Igf1,Jak3,Hes1,Efnb1,Pawr,Il6st,Adk,Pde5a,Bmp4
GO:0071804	cellular potassium ion transport	0.0194777	Slc9a5,Kcnh1,Kcnc3,Pkd2,Kcnk6,Kcnq5,Ager,Kcnk10,Agrn,Nedd4l,Oxsr1,Amigo1	Kcnmb1,Kcnj2,Akap7,Kcnab1,Slc9a9,Kcnk3,Fhl1,Prkg1,Kcnd1,Slc1a3,Cav1
GO:0071805	potassium ion transmembrane transport	0.0194777	Slc9a5,Kcnh1,Kcnc3,Pkd2,Kcnk6,Kcnq5,Ager,Kcnk10,Agrn,Nedd4l,Oxsr1,Amigo1	Kcnmb1,Kcnj2,Akap7,Kcnab1,Slc9a9,Kcnk3,Fhl1,Prkg1,Kcnd1,Slc1a3,Cav1
GO:0048762	mesenchymal cell differentiation	0.0200146	Sema3a,Gja1,Grem1,Bmp2,Tgfb1,Plaur,Rbpj,Ager,Pdpn,Vegfa,Gdnf,Dab2,Has2,Aldh1a2	Axin2,Pbld1,Col1a1,Osr1,Hey2,Hey1,Tgfb2,Efnb1,Nog,Epha3,Ldlrad4,Hes1,Fgfr2,Fam83d,Sfrp2,Sfrp1,Glipr2,Fuz,Tcf7l2,Bambi,Tgfb3,Rgcc,Ednra,Bmp4,Lama5,Sema3f,Wnt4,Snai2,Pawr,Tmem100
GO:0031960	response to corticosteroid	0.0203321	Areg,Gdnf,Tgfb1,Aldh3a1,Zfp36l1,Akr1c18,Gper1,Il6,Akap13,Ass1,Acsbg1	Il1rn,Bmp4,Aqp1,Fas,Cdo1,Pappa,Htr7,Crebrf,Agtr1a,Alpl
GO:2001023	regulation of response to drug	0.0203321	Adora2a,Abcb1a,Hsph1,Lrrk2,Nfe2l2,Arg2,Syt4,Kmt2a,Syt7,Htr2a,Gdnf,Glrx,Abcc1,Htr1b	Osr1,Per2,Rab3b,Abat,Pycr1,Cxcl12,Pawr
GO:0042307	positive regulation of protein import into nucleus	0.0206739	Ptpn22,Tgfb1,Sphk1,Grem1,Sema5a,Lrrk2,Ptgs2,Zic1,Egfr,Ddx58,Uaca,Csf3,Il6,Zc3h12a,Dab2,Ipo5,Dact1,Tlr2,Ager	Il18,Sfrp2,Igf1,Ect2,Bambi,Jup,Tgfb3,Tek,Bmp4
GO:0014910	regulation of smooth muscle cell migration	0.0208707	Itgb3,Ccl5,Nfe2l2,Rbpj,Ager,Plau,Ppard,Dock4,Mmp1a,P2ry2,Myo5a,Atp7a,Sema6d,Has2,Trib1	Il18,Igf1,Pdgfd,Egr1,Pcsk5,F3,Prkg1,Igfbp5,Il6st
GO:0010951	negative regulation of endopeptidase activity	0.0213814	Adora2a,Cflar,Ptgs2,Plaur,Rffl,Nr4a1,Birc3,Il6,Sh3rf1,Cd44,Vegfa,Mmp9,Spink6,Cst6,Dpep1	Sfrp2,Rps6ka1,Herpud1,Igf1,Timp3,Cdkn2d,Reck,Birc5,Aqp1,Gpx1,Mical1,Gas6,Serpinb9,Dhcr24
GO:0002675	positive regulation of acute inflammatory response	0.0213967	Ptgs2,Tnfsf11,Ccl5,Adam8,Il6,C3	Aoc3
GO:0033559	unsaturated fatty acid metabolic process	0.0216715	Dagla,Ptgs2,Ptgs1,Sphk1,Pdpn,Ptges	Ephx2,Fam213b,Scd2,Scd1,Mgll,Gstm7,Alox12,Fads1,Decr2,Hpgd
GO:0050830	defense response to Gram-positive bacterium	0.0216715	Tnfaip8,Gbp3,Gbp2,H2-T23,Gbp7,Tlr2,C5ar1,Nod1,Nod2,Gsdmd,Havcr2,Ripk2	Hck,Lyz2,Scd1,Ssc5d
GO:1903555	regulation of tumor necrosis factor superfamily cytokine production	0.0217937	Errfi1,Lrrk2,Adam8,Cd14,Irak3,Trim30a,H2-T23,Twist2,Ccl2,Zc3h12a,Bcl3,Ptpn22,Ddx58,Tnfaip3,Ifih1,Fzd5,Arg2,Tlr2,Ripk2,Nod1,Havcr2,Nod2	Il18,Rara,Cd24a,Spon2,Hspb1,Tlr6,Angpt1,Gas6
GO:0060485	mesenchyme development	0.0219957	Sema3a,Gja1,Grem1,Aldh1a2,Bmp2,Tgfb1,Plaur,Rbpj,Zfp36l1,Pdpn,Ager,Vegfa,Gdnf,Dab2,Has2,Nckap1	Axin2,Pbld1,Col1a1,Osr1,Hey2,Hey1,Tgfb2,Efnb1,Bnc2,Nog,Epha3,Six1,Ldlrad4,Hes1,Fgfr2,Fam83d,Sfrp2,Sfrp1,Glipr2,Fuz,Tcf7l2,Bambi,Tgfb3,Pax1,Rgcc,Ednra,Bmp4,Lama5,Sema3f,Wnt4,Scx,Snai2,Pawr,Tmem100
GO:0042471	ear morphogenesis	0.0221007	Fzd3,Chd7,Lrig1,Tshz1,Spry2,Abr,Whrn,Prrx1	Itga8,Ephb2,Fzd2,Col2a1,Myo7a,Nog,Six1,Osr1,Gli2,Cthrc1,Insig1,Gas1,Eya4,Mafb,Prrx2,Fgfr2,Ror2
GO:0044259	multicellular organismal macromolecule metabolic process	0.0221007	Ccl2,Errfi1,Adora2b,Mmp10,Il6ra,Tgfb1,Mmp13,Ager,Il6,Ppard,Mmp1a,Mmp1b,Mmp9,Mmp3	Il18,Tgfb3,Larp6,Col1a1,Wnt4,Ctgf,Cygb,Scx,Rgcc,Ctss,Bmp4
GO:0006953	acute-phase response	0.0225009	Ptgs2,Tnfsf11,Ccl5,Plscr1,Saa3,Il6,Il1a	F8,Il1rn
GO:0050707	regulation of cytokine secretion	0.0226281	Casp4,Lrrk2,Il6,Cd14,Il1rap,Il1rl1,Mapk11,Tslp,Zc3h12a,Havcr2,Ptpn22,Mmp12,Ddx58,Abl1,Il1a,Ifih1,Fzd5,Arg2,Gsdmd,Tlr2,Ripk2,Nod2,Pml,F2rl1	Lgr4,Tek,Ssc5d,C1qtnf3,Tlr6,Rgcc,Agtr1a,Angpt1,Mbp,Gas6
GO:0043542	endothelial cell migration	0.0229084	Hmox1,Spred1,Adam8,Ager,Vegfa,Vegfc,P2rx4,Dcn,Prl2c2,Itgb3,Ccbe1,Hdac9,Fgf18,Zc3h12a,Tgfb1,Prkca,Nfe2l2,Nr4a1,Abl1,Flt4,Ptgs2,Grem1,Sema5a,Cd40,Ets1,Stc1,Sash1	Tbxa2r,Tek,Angpt1,Hspb1,Card10,Jup,Amot,Gpx1,Sparc,Bmp4,Clec14a,Alox12,Rgcc,Snai2,Atoh8,Angpt4,Fbxw7
GO:0007260	tyrosine phosphorylation of STAT protein	0.0232956	Lif,Parp9,Socs3,Ccl5,Parp14,Cd40,Il6,Tslp,Il6ra	Il18,Igf1,Ctf1,Il15,Il6st,Fer,Jak3,Hes1,Cav1
GO:0050728	negative regulation of inflammatory response	0.0232956	Adora2a,Il20rb,Socs3,Cd44,Nod2,Nt5e,Abr,Tnfaip3,Ier3,Gper1,Ppard,Ets1,Uaca,Zc3h12a,Nfkb1,Dusp10,Ager	Tnfaip6,Cd24a,C1qtnf3,Siglecg,Gpx1,Adrb2,Wfdc1,Mvk,Pbk
GO:0007160	cell-matrix adhesion	0.0233652	Adam8,Vegfa,Vegfc,Itgb3,Plau,Dmtn,Col5a3,Vcam1,Arhgap6,Bcl2l11,Cask,Hoxa7,Slk,Abl1,Grem1,Macf1,Enpp2,Itga6,Nid1,Cdk6,Gpm6b,Ccl25,Rasa1	Itga8,Bcam,Dmd,Itgb4,Nid2,Itga1,Ddr1,Epha3,Jup,Pcsk5,Sned1,Ctgf,Tek,Itga11,Plekha2,L1cam,Sorbs1,Wnt4,Dlc1,Tesk2
GO:0051251	positive regulation of lymphocyte activation	0.0233652	Ccl2,Il12rb1,Adam8,Ager,Il6,Prdm1,Tgfb1,Pnp,H2-T23,Vcam1,Dusp10,Havcr2,Ptpn22,Tnfsf11,Hsph1,Trbc2,Ccl5,Shb,Tfrc,Cd1d1,Cd47,Cd40,Tnfsf9,Ripk2,Nod2,Vav3	Il18,Rara,Tox,Igf1,Cd24a,Hlx,Atad5,Vnn1,Il15,Il6st,Igfbp2,Efnb1,Jak3,Hes1,Gas6,Adk,Cav1
GO:0048662	negative regulation of smooth muscle cell proliferation	0.0236213	Hmox1,Tnfaip3,Ptgir,Gper1,Ppard,Trib1	Tgfb3,Cnn1,Igfbp5,Il15,Npr3,Prkg1,Ctnnbip1,Vipr2,Cav1
GO:0001933	negative regulation of protein phosphorylation	0.0239833	Adora2a,Lif,Deptor,Lrrk2,Errfi1,Parp14,Spred1,Tnfaip3,Il6,Ankrd26,Dusp9,Gfra2,Irak3,Dab2,Dmtn,Gprc5a,Bdkrb1,Tgfb1,Bdkrb2,Socs3,Jun,Adarb1,Spry2,Trib1,Spry4,Zc3h12a,Dusp16,Dusp10,Snx25,Ptpn22,Dcn,Hsph1,Prex1,Prkca,Adar,Shb,Abl1,F2rl1,Grem1,Dact1,Ager,Gper1,Xdh,Tnip1,Fgfr1op,Ptpn1,Uchl1	Il18,Igf1,Aspn,Pkig,Fam129a,Dmd,Lrrc4c,Mical1,Mecom,Smad6,Nog,Spry1,Foxo1,Ldlrad4,Pbk,Trib3,Pid1,Angpt1,Pbld1,Sfrp2,Podn,Sfrp1,Prex2,Plk1,Rtn4r,Hmgcr,Podnl1,Cav1,Ephb2,Bmp4,Timp3,Hspb1,E130311K13Rik,Gadd45g,Ctdspl,Sh2d1b1
GO:0002062	chondrocyte differentiation	0.024159	Tgfb1,Adamts7,Grem1,Bmp2,Prkca,Hoxa11,Bmpr1b,Fgf18,Nppc,Sox5	Sfrp2,Pth1r,Bmp4,Axin2,Scx,Efemp1,Ctgf,Gdf6,Osr1,Runx2,Pkdcc,Shox2,Gli2,Maf,Snai2,Col2a1,Poc1a
GO:0045089	positive regulation of innate immune response	0.0250305	Gbp5,Cd14,Ereg,Irak3,Trim30a,Traf3,Irf7,H2-T23,Nfkbia,Ripk2,Havcr2,Ptpn22,Mmp12,Ddx58,Adam8,Irgm2,F2rl1,Irgm1,Ifih1,Pvr,Parp9,Dhx58,Plscr1,Ptgs2os,Birc3,5730559C18Rik,Tlr2,Tnip1,Zc3hav1,Nod2,Tnfaip3,Il18rap	Lgr4,Colec12,Tlr6,Flot1,Tspan6,Cav1,Sh2d1b1,Coch
GO:1905330	regulation of morphogenesis of an epithelium	0.0250305	Tgfb1,Lif,Fzd3,Celsr3,Pdgfra,Grem1,Vegfa,Gdnf,Cxcl10,Abl1,Dab2,Dact1,Ankrd6	Nkd1,Sfrp2,Fzd2,Sfrp1,Lgr4,Nog,Six1,Cthrc1,Bmp4,Snai2,Wnt2b,Agtr1a,Wnt4,Fgfr2,Ror2
GO:0042326	negative regulation of phosphorylation	0.025121	Adora2a,Lif,Deptor,Socs3,Errfi1,Parp14,Spred1,Tnfaip3,Il6,Ankrd26,Dusp9,Gfra2,Irak3,Xdh,Gprc5a,Dcn,Tgfb1,Bdkrb2,Lrrk2,Jun,Adarb1,Spry2,Trib1,Spry4,Zc3h12a,Dusp16,Dusp10,Ier3,Snx25,Ptpn22,Bdkrb1,Hsph1,Prex1,Prkca,Adar,Dab2,Shb,Abl1,F2rl1,Grem1,Dmtn,Uchl1,Birc3,Ager,Gper1,Tnip1,Fgfr1op,Ptpn1,Dact1	Il18,Igf1,Cdkn2d,Pbld1,Pkig,Ctdspl,Fam129a,Dmd,Cav1,Lrrc4c,Mecom,Grb10,Smad6,Nog,Foxo1,Spry1,Ldlrad4,Podnl1,Trib3,Pid1,Angpt1,Aspn,Sfrp2,Podn,Sfrp1,Prex2,Plk1,Rtn4r,Hmgcr,Pbk,Atxn1,Ephb2,Bmp4,Timp3,Hspb1,E130311K13Rik,Gadd45g,Mical1,Pik3ip1,Sh2d1b1
GO:0034764	positive regulation of transmembrane transport	0.0256902	Bdkrb1,Amigo1,Abcb1a,Gsto1,Pkd2,Ager,Ramp3,Gper1,Nedd4l,Cemip,Glrx,Abl1,Cxcl10,Abcc1	Kcnmb1,Kcnj2,Akap7,Dmd,Hspa2,Fxyd1,Ephb2,Gstm7,Jph2,Arc,Adrb2,Bmp4,Prkg1,Ednra,Ctss
GO:0002544	chronic inflammatory response	0.0257044	Cebpb,Adora2b,Tnfaip3,Gja1	Vnn1,Pde5a
GO:0001659	temperature homeostasis	0.0260601	Ptgs2,Tnfsf11,Ccl5,Htr2a,Il1a,Acadl	Gpx1,Il1rn,Adrb2,Abat
GO:0032722	positive regulation of chemokine production	0.0260601	Il6,Adora2b,Nod2,Il1rl1,Ccl5,Eif2ak2,Ager,Tlr2,Ripk2,Tslp,P2ry2,Il1a,Havcr2,Il6ra	Il18,Egr1,Mbp
GO:0050926	regulation of positive chemotaxis	0.0260601	Prkca,S1pr1,Ager,Vegfa,Vegfc,F2rl1	Pgf,Cxcl12,Il16,Artn
GO:0061213	positive regulation of mesonephros development	0.0260601	Tgfb1,Grem1,Vegfa,Gdnf	Wnt2b,Lgr4,Bmp4,Nog,Six1,Agtr1a
GO:0061217	regulation of mesonephros development	0.0260601	Tgfb1,Grem1,Vegfa,Gdnf	Wnt2b,Lgr4,Bmp4,Nog,Six1,Agtr1a
GO:0090189	regulation of branching involved in ureteric bud morphogenesis	0.0260601	Tgfb1,Grem1,Vegfa,Gdnf	Wnt2b,Lgr4,Bmp4,Nog,Six1,Agtr1a
GO:0090190	positive regulation of branching involved in ureteric bud morphogenesis	0.0260601	Tgfb1,Grem1,Vegfa,Gdnf	Wnt2b,Lgr4,Bmp4,Nog,Six1,Agtr1a
GO:0022408	negative regulation of cell-cell adhesion	0.0264463	Ptpn22,Adora2a,Il20rb,Cebpb,Bmp2,Tgfb1,Ccl25,Arg2,Nfkbid,Vegfa,Adam8,Cd44,Abl1,Tnfaip3,Ass1,Havcr2	Il1rn,Bmp4,Cd24a,Hlx,Pag1,C1qtnf1,Adrb2,Prkg1,Jak3,Abat,Rgcc,Snai2,Pawr,Cxcl12,Mbp,Pde5a,Alox12
GO:0031098	stress-activated protein kinase signaling cascade	0.0269732	Errfi1,Stk10,Map3k8,Ager,Vegfa,Dab2,Map4k4,Sh3rf1,Eif2ak2,Prdx1,Xdh,Trib1,Akr1b3,Zc3h12a,Dusp10,Ptpn22,Tnfsf11,Hsph1,Slk,Il1a,Flt4,F2rl1,Bmp2,Ankrd6,Grem1,Fzd5,Egfr,Zfp36l1,5730559C18Rik,Hipk2,Ripk2,Nod1,Oxsr1,Nod2,Ptpn1,Dact1,Sash1	Mdfi,Il1rn,Map4k3,Sfrp1,Mecom,Fas,Epha4,Foxo1,Gdf6,Gadd45g,Sfrp2,Ctgf,Magi3,Hmgcr,Dixdc1,Tlr6,Map3k14,Tgfb2,Ror2,Pbk
GO:0032872	regulation of stress-activated MAPK cascade	0.0272067	Vegfa,Dab2,Map4k4,Sh3rf1,Eif2ak2,Prdx1,Xdh,Zc3h12a,Dusp10,Ptpn22,Tnfsf11,Hsph1,Il1a,Flt4,F2rl1,Bmp2,Ankrd6,Grem1,Fzd5,Egfr,Ager,5730559C18Rik,Hipk2,Ripk2,Nod1,Nod2,Ptpn1,Dact1,Sash1	Mdfi,Il1rn,Tgfb2,Sfrp1,Mecom,Fas,Epha4,Foxo1,Gdf6,Gadd45g,Sfrp2,Ctgf,Magi3,Hmgcr,Dixdc1,Tlr6,Ror2,Pbk
GO:0010092	specification of animal organ identity	0.0277056	Hoxc11,Rbpj,Gdnf,Hoxa11,Bmp2	Wnt2b,Bmp4,Axin2,Six1,Spry1,Fgfr2
GO:0030947	regulation of vascular endothelial growth factor receptor signaling pathway	0.0277056	Epn2,Fgf18,Vegfa,Vegfc,Ptpn1,Flt1	Cd59a,Angpt1,Bmp4,Grb10,Tek
GO:0035458	cellular response to interferon-beta	0.0277056	Stat1,Gbp3,Gbp2,Ifi204,Ifi203,Igtp,Ifi47,Ifit3,Irgm2,Ifit1,Irgm1
GO:0042311	vasodilation	0.0277056	Adora2a,Adora2b,Bdkrb2,Sod2,Gch1,P2rx4	Gpx1,Itga1,Mrvi1,Prkg1,Adrb2
GO:0008299	isoprenoid biosynthetic process	0.0277942	Aldh1a2,Akr1c18	Fdps,Dhrs9,Idi1,Hmgcs1,Rbp1,Mvd,Hmgcr,Mvk,Fdft1,Aldh1a1
GO:0052548	regulation of endopeptidase activity	0.0280035	Adora2a,Plaur,Il6,Vegfa,Bcl2l11,Sh3rf1,Xdh,Slc11a2,Mmp9,Spink6,Dpep1,Pmaip1,Stat1,Nr4a1,Uaca,S100a8,Cck,Ptgs2,Cd44,Rffl,Birc3,Gper1,Cflar,Ripk2,Nod1,Pml,Cst6	Igf1,Cdkn2d,Serpinb9,Ctgf,Reck,Fas,Epha4,Gpx1,Casp12,Mgmt,Sfrp2,Herpud1,Aqp1,Rps6ka1,Gsn,F3,Timp3,Dlc1,Birc5,Efna3,Mical1,Alox12,Pawr,Gas6,Mbp,Dhcr24
GO:0014068	positive regulation of phosphatidylinositol 3-kinase signaling	0.0294032	Dcn,Ccl5,Csf3,Gper1,Ppard,F2rl1,Cat,Flt1	Rara,Il18,Tgfb2,Igf1,Pdgfd,Angpt1,Pdgfc,Tek
GO:0032330	regulation of chondrocyte differentiation	0.0294032	Sox5,Adamts7,Fgf18,Hoxa11,Grem1	Runx2,Bmp4,Axin2,Efemp1,Ctgf,Gdf6,Gli2,Pkdcc,Shox2,Maf,Snai2
GO:0061041	regulation of wound healing	0.0301202	Ccl2,Gja1,Pdgfra,F2rl1,Prkca,Nfe2l2,Ager,Plau,Dmtn,Ppard,Pdpn,Thbd,Plek,Dusp10,Cask	Acta2,Tbxa2r,Hopx,Abat,C1qtnf1,Mylk,Wnt4,Adrb2,Prkg1,Alox12,Hmgcr,Wfdc1,Cav1
GO:0097553	calcium ion transmembrane import into cytosol	0.0302109	Bdkrb1,Tgfb1,Ngf,Cemip,Slc8b1,Chd7,Pkd2,Itgb3,Ramp3,Gper1,Abl1,Gsto1,Htr2a,Itpr2,Cxcl10,Myo5a	Tgfb2,Ddit3,Dmd,Gstm7,Jph2,Ednra,Pawr
GO:0001936	regulation of endothelial cell proliferation	0.030619	Ccl2,Ccl11,Itgb3,Ager,Bmp2,Stat1,Gja1,Prkca,Hmox1,Nr4a1,Jun,Sema5a,Xdh,Vegfa,Vegfc,Flt4,Aldh1a2,Flt1	Pgf,Tek,Cxcl12,Tnmd,Sparc,F3,Bmp4,Rgcc,Atoh8,Cav2,Cav1
GO:0035710	CD4-positive, alpha-beta T cell activation	0.030619	Cebpb,Tgfb1,Cd44,Arg2,Ager,Il6,Shb,Ripk2,Ccl20,Relb,Atp7a,Bcl3	Il18,Rara,Hlx,Gadd45g,Pax1,Jak3
GO:0003015	heart process	0.030881	Sema3a,Gja1,Prkca,Gch1,Ramp3,Gjc1,Agrn,Nedd4l,Mef2a,Akap13,Stc1,Zc3h12a,P2rx4	Kcnj2,Hopx,Dsp,Cacna1g,Ctgf,Prkg1,Hey2,Pde5a,Snta1,Adra1b,Adra1d,Gpx1,Jup,Dmd,Tgfb2,Adrb2,Dmpk,Thra,Cav1,Fxyd1,Dsc2,Irx5
GO:0070302	regulation of stress-activated protein kinase signaling cascade	0.030881	Vegfa,Dab2,Map4k4,Sh3rf1,Eif2ak2,Prdx1,Xdh,Zc3h12a,Dusp10,Ptpn22,Tnfsf11,Hsph1,Il1a,Flt4,F2rl1,Bmp2,Ankrd6,Grem1,Fzd5,Egfr,Ager,5730559C18Rik,Hipk2,Ripk2,Nod1,Nod2,Ptpn1,Dact1,Sash1	Mdfi,Il1rn,Tgfb2,Sfrp1,Mecom,Fas,Epha4,Foxo1,Gdf6,Gadd45g,Sfrp2,Ctgf,Magi3,Hmgcr,Dixdc1,Tlr6,Ror2,Pbk
GO:0071706	tumor necrosis factor superfamily cytokine production	0.0308882	Errfi1,Lrrk2,Adam8,Cd14,Irak3,Trim30a,H2-T23,Twist2,Ccl2,Zc3h12a,Bcl3,Ptpn22,Ddx58,Tnfaip3,Ifih1,Fzd5,Arg2,Tlr2,Ripk2,Nod1,Havcr2,Nod2	Il18,Rara,Cd24a,Spon2,Hspb1,Tlr6,Angpt1,Gas6
GO:0030098	lymphocyte differentiation	0.0313944	Rbpj,Adam8,Il6,Notch2,Relb,Tgfb1,Hdac9,Pnp,Nfkbid,Dusp10,Bcl3,Ptpn22,Prex1,Shb,Tnfaip3,Abl1,Fzd5,Chd7,Hmgb3,Cd1d1,Zfp36l1,Tnfsf9,Ripk2,Cdk6,Cd44,Ccl20,Polm,Atp7a,Dock11,Prdm1	Il18,Tox,Egr1,Id2,Il15,Runx2,Wnt4,Tusc2,Fas,Rara,Sfrp1,Vnn1,Cyp26b1,Itm2a,Pax1,Lfng,Bmp4,Cd24a,Hlx,Fzd7,Prr7,Ahr,Jak3,Mafb,Gas6,Gadd45g
GO:0002443	leukocyte mediated immunity	0.0319445	Cxcl1,Adora2b,Cxcl5,Stx11,Gab2,Ager,Il6,Abr,Tgfb1,Il20rb,Irf7,Pnp,H2-T23,Clec2d,Prdx1,Cd300lb,C3,Dennd1b,Rnf19b,Bcl3,Trbc2,Hmox1,Tfrc,Ercc1,Pvr,Fzd5,Cd1d1,Cd40,Tlr2,Havcr2,Nod2,Ccl20,F2rl1,Il18rap	Il18,Spon2,Cd24a,Tusc2,Atad5,Fas,Serpinb9,Stxbp2,Fer,Jak3,Sh2d1b1,C1rl
GO:0060348	bone development	0.0322445	Tnfsf11,Grem1,Bmp2,Sik3,Mmp13,Has2,Fam20c,Ttc9,Hoxb4,Fgf18,Hoxa11,Stc1,Nab1,Nppc,Nbeal2,Akap13	Rara,Igf1,Axin2,Col1a1,Dhrs3,Runx2,Pdgfc,Tmem119,Sparc,Shox2,Alpl,Col2a1,Sfrp2,Poc1a,Lrrc17,Cyp26b1,Pax1,Insig1,Csgalnact1,Bmp4,Fgfr2,Spns2,Scx,Fat4,Nab2
GO:0001562	response to protozoan	0.0326723	Gbp3,Gbp2,Gbp7,Cd40,Ier3,Il6,Irgm2,Bcl3
GO:0009798	axis specification	0.0326723	Fzd5,Notch2,Ets2,Tbx3,Kdm6a,Stc1,Nckap1	Mdfi,Sfrp1,Axin2,Lrp4,Smad6,Wls,Pcsk6,Ddit3,Hspb11,Bmp4,Aurka,Cobl,Hey2,Hey1
GO:0019228	neuronal action potential	0.0326723	Cacna1i,Gpr35,P2rx4	Cacna1h,Gpr88,Pawr,Gria1,Cacna1g
GO:0048546	digestive tract morphogenesis	0.0326723	Stra6,Pdgfra,Egfr,Nckap1,Dact1	Sfrp2,Ephb3,Bmp4,Hlx,Id2,Tcf7l2,Gli2,Sfrp1,Fgfr2,Shox2
GO:0014909	smooth muscle cell migration	0.033237	Itgb3,Ccl5,Nfe2l2,Rbpj,Ager,Plau,Ppard,Dock4,Mmp1a,P2ry2,Myo5a,Atp7a,Sema6d,Has2,Trib1	Il18,Igf1,Pdgfd,Egr1,Ddr1,Pcsk5,F3,Prkg1,Igfbp5,Il6st
GO:0046394	carboxylic acid biosynthetic process	0.0338187	Tgfb1,Cyp7b1,Gsto1,Phgdh,Has2,Ptgs2,Acadl,Gch1,Sphk1,Akr1c18,Ptgs1,Glul,Pdk4,Mthfsl,Nfkb1,Myo5a,Ass1,Ptges,Aldh1a2	Malrd1,Dhrs9,Scd2,Scd1,Thnsl2,Fam213b,Psph,Trib3,Fads1,Pycr1,Fads2,Stard4,Prkab2,Hyal1,Rbp1,Insig1,Decr2,Cth,Aldh1a1,Ldhb,Slc1a3,Per2,Acss2,Mgll,Mgst2,Mgst3,Alox12,Abat,Elovl1
GO:0006959	humoral immune response	0.0345583	Ccl2,Slpi,Cxcl5,Trbc2,H2-T23,Nod2,Notch2,Tslp,C3,Rbpj,Bcl3	Spon2,C1rl,Tfeb,Cd59a,Masp1,Spns2,Rgcc,Cfp
GO:0035637	multicellular organismal signaling	0.0345583	Cacna1i,Gja1,Mef2a,Gjc1,Cntnap1,Il6,Gpr35,P2rx4	Cacna1h,Kcnj2,Nrcam,Gria1,Dsc2,Dsp,Cacna1g,Gpr88,Jup,Pawr,Cav1
GO:2000181	negative regulation of blood vessel morphogenesis	0.0345583	Dcn,Ccl2,Lif,Stat1,Ism1,Plk2,Spred1,Xdh,Spry2,Pml,Cxcl10,Epn2	Tbxa2r,Tgfb2,Tek,Cd59a,Card10,Efna3,Adrb2,Wnt4,Tnmd,Sparc,Rgcc,Sema6a,Angpt4,Amot
GO:1904063	negative regulation of cation transmembrane transport	0.0348611	Tgfb1,Gsto1,Rrad,Pkd2,Agrn,Nedd4l,Gpr35,Oxsr1,Mmp9,Atp7a,Gem	Ephb2,Tgfb2,Kcnab1,Osr1,Gstm7,Cav1
GO:0042063	gliogenesis	0.0355285	Adora2a,Lif,Areg,Egfr,Gpc1,Tgfb1,Gap43,Cntnap1,Ndrg1,Dusp10,Ccl2,S100a8,Phgdh,Abl1,Apcdd1,Sox5,Bmp2,Enpp2,Ager,Tlr2,Cdk6,Nab1	Igf1,Idh2,Id4,Id2,Tspan2,Miat,Hdac11,Ror2,Ror1,Tgfb2,Daam2,Epha4,Ldlr,Hes1,Syne2,Dmd,Metrn,Efemp1,Sh3tc2,Tcf7l2,Lgi4,Nog,Fgf5,Nfix,Atxn1,Bmp4,Lingo1,Egr2,Il6st,Dlx1,Nab2
GO:0043491	protein kinase B signaling	0.0355587	Tgfb1,Tnfsf11,Gper1,Sema5a,Ccl5,Cd40,Egfr,Zfp36l1,Akr1c18,Csf3,Il6,Spry2,Fam110c,Vegfa,Adam8,Ramp3,Xdh,Mmp3	Il18,Rara,Tek,Ddit3,Lingo1,Sesn2,C1qtnf3,C1qtnf1,Tcf7l2,Thpo,Gpx1,F3,Igf1,Magi2,Tmem100,Igfbp5,Angpt1,Gas6
GO:0043901	negative regulation of multi-organism process	0.0360342	Ifitm3,Parp10,Trim8,Prdm1,Eif2ak2,Jun,Trib1,Tslp,Zc3h12a,Havcr2,Slpi,Stat1,Ccl5,Adar,Nod2,Shb,Tnfaip3,Nppc,Dhx58,Plscr1,Trim25,Arg2,Ptx3,Trim21,Tlr2,Isg15,Zc3hav1,Bst2,Pml	Igf1,Scd1,Apobec3,Tspan6,Trim59,Gsn
GO:0090090	negative regulation of canonical Wnt signaling pathway	0.0360342	Ankrd6,Nkd2,Mcc,Grem1,Dab2,Dact1	Nkd1,Axin2,Tle2,Ror2,Draxin,Lrp4,Nog,Dkk2,Dkk3,Foxo1,Cthrc1,Sfrp2,Sfrp1,Fuz,Tcf7l2,Bicc1,Cav1,Prickle1,Ddit3,Egr1,Wnt4,Snai2
GO:0032680	regulation of tumor necrosis factor production	0.0364707	Ptpn22,Errfi1,Ifih1,Nod2,Fzd5,Lrrk2,Trim30a,H2-T23,Twist2,Ccl2,Ddx58,Tnfaip3,Tlr2,Cd14,Ripk2,Nod1,Bcl3,Zc3h12a,Irak3,Arg2,Havcr2	Il18,Rara,Cd24a,Spon2,Hspb1,Tlr6,Angpt1,Gas6
GO:0046425	regulation of JAK-STAT cascade	0.0364707	Dcn,Lif,Cxcl5,Il6ra,Socs3,Ccl5,Stra6,Parp14,Tslp,Cd40,Il6,Gfra2,Akr1b3,Dot1l,Bcl3,Parp9	Il18,Podn,Lrrc4c,Igf1,Ctf1,Aspn,Il15,Il6st,Rtn4r,Hes1,Agtr1a,Podnl1,Cav1
GO:0072330	monocarboxylic acid biosynthetic process	0.0366256	Ptgs2,Cyp7b1,Sphk1,Akr1c18,Ptgs1,Pdk4,Myo5a,Acadl,Ptges,Aldh1a2	Malrd1,Dhrs9,Scd2,Scd1,Thnsl2,Fam213b,Trib3,Fads1,Fads2,Stard4,Prkab2,Rbp1,Insig1,Decr2,Aldh1a1,Ldhb,Slc1a3,Per2,Acss2,Mgll,Alox12,Abat,Elovl1
GO:0048015	phosphatidylinositol-mediated signaling	0.036662	Dcn,Pdgfra,Kcnh1,Ccl5,Egfr,Gab2,Zfp36l1,Csf3,Gper1,Ppard,Htr2a,F2rl1,Cat,Pik3r5,Flt1	Il18,Rara,Tgfb2,Igf1,Pdgfd,Pik3ip1,Tek,Stambp,Npr3,1190002N15Rik,Pdgfc,Prex2,Angpt1,Nyap1,Gsn
GO:0002440	production of molecular mediator of immune response	0.0366728	Ptpn22,Tgfb1,Fzd5,Il18rap,Tlr2,Ercc1,H2-T23,Nod2,Hmox1,Cd40,Tnfaip3,5730559C18Rik,Il6,Tfrc,Ccl20,Dennd1b,Irak3,Polm,Sema7a,F2rl1,Gprc5b	Il18,Spon2,Tgfb2,Tgfb3,Atad5,Fas,Itm2a,Tek,Jak3,Angpt1,Gas6
GO:0001959	regulation of cytokine-mediated signaling pathway	0.0372061	Casp4,Irf7,Parp9,Mmp12,Rffl,Parp14,Sphk1,Il6,Hipk1,Ripk2,Tslp,Irak3,F2rl1,Irgm2,Adar,Irgm1	Il1rn,Cd24a,Gas6,Il6st,Crebrf,Angpt1,Cav1
GO:0016053	organic acid biosynthetic process	0.0381143	Tgfb1,Cyp7b1,Gsto1,Phgdh,Has2,Ptgs2,Acadl,Gch1,Sphk1,Akr1c18,Ptgs1,Glul,Pdk4,Mthfsl,Nfkb1,Myo5a,Ass1,Ptges,Aldh1a2	Malrd1,Dhrs9,Scd2,Scd1,Thnsl2,Fam213b,Psph,Trib3,Fads1,Pycr1,Fads2,Stard4,Prkab2,Hyal1,Rbp1,Insig1,Decr2,Cth,Aldh1a1,Ldhb,Slc1a3,Per2,Acss2,Mgll,Mgst2,Mgst3,Alox12,Abat,Elovl1
GO:0072593	reactive oxygen species metabolic process	0.0382839	Cxcl1,Sod2,Lrrk2,Egfr,Akr1c18,Il6,Prdx1,Ier3,Ass1,P2rx4,Nqo1,Tgfb1,Pkd2,Gch1,Plau,Xdh,Trim30a,Zc3h12a,Mmp3,Birc3,Prex1,Nfe2l2,Cat,Sh3pxd2a,Ptgs2,Arg2,Ptx3,Slc7a2,Ager,5730559C18Rik,Tlr2,Cflar,Pdk4,Prdx6,F2rl1,Atp7a,Txnrd1	Il18,Igf1,Tusc2,Sesn2,Foxo1,Gpx1,Ctgf,Tlr6,Smpd3,Pid1,Agtr1a,Bnip3,Ddah2,Cav1
GO:0043588	skin development	0.0384911	Errfi1,Ptgs1,Fzd3,Lce1g,Ptgs2,Rbpj,Egfr,Zfp36l1,Itga6,Hoxa7,Ppard,Sprr2h,Il1a,Apcdd1,Myo5a,Dact2,Atp7a,Sprr1a,Cyp27b1	Nsdhl,Scd1,Dsp,Igfbp5,Tgfb2,Stmn1,Itgb4,Lrp4,Jup,Cdh3,Fgfr2,Lgr5,Lgr4,Vdr,Fuz,Tcf7l2,Cyp26b1,Col1a2,Col1a1,Prr9,Lama5,Scel,Ppl,Alox12,Dhcr24
GO:0002460	adaptive immune response based on somatic recombination of immune receptors built from immunoglobulin superfamily domains	0.0386291	Il12rb1,Tnfaip3,Ager,Il6,Vegfa,Relb,Nfkb2,Tgfb1,Il20rb,Irf7,Il1rl1,Pnp,H2-T23,C3,Dennd1b,Havcr2,Trbc2,Tfrc,Ercc1,Pvr,Fzd5,Cd1d1,Cd40,Stx11,Ripk2,Bcl3,Nod2,Ccl20,Il18rap	Il18,Cd24a,C1rl,Hlx,Atad5,Fas,Gadd45g,Serpinb9,Tlr6,Jak3
GO:0032350	regulation of hormone metabolic process	0.0386658	Dab2,Nfkb1,Bmp2,Akr1c18,Cyp27b1	Vdr,Egr1,Dkk3,Tcf7l2,Wnt4,Igf1,Prkg1,Pde8b
GO:0043154	negative regulation of cysteine-type endopeptidase activity involved in apoptotic process	0.0386658	Adora2a,Cflar,Ptgs2,Plaur,Rffl,Nr4a1,Birc3,Il6,Sh3rf1,Cd44,Vegfa,Mmp9,Dpep1	Sfrp2,Rps6ka1,Herpud1,Igf1,Cdkn2d,Aqp1,Birc5,Gpx1,Mical1,Gas6,Dhcr24
GO:0045123	cellular extravasation	0.0386658	Ccl2,Ccl5,Adam8,Abr,Vcam1,Il1a,Ccl25	Gcnt1,Itga1,Fer,Pdgfd,Pawr,Cxcl12
GO:0045776	negative regulation of blood pressure	0.0386658	Bdkrb1,Bdkrb2,Sod2,Kcnk6,Gch1,Ier3,Nedd4l,Vegfc	Ahr,Adm2,Adrb2,Adra1d,Abat
GO:0061458	reproductive system development	0.0386658	Cyp7b1,Nup210l,Socs3,Plaur,Rbpj,Lif,Dnmt3l,Plekha5,Ppard,Fosl1,Ereg,Ercc1,Notch2,Vcam1,Jmjd1c,Pkd2,Bcl2l11,Cebpb,Foxf2,E2f8,Tbx3,Bmpr1b,Hoxa11,Tnc,Il1a,Safb2,Sema3a,Ptgs2,Pdgfra,Fzd5,Chd7,Zfpm2,Cd44,Egfr,Zfp36l1,Stra6,Vegfa,Prdm1	Rspo3,Sfrp2,Igf1,Nsdhl,Id4,Osr1,Dlx3,Hey2,Ror2,Peg10,Hey1,Ahr,Tgfb2,Tfeb,Nog,Kif18a,Hes1,Angpt1,Fgfr2,Vgf,Dnajc19,Rara,Lgr4,Sfrp1,Tcf7l2,Lfng,Mdfi,Bmp4,Gjb3,Gjb5,Wnt4,Gli2,Hoxb13,Krt19,Dhcr24
GO:0001759	organ induction	0.0390533	Hoxc11,Rbpj,Bmp2,Hoxa11,Gdnf	Wnt2b,Spry1,Bmp4,Six1
GO:0010893	positive regulation of steroid biosynthetic process	0.0390533	Dab2,Abcg1,Adora2b,Il1a,Sec14l2	Fdps,Igf1,Stard4,Wnt4
GO:0045987	positive regulation of smooth muscle contraction	0.0390533	Gper1,Ptgs2,Ptgs1,Sphk1	Tbxa2r,Pawr,Adra1b,Adra1d,Abat
GO:0046850	regulation of bone remodeling	0.0390533	Gja1,Itgb3,Grem1,Prkca,S1pr1,Egfr,Tnfsf11,Adam8,Syt7,Il6,Tfrc,Spp1,Pdk4,Vegfa	Sfrp1,Tnfrsf11b
GO:0030500	regulation of bone mineralization	0.0391334	Gja1,Grem1,Bmp2,S1pr1,Fam20c,Bmp2k,Ccr1,Bmpr1b,Isg15,Cyp27b1,Gpm6b	Bmp4,Fbn2,Pkdcc,Osr1,Tmem119,Adrb2,Wnt4
GO:0060759	regulation of response to cytokine stimulus	0.0399334	Casp4,Parp9,Irf7,Ddx58,Mmp12,Rffl,Parp14,Sphk1,Il6,Hipk1,Ripk2,Ifih1,Tslp,Irak3,F2rl1,Irgm2,Adar,Irgm1	Il1rn,Cd24a,Gas6,Il6st,Crebrf,Angpt1,Cav1
GO:0001906	cell killing	0.0406538	Ccl2,Cxcl1,Pvr,Bcl2l11,Il18rap,Cd1d1,Pnp,H2-T23,Ager,Prdx1,Clec2d,Stx11,Cxcl5,F2rl1,Rnf19b,Havcr2	Serpinb9,Il18,Stxbp2,Sh2d1b1,Tusc2
GO:0009954	proximal/distal pattern formation	0.0410452	Grem1,Hoxa11,Hoxc11,En1,Aldh1a2,Pbx1	Cyp26b1,Lrp4,Osr1,Gli2,Dlx1,Irx3
GO:0046885	regulation of hormone biosynthetic process	0.0410452	Dab2,Nfkb1,Bmp2,Akr1c18,Cyp27b1	Vdr,Egr1,Dkk3,Wnt4,Igf1,Prkg1,Pde8b
GO:0032412	regulation of ion transmembrane transporter activity	0.0412323	Abcb1a,Gsto1,Rrad,Prkca,Pkd2,Mmp9,Ager,Agrn,Nedd4l,Atp7a,Fxyd5,Oxsr1,Glrx,Myo5a,Gpr35,Gopc,Gem	Ephb2,Hspa2,Cnih2,Dmd,Fxyd1,Ahnak,Kcnab1,Osr1,Akap7,Gstm7,Jph2,Adrb2,Arc,Prkg1,Fhl1,Cav1,Ctss,Bmp4
GO:0002221	pattern recognition receptor signaling pathway	0.0421375	Tnfaip3,Cd14,Irak3,Trim30a,Traf3,Irf7,Nfkbia,Ripk2,Havcr2,Ptpn22,Ddx58,Irgm2,Ifih1,Dhx58,Birc3,5730559C18Rik,Tlr2,Tnip1,Zc3hav1,Nod2,F2rl1,Ptgs2os	Lgr4,Colec12,Flot1,Tlr6,Tspan6,Cav1
GO:0002758	innate immune response-activating signal transduction	0.0421375	Tnfaip3,Cd14,Irak3,Trim30a,Traf3,Irf7,Nfkbia,Ripk2,Havcr2,Ptpn22,Ddx58,Irgm2,Ifih1,Dhx58,Birc3,5730559C18Rik,Tlr2,Tnip1,Zc3hav1,Nod2,F2rl1,Ptgs2os	Lgr4,Colec12,Flot1,Tlr6,Tspan6,Cav1
GO:0006909	phagocytosis	0.0421375	Rab20,Ccl2,Itgb3,Ager,Camk1d,Trbc2,Tgfb1,Abl1,Cd47,Ptx3,Abr,Syt7,Tlr2,Abca7,Icam5,Abca1,C3,F2rl1,Mex3b,Nod2	Rara,Spon2,Tgm2,Rap1gap,Tusc2,Cnn2,Gulp1,Srpx,Colec12,Hck,Gas6,Myo7a,Gsn
GO:0035455	response to interferon-alpha	0.0421375	Ifitm3,Ifi204,Plscr1,Adar,Eif2ak2,Bst2,Ifit3,Ifit2,Ifit1	Gas6
GO:0061098	positive regulation of protein tyrosine kinase activity	0.0421375	Grem1,Hsph1,Agrn,Ereg,Ptpn1,Gprc5b	Unc119,Epha4,Gas6,Fbxw7
GO:0071470	cellular response to osmotic stress	0.0421375	Ptgs2,Bdkrb2,Pkd2,Zfp36l1,Oxsr1,Akr1b3,Relb	Mylk,Prkg2,Osr1,Aqp1
GO:1904591	positive regulation of protein import	0.0421375	Ptpn22,Tgfb1,Sphk1,Grem1,Sema5a,Lrrk2,Ptgs2,Zic1,Egfr,Ddx58,Uaca,Csf3,Il6,Zc3h12a,Dab2,Ipo5,Dact1,Tlr2,Ager	Il18,Sfrp2,Igf1,Ect2,Bambi,Jup,Tgfb3,Tek,Bmp4
GO:0007596	blood coagulation	0.0422397	Tfpi2,Itgb3,Prkca,Nfe2l2,Slc7a11,Plau,Dmtn,Pdpn,C3,Thbd,Pdgfra,Plek,F2rl1,Nbeal2,Procr	Tbxa2r,Pdgfc,Pdgfd,Entpd2,F5,F8,C1qtnf1,Adrb2,F3,Prkg1,Alox12,Abat,Gas6,Cav1
GO:0009410	response to xenobiotic stimulus	0.0422397	Adora2a,Gsto1,Cdk6,Tgfb1,Nr4a2,Pde1b,Ugt1a7c,Htr2a,Gdnf,Phgdh,Abcb4,Sdk1,Homer2,Htr1b,Arnt2	Cyp26b1,Adra1b,Aqp1,Ahr,Egr1,Gstm4,Cdo1,Gstm7,Gpx1,Bmp4,Abat,Ednra,Agtr1a,Pde2a,Ncam1
GO:0030177	positive regulation of Wnt signaling pathway	0.0422397	Arntl,Ankrd6,Bmp2,Lrrk2,Rbpj,Macf1,Tlr2,Nfkb1,Abl1,Dab2,Dact1,Gprc5b	Nkd1,Rspo3,Sfrp1,Lgr4,Scel,Daam2,Wls,Dkk2,Thra,Sfrp2,Bambi,Col1a1,Lgr5,Wnt2b,Wnt4,Fgfr2,Ror2,Dixdc1,Cav1
GO:0048017	inositol lipid-mediated signaling	0.0422397	Dcn,Pdgfra,Kcnh1,Ccl5,Egfr,Gab2,Zfp36l1,Csf3,Gper1,Ppard,Htr2a,F2rl1,Cat,Pik3r5,Flt1	Il18,Rara,Tgfb2,Igf1,Pdgfd,Pik3ip1,Tek,Stambp,Npr3,1190002N15Rik,Pdgfc,Prex2,Angpt1,Nyap1,Gsn
GO:1904892	regulation of STAT cascade	0.0422397	Dcn,Lif,Cxcl5,Il6ra,Socs3,Ccl5,Stra6,Parp14,Tslp,Cd40,Il6,Gfra2,Akr1b3,Dot1l,Bcl3,Parp9	Il18,Podn,Lrrc4c,Igf1,Ctf1,Aspn,Il15,Il6st,Rtn4r,Hes1,Agtr1a,Podnl1,Cav1
GO:0043281	regulation of cysteine-type endopeptidase activity involved in apoptotic process	0.0424018	Adora2a,Plaur,Il6,Vegfa,Bcl2l11,Sh3rf1,Xdh,Slc11a2,Mmp9,Dpep1,Pmaip1,Stat1,Nr4a1,Uaca,S100a8,Cck,Ptgs2,Cd44,Rffl,Birc3,Gper1,Cflar,Ripk2,Nod1,Pml	Sfrp2,Rps6ka1,Herpud1,Igf1,Cdkn2d,Aqp1,Fas,Birc5,Gas6,Casp12,Gpx1,Mical1,Ctgf,F3,Alox12,Mgmt,Dhcr24,Dlc1,Gsn
GO:0002763	positive regulation of myeloid leukocyte differentiation	0.0433712	Itgb3,Ccl5,Prkca,Jun,Tnfsf11,Lif,Zfp36l1,Ccr1,Il34,Notch2,Trib1	Ctnnbip1,Id2,Ror2,Fos
GO:0048608	reproductive structure development	0.0434896	Cyp7b1,Nup210l,Socs3,Plaur,Rbpj,Lif,Dnmt3l,Ppard,Fosl1,Ereg,Ercc1,Notch2,Vcam1,Jmjd1c,Pkd2,Bcl2l11,Cebpb,Foxf2,E2f8,Tbx3,Bmpr1b,Hoxa11,Tnc,Il1a,Safb2,Sema3a,Ptgs2,Pdgfra,Fzd5,Chd7,Zfpm2,Cd44,Egfr,Zfp36l1,Stra6,Vegfa,Prdm1	Rspo3,Sfrp2,Igf1,Nsdhl,Id4,Osr1,Dlx3,Hey2,Ror2,Peg10,Hey1,Ahr,Tgfb2,Tfeb,Nog,Kif18a,Hes1,Angpt1,Fgfr2,Vgf,Dnajc19,Rara,Lgr4,Sfrp1,Tcf7l2,Lfng,Mdfi,Bmp4,Gjb3,Gjb5,Wnt4,Gli2,Hoxb13,Krt19,Dhcr24
GO:0010810	regulation of cell-substrate adhesion	0.0439106	Pdpn,Vegfa,Vegfc,Dab2,Itgb3,Prex1,Plau,Dmtn,Spp1,Arhgap6,St6gal1,Cask,Hoxa7,Slk,Abl1,Grem1,Macf1,Enpp2,Itga6,Nid1,Cdk6,Gpm6b,Ccl25,Rasa1,Has2	Ccdc80,Dmd,Spock2,Fzd7,Ddr1,Epha3,Ndnf,Pcsk5,Vit,Jup,Tek,Plekha2,L1cam,Abi3bp,Col1a1,Rsu1,Dlc1,Wnt4
GO:0032409	regulation of transporter activity	0.0442696	Gja1,Kmt2a,Gsto1,Rrad,Prkca,Pkd2,Mmp9,Abcb1a,Ager,Agrn,Nedd4l,Atp7a,Fxyd5,Cttnbp2nl,Oxsr1,Glrx,Myo5a,Gpr35,Gopc,Gem	Ephb2,Hspa2,Cnih2,Dmd,Fxyd1,Ahnak,Kcnab1,Osr1,Akap7,Gstm7,Jph2,Adrb2,Arc,Prkg1,Fhl1,Cav1,Ctss,Bmp4
GO:0032410	negative regulation of transporter activity	0.0442868	Gsto1,Rrad,Prkca,Pkd2,Agrn,Nedd4l,Gem,Oxsr1,Mmp9,Gpr35,Gopc,Cttnbp2nl	Ephb2,Cav1,Kcnab1,Osr1,Gstm7
GO:0048286	lung alveolus development	0.0442868	Errfi1,Lif,Stra6,Pdpn,Vegfa,Tns3,Flt4,Atp7a	Foxp2,Bmp4,Hopx,Pkdcc,Igf1,Igfbp5,Tgfb3,Fgfr2,Atxn1
GO:0051279	regulation of release of sequestered calcium ion into cytosol	0.0442868	Bdkrb1,Tgfb1,Itgb3,Cemip,Chd7,Pkd2,Ngf,Gper1,Gsto1,Abl1,Cxcl10,Myo5a	Jph2,Ednra,Tgfb2,Dmd,Gstm7
GO:2000116	regulation of cysteine-type endopeptidase activity	0.0446785	Adora2a,Plaur,Il6,Vegfa,Bcl2l11,Sh3rf1,Xdh,Slc11a2,Mmp9,Dpep1,Pmaip1,Stat1,Nr4a1,Uaca,S100a8,Cck,Ptgs2,Cd44,Rffl,Birc3,Gper1,Cflar,Ripk2,Nod1,Pml,Cst6	Sfrp2,Rps6ka1,Herpud1,Igf1,Cdkn2d,Aqp1,Fas,Birc5,Gas6,Casp12,Gpx1,Mical1,Ctgf,F3,Alox12,Mgmt,Pawr,Dhcr24,Dlc1,Gsn
GO:0031649	heat generation	0.0455511	Ptgs2,Tnfsf11,Il1a,Ccl5	Il1rn,Adrb2,Abat
GO:0042573	retinoic acid metabolic process	0.0455511	Aldh1a2,Akr1c18	Cyp26b1,Rbp1,Aldh1a1,Crabp2,Dhrs9
GO:0045860	positive regulation of protein kinase activity	0.0455511	Cemip,Il6ra,Lrrk2,Stk10,Map3k8,Adam8,Cd40,Htr2a,Ereg,Dab2,Gprc5b,Tgfb1,Itgb3,Pkd2,Eif2ak2,Fgf18,Mmd,Flt1,Tnfsf11,Hsph1,Snx9,Map3k6,Pik3r5,Slk,Abl1,Irgm2,Bmp2,Grem1,Fzd5,Egfr,Ager,5730559C18Rik,Agrn,Akap13,Oxsr1,Nod2,Vegfa,Ptpn1,Sash1	Il18,Il1rn,Igf1,Pdgfd,Axin2,Clspn,Parp16,Pdgfc,Map3k14,Avpi1,Ror2,Pde5a,Fbxw7,Hspa2,Tgfb2,Tgfb3,Ect2,C1qtnf2,Unc119,Epha4,Plce1,Agtr1a,Angpt1,Vldlr,Iqgap3,Cenpe,Adrb2,Rgcc,Mdfi,Bmp4,Cd24a,Itga1,Egr1,Gadd45g,Card10,Tlr6,Magi3,Gas6,Nab2
GO:0072170	metanephric tubule development	0.0455511	Lif	Lgr4,Aqp1,Osr1,Wnt4,Fat4,Hes1
GO:0022898	regulation of transmembrane transporter activity	0.0459346	Gja1,Abcb1a,Gsto1,Rrad,Prkca,Pkd2,Mmp9,Ager,Agrn,Nedd4l,Atp7a,Fxyd5,Oxsr1,Glrx,Myo5a,Gpr35,Gopc,Gem	Ephb2,Hspa2,Cnih2,Dmd,Fxyd1,Ahnak,Kcnab1,Osr1,Akap7,Gstm7,Jph2,Adrb2,Arc,Prkg1,Fhl1,Cav1,Ctss,Bmp4
GO:0032755	positive regulation of interleukin-6 production	0.046373	Il6,Ifih1,Nod2,Il6ra,Il1rap,Tslp,Ddx58,5730559C18Rik,Tlr2,Tnfsf9,Ripk2,Nod1,Ereg,Mapk13,Il1a,Adora2b,F2rl1	Spon2,Tlr6,Mbp
GO:0042472	inner ear morphogenesis	0.046373	Fzd3,Lrig1,Chd7,Spry2,Abr,Whrn,Prrx1	Ephb2,Itga8,Fzd2,Myo7a,Six1,Cthrc1,Gli2,Fgfr2,Insig1,Mafb,Prrx2,Col2a1,Ror2
GO:2000117	negative regulation of cysteine-type endopeptidase activity	0.0475306	Adora2a,Cflar,Ptgs2,Plaur,Rffl,Nr4a1,Birc3,Il6,Sh3rf1,Cd44,Vegfa,Mmp9,Cst6,Dpep1	Sfrp2,Rps6ka1,Herpud1,Igf1,Cdkn2d,Aqp1,Birc5,Gpx1,Mical1,Gas6,Dhcr24
GO:0060070	canonical Wnt signaling pathway	0.047764	Arntl,Ankrd6,Nkd2,Fzd5,Lrrk2,Rbpj,Mcc,Grem1,Kdm6a,Nfkb1,Dab2,Fzd3,Dact1,Ankrd10,Gprc5b	Nkd1,Rspo3,Axin2,Tle2,Thra,Ror2,Draxin,Porcn,Lrp4,Daam2,Nog,Dkk2,Dkk3,Foxo1,Cdh3,Fgfr2,Cthrc1,Lgr5,Lgr4,Sfrp1,Wls,Fuz,Tcf7l2,Bicc1,Bambi,Col1a1,Cav1,Wnt2b,Prickle1,Fzd2,Ddit3,Fzd7,Scel,Egr1,Wnt4,Sfrp2,Dixdc1,Snai2
GO:0015844	monoamine transport	0.048289	Adora2a,Adora2b,Syt4,Ptgs1,Syt7,Htr2a,Gdnf,Gpm6b,Htr1b	Htr7,Cxcl12,Abat,Smpd3,Rab3b
GO:0034612	response to tumor necrosis factor	0.0483773	Adamts7,Gch1,Casp4,Il6,Cd14,Nfkb1,Ccl11,Traf3,Nfkbia,Zc3h12a,Ccl2,Tnfsf11,Ccl7,Stat1,Ccl5,Nfe2l2,Ccl8,Ccl9,Sphk1,Rffl,Birc3,Zfp36l1,Gper1,Hipk1,Ccl20,F2rl1,Ccl25,Cxcl16	Pid1,Map4k3,Sfrp1,Aff3,Gas6
GO:0002703	regulation of leukocyte mediated immunity	0.0490047	Cxcl1,Adora2b,Cxcl5,Hmox1,Ager,Il6,Abr,Tgfb1,Il20rb,Pnp,H2-T23,Clec2d,C3,Havcr2,Gab2,Tfrc,Pvr,Fzd5,Cd1d1,Cd40,Tlr2,Nod2,Ccl20,F2rl1,Il18rap	Cd24a,Atad5,Serpinb9,Stxbp2,Fer,Jak3,Sh2d1b1
GO:0019216	regulation of lipid metabolic process	0.0494507	Adora2b,Acsl4,Ankrd26,Apobec1,Angptl4,Htr2a,Nfkb1,Dab2,Acadl,Cpt1a,Tgfb1,Vav3,C3,Abcg1,Pik3r5,Wdr81,Il1a,Flt1,Ptgs2,Pdgfra,Bmp2,Sec14l2,Gper1,Hcar2,Akr1c18,Pdk4,Nod2,Abhd5,Cyp27b1	Fdps,Igf1,Idh1,Scd1,Id2,Thra,Malrd1,Prkg1,Ephx2,C1qtnf2,Dkk3,Ldlr,Lactb,Agtr1a,Stard4,Vdr,Pik3ip1,Trib3,Tcf7l2,Insig1,Sorbs1,Cav1,Tek,Egr1,Wnt4,Smpd3,Snai2,Pde8b
GO:0032640	tumor necrosis factor production	0.0494507	Ptpn22,Errfi1,Ifih1,Nod2,Fzd5,Lrrk2,Trim30a,H2-T23,Twist2,Ccl2,Ddx58,Tnfaip3,Tlr2,Cd14,Ripk2,Nod1,Bcl3,Zc3h12a,Irak3,Arg2,Havcr2	Il18,Rara,Cd24a,Spon2,Hspb1,Tlr6,Angpt1,Gas6
GO:0043536	positive regulation of blood vessel endothelial cell migration	0.0494507	Prl2c2,Tgfb1,Hdac9,Nfe2l2,Hmox1,Cd40,Prkca,Fgf18,Ets1,Vegfa,Vegfc,Ptgs2,Abl1,P2rx4	Angpt1,Amot,Angpt4,Hspb1
GO:0051209	release of sequestered calcium ion into cytosol	0.0494507	Bdkrb1,Tgfb1,Itgb3,Cemip,Slc8b1,Chd7,Pkd2,Ngf,Gper1,Abl1,Gsto1,Htr2a,Itpr2,Cxcl10,Myo5a	Tgfb2,Ddit3,Dmd,Gstm7,Jph2,Ednra
GO:0051283	negative regulation of sequestering of calcium ion	0.0494507	Bdkrb1,Tgfb1,Itgb3,Cemip,Slc8b1,Chd7,Pkd2,Ngf,Gper1,Abl1,Gsto1,Htr2a,Itpr2,Cxcl10,Myo5a	Tgfb2,Ddit3,Dmd,Gstm7,Jph2,Ednra

## Sheet: 24h
GOcode	pathwayname	pvalues	upregulated	downregualted
GO:0001655	urogenital system development	3.3392e-16	Cyp7b1,Plaur,Lif,Hoxa11,Vegfa,Tgfb1,Itgb3,Stra6,Hoxb7,Hoxc11,Akr1b3,Cat,Gdnf,Tnc,Odc1,Pbx1,Bmp6,Grem1,Bmp2,Cd44,Arg2,Fkbp4,Cflar,Nid1,Dact2	Rara,Igf1,Pdgfd,Gcnt4,Epha4,Id4,Robo2,Id2,Osr1,Ret,Notch1,Mmp17,Adamts1,Notch3,Cys1,Hey1,Dchs1,Enpep,Tgfb2,Pcsk9,Arid5b,Lrp4,Nek1,Mecom,Smad6,Nog,Ephb2,Pcsk5,Spry1,Plce1,Angpt2,Hes1,Agtr1a,Angpt1,Fgfr2,Hoxb13,Lgr5,Lgr4,Tgfbr1,Sfrp1,Gcnt1,Smad9,Stat1,Aqp1,Amer1,Sulf1,Fbn1,Tek,Wnk4,Kirrel3,Ednra,Bmp4,Itgb4,Wnt2b,Ephb3,Pygo1,Lamb2,Lama5,Glis2,Rdh10,Myo1e,Egr1,Itga8,Kif26b,Wnt4,Ahr,Stat5a,Sall1,Gli2,…
GO:0001822	kidney development	5.59524e-16	Tgfb1,Lif,Grem1,Bmp2,Bmp6,Stra6,Arg2,Itgb3,Hoxa11,Hoxb7,Hoxc11,Cflar,Nid1,Dact2,Vegfa,Gdnf,Cd44,Akr1b3,Cat,Odc1,Pbx1	Epha4,Adamts1,Gcnt4,Robo2,Id2,Osr1,Ret,Mmp17,Pdgfd,Notch3,Cys1,Hey1,Dchs1,Enpep,Tgfb2,Pcsk9,Arid5b,Lrp4,Nek1,Smad6,Nog,Lama5,Notch1,Pcsk5,Spry1,Plce1,Angpt2,Hes1,Agtr1a,Angpt1,Fgfr2,Rara,Lgr4,Tgfbr1,Sfrp1,Gcnt1,Aqp1,Amer1,Wnk4,Fbn1,Bmp4,Sulf1,Kirrel3,Ednra,Smad9,Wnt2b,Tek,Pygo1,Glis2,Rdh10,Myo1e,Egr1,Itga8,Kif26b,Wnt4,Ahr,Sall1,Gli2,Fat4,Lamb2,Jag1,Irx3
GO:0072001	renal system development	1.78e-15	Tgfb1,Itgb3,Grem1,Bmp2,Bmp6,Stra6,Arg2,Hoxb7,Hoxa11,Cat,Hoxc11,Cflar,Nid1,Cd44,Vegfa,Gdnf,Lif,Akr1b3,Dact2,Odc1,Pbx1	Rara,Epha4,Pdgfd,Gcnt4,Robo2,Id2,Osr1,Ret,Mmp17,Adamts1,Notch3,Cys1,Hey1,Dchs1,Enpep,Tgfb2,Pcsk9,Arid5b,Lrp4,Nek1,Mecom,Smad6,Nog,Notch1,Pcsk5,Spry1,Plce1,Angpt2,Hes1,Agtr1a,Angpt1,Fgfr2,Pygo1,Lgr5,Lgr4,Tgfbr1,Sfrp1,Gcnt1,Smad9,Stat1,Aqp1,Amer1,Sulf1,Fbn1,Tek,Wnk4,Kirrel3,Ednra,Bmp4,Itgb4,Wnt2b,Lamb2,Lama5,Glis2,Rdh10,Myo1e,Egr1,Itga8,Kif26b,Wnt4,Ahr,Sall1,Gli2,Fat4,Jag1,Irx3
GO:0030198	extracellular matrix organization	2.36901e-15	Spint2,Tgfb1,Itgb3,Grem1,Sema5a,Mmp13,Col18a1,Pdpn,Apbb2,Col5a3,Nid1,Ets1,Adamts14,Foxf2,Mmp9,Lamc2,Nfkb2,Cflar,Bcl3	Eln,Fn1,Adamts2,Col1a1,Adamts9,Tgfbr1,Cma1,Flot1,Lcp1,Lox,Tgfb2,Adamtsl4,Comp,Fap,Ddr1,Notch1,Ndnf,Col5a2,Col4a6,Creb3l1,Kif9,Ctss,Col2a1,Olfml2b,Sfrp2,Myh11,Olfml2a,Kazald1,Spock2,Thbs4,Ccdc80,Col14a1,Thbs3,Sulf1,Postn,Col1a2,Tnfrsf11b,Rgcc,Abi3bp,Csgalnact1,Itga8,Lamb2,Col11a1,Fbln2,Myo1e,Tgfbi,Col5a1,Vit,Smoc2,Fbln1,Loxl2,Thsd4,Has2,Fbln5
GO:0043062	extracellular structure organization	2.36901e-15	Spint2,Tgfb1,Itgb3,Grem1,Sema5a,Mmp13,Col18a1,Pdpn,Apbb2,Col5a3,Nid1,Ets1,Adamts14,Foxf2,Mmp9,Lamc2,Nfkb2,Cflar,Bcl3	Eln,Fn1,Adamts2,Col1a1,Adamts9,Tgfbr1,Cma1,Flot1,Lcp1,Lox,Tgfb2,Adamtsl4,Comp,Fap,Ddr1,Notch1,Ndnf,Col5a2,Col4a6,Creb3l1,Kif9,Ctss,Col2a1,Olfml2b,Sfrp2,Myh11,Olfml2a,Kazald1,Spock2,Thbs4,Ccdc80,Col14a1,Thbs3,Sulf1,Postn,Col1a2,Tnfrsf11b,Rgcc,Abi3bp,Csgalnact1,Itga8,Lamb2,Col11a1,Fbln2,Myo1e,Tgfbi,Col5a1,Vit,Smoc2,Fbln1,Loxl2,Thsd4,Has2,Fbln5
GO:0001503	ossification	8.02255e-11	Areg,Ext1,Rbpj,Thrb,Bmp2k,Vegfa,Tgfb1,Twist2,Bmp6,Spp1,Mmp9,Tnfsf11,Ptgs2,Gla,Fam20c,Ccr1,Bmpr1b,Cyp27b1,P2ry2,Nppc,Pbx1,Cebpb,Grem1,Bmp2,Mmp13,Cebpd,Ank,Stc1	Igf1,Axin2,Acvr2a,Col2a1,Aspn,Id2,Osr1,Dhrs3,Runx2,Chrd,Igfbp5,Il6st,Hey1,Dchs1,Creb3l1,Lrp6,Lrp4,Twist1,Smad6,Nog,Notch1,Tmem119,Mgp,Cthrc1,Alpl,Fgfr2,Fgfr3,Sfrp2,Lgr4,Kazald1,Ptn,Lrrc17,Sfrp1,Fbn2,Thbs3,Tcf7l2,Clec11a,Gdpd2,Snai2,Col1a1,Chrdl1,Gabbr1,Tnn,Csgalnact1,Pth1r,Fzd1,Bmp4,Egr2,Sox11,Ifi204,Id4,Wnt4,Fhl2,Slc26a2,Shox2,Gli2,Fat4,Tmem64,Jag1,Dnm3os
GO:0003013	circulatory system process	8.02255e-11	Adora2a,Adora2b,Sod2,Kcnh2,Npy1r,Thrb,Vegfa,Ramp3,Vegfc,Dusp5,P2rx4,Bdkrb1,Tgfb1,Bdkrb2,Gch1,Cd34,Ier3,Tnnc1,Zc3h12a,Gclm,Hmox1,Stc1,P2ry2,Nppb,Nppc,Htr1b,Ptgs2,Ptgs1,Chd7,Dock4,Gper1,Nedd4l,Htr2a,F2rl1,F11r	Il18,Kcnj2,Aoc3,Npr3,Heg1,Epas1,Cacna1c,Id2,Dsp,Cacna1g,Prkg1,Add3,Dmd,Hey2,Pde5a,Cd38,Enpep,Tgfb2,Adra1b,Adra1d,Ncald,Smad6,Amot,Agtr1a,Angpt1,Kcnmb1,Avpr1a,Ehd3,Abat,Stat1,Sgcd,Npy6r,Tbxa2r,Per2,Col1a2,Hmgcr,Ednra,Cav1,Mrvi1,F5,Htr7,Fxyd1,Itga1,Kat2b,Postn,Ahr,Acta2,Alox12,Smpd3,Irx5,Ptprm,Atp2b4,Adm2,Gas6
GO:0072006	nephron development	8.02255e-11	Tgfb1,Lif,Grem1,Bmp2,Cd44,Itgb3,Hoxa11,Hoxb7,Cflar,Nid1,Vegfa,Gdnf,Pbx1	Pdgfd,Osr1,Ret,Hey1,Dchs1,Enpep,Angpt1,Nog,Notch1,Notch3,Plce1,Angpt2,Kirrel3,Agtr1a,Lamb2,Lgr4,Aqp1,Wnk4,Bmp4,Sulf1,Hes1,Wnt2b,Tek,Lama5,Myo1e,Egr1,Kif26b,Wnt4,Ahr,Sall1,Fat4,Jag1,Irx3
GO:0008015	blood circulation	2.18318e-10	Adora2a,Adora2b,Sod2,Kcnh2,Npy1r,Thrb,Vegfa,Vegfc,Dusp5,P2rx4,Bdkrb1,Tgfb1,Bdkrb2,Gch1,Cd34,Ier3,Tnnc1,Zc3h12a,Gclm,Hmox1,Stc1,P2ry2,Nppb,Nppc,Htr1b,Ptgs2,Ptgs1,Chd7,Dock4,Gper1,Nedd4l,Htr2a,F2rl1,F11r	Il18,Kcnj2,Aoc3,Npr3,Epas1,Cacna1c,Id2,Dsp,Cacna1g,Prkg1,Add3,Dmd,Hey2,Pde5a,Cd38,Enpep,Tgfb2,Adra1b,Adra1d,Ncald,Smad6,Amot,Agtr1a,Angpt1,Kcnmb1,Avpr1a,Ehd3,Abat,Stat1,Sgcd,Npy6r,Tbxa2r,Per2,Col1a2,Hmgcr,Ednra,Cav1,Mrvi1,F5,Htr7,Fxyd1,Itga1,Kat2b,Postn,Ahr,Acta2,Alox12,Smpd3,Irx5,Ptprm,Atp2b4,Adm2,Gas6
GO:0035296	regulation of tube diameter	5.36191e-10	F2rl1,Adora2a,Adora2b,Bdkrb2,Sod2,Ptgs2,Gch1,Ptgs1,Dock4,Nppc,Gper1,P2ry2,Htr2a,Dusp5,Npy1r,P2rx4,Htr1b	Tbxa2r,Cacna1c,Cacna1g,Prkg1,Pde5a,Kcnmb1,Adra1b,Adra1d,Smad6,Agtr1a,Acta2,Avpr1a,Add3,Per2,Hmgcr,Ednra,Cav1,Mrvi1,Htr7,Itga1,Kat2b,Ahr,Alox12,Smpd3,Cd38,Ptprm
GO:0097746	regulation of blood vessel diameter	5.36191e-10	F2rl1,Adora2a,Adora2b,Bdkrb2,Sod2,Ptgs2,Gch1,Ptgs1,Dock4,Nppc,Gper1,P2ry2,Htr2a,Dusp5,Npy1r,P2rx4,Htr1b	Tbxa2r,Cacna1c,Cacna1g,Prkg1,Pde5a,Kcnmb1,Adra1b,Adra1d,Smad6,Agtr1a,Acta2,Avpr1a,Add3,Per2,Hmgcr,Ednra,Cav1,Mrvi1,Htr7,Itga1,Kat2b,Ahr,Alox12,Smpd3,Cd38,Ptprm
GO:0035150	regulation of tube size	6.17528e-10	F2rl1,Adora2a,Adora2b,Gclm,Sod2,Ptgs2,Gch1,Ptgs1,Dock4,Nppc,Gper1,P2ry2,Bdkrb2,Htr2a,Dusp5,Npy1r,Nppb,P2rx4,Htr1b	Tbxa2r,Cacna1c,Cacna1g,Prkg1,Pde5a,Kcnmb1,Adra1b,Adra1d,Smad6,Agtr1a,Acta2,Avpr1a,Add3,Per2,Hmgcr,Ednra,Cav1,Mrvi1,Htr7,Itga1,Kat2b,Ahr,Alox12,Smpd3,Cd38,Ptprm
GO:0050880	regulation of blood vessel size	6.17528e-10	F2rl1,Adora2a,Adora2b,Gclm,Sod2,Ptgs2,Gch1,Ptgs1,Dock4,Nppc,Gper1,P2ry2,Bdkrb2,Htr2a,Dusp5,Npy1r,Nppb,P2rx4,Htr1b	Tbxa2r,Cacna1c,Cacna1g,Prkg1,Pde5a,Kcnmb1,Adra1b,Adra1d,Smad6,Agtr1a,Acta2,Avpr1a,Add3,Per2,Hmgcr,Ednra,Cav1,Mrvi1,Htr7,Itga1,Kat2b,Ahr,Alox12,Smpd3,Cd38,Ptprm
GO:0003018	vascular process in circulatory system	1.07286e-09	F2rl1,Adora2a,Adora2b,Gclm,Sod2,Tgfb1,Gch1,Ptgs1,Dock4,Nppc,Gper1,P2ry2,Bdkrb2,Htr2a,Ptgs2,Dusp5,Vegfa,Npy1r,Nppb,P2rx4,Htr1b	Il18,Tbxa2r,Cacna1c,Cacna1g,Prkg1,Kcnmb1,Pde5a,Acta2,Adra1b,Adra1d,Smad6,Amot,Agtr1a,Angpt1,Cd38,Avpr1a,Add3,Htr7,Hmgcr,Ednra,Cav1,Mrvi1,Per2,Itga1,Kat2b,Ahr,Alox12,Smpd3,Ptprm
GO:0070374	positive regulation of ERK1 and ERK2 cascade	6.68225e-09	Ccl2,Gper1,Ackr3,Il6,C5ar1,Htr2a,Sema7a,Tgfb1,Itgb3,Ccl5,Spry2,C3,Havcr2,Ptpn22,Tnfsf11,Ccl7,Ccl11,Ccl8,Abca7,Ccl20,Il1a,Flt4,Bmp2,Ccr1,Cd44,Rap1b,Ramp3,Tlr2,Cflar,Ripk2,Nod2,Vegfa,F2rl1	Acta2,Rara,Pdgfc,Pdgfd,Gas6,Csf1r,Notch1,Thpo,St5,Tek,Hmgcr,Arrb1,Ednra,Angpt1,Fgfr2,Fgfr3,Pde8a,Bmp4
GO:0006694	steroid biosynthetic process	9.01226e-09	Abcg1,Adora2b,Bmp2,Bmp6,Sec14l2,Por,Cyp7b1,Akr1c18,Bmpr1b,Hsd3b7,Cyp27b1,Il1a,Nfkb1,Ch25h,Tspo,Pbx1	Cacna1h,Fdps,Igf1,Nsdhl,Cyp51,Malrd1,Prkg1,Fdft1,Tm7sf2,Dkk3,Stard4,Hmgcs1,Vdr,Cyp39a1,Hmgcr,Insig1,Mvk,Hsd17b7,Msmo1,Egr1,Wnt4,Lss,Snai2,Snai1,Sqle,Dhcr24
GO:0008202	steroid metabolic process	9.48282e-09	Adora2b,Dgat2,Thrb,Cyp7b1,Akr1c18,Hsd3b7,Nfkb1,Acadl,Spp1,Abcg1,Cat,Bmpr1b,Ugt1a7c,Abca2,Cyp27b1,Il1a,Pbx1,Bmp6,Bmp2,Sec14l2,Por,Apobr,Tspo,Ch25h	Cacna1h,Fdps,Igf1,Nsdhl,Dhrs9,Cyp51,Malrd1,Prkg1,Fdft1,Pcsk9,Tm7sf2,Cubn,Dkk3,Ldlr,Agtr1a,Stard4,Hmgcs1,Vdr,Vldlr,Cyp26b1,Mttp,Cyp39a1,Hmgcr,Insig1,Mvk,Hsd17b7,Msmo1,Scd1,Egr1,Wnt4,Srebf2,Stat5a,Lss,Snai2,Snai1,Sqle,Dhcr24
GO:1901342	regulation of vasculature development	1.22812e-08	Adora2b,Ism1,Hmox1,Lif,Epn2,C5ar1,Vegfa,Vegfc,Tnfrsf12a,Dcn,Ccl11,Itgb3,Ccbe1,Ccl5,Cd34,Xdh,Spry2,Mmp9,C3,Zc3h12a,Ccl2,Prl2c2,Plk2,Ptgis,Il1a,Ptgs2,Sphk1,Grem1,Sema5a,Enpp2,Cd40,Gper1,Cflar,Ets1	Tbxa2r,Adamts1,Adamts9,Rock2,Pde3b,Cma1,Pdgfd,Hey2,Hey1,Tgfb2,Cd59a,Card10,Notch1,Tnmd,Adam12,Bmp4,Angpt2,Amot,Angpt4,Sfrp2,Stat1,Aqp1,Optc,Gata6,F3,Sulf1,Rgcc,Pdcd4,Gab1,Cth,Sema6a,Hspb6,Ptn,Tek,Egr1,Efna3,Wnt4,Tlr3,Itgb8,Cxcl10,Ptprm,Adm2
GO:0001501	skeletal system development	1.31276e-08	Adamts7,Ext1,Ttc9,Hoxa11,Vegfa,Tgfb1,Twist2,Hoxb7,Hoxc11,Mmp9,Sox5,Tnfsf11,Mmp13,Thrb,Fam20c,Hoxa7,Tbx3,Bmpr1b,Wnt9a,Prrx1,Nppc,Pbx1,Bmp6,Grem1,Bmp2,Chd7,Por,Stc1	Rara,Igf1,Axin2,Col2a1,Insig1,Fst,Osr1,Runx2,Tgfbr1,Chrd,Fat4,Vdr,Ror2,Dchs1,Tgfb2,Tgfb3,Lrp6,Arid5b,Frzb,Itgb8,Nog,Gdf6,Pcsk5,Col5a2,Tmem119,Mgp,Adamts12,Amer1,Pdgfc,Msx1,Nov,Alpl,Fgfr2,Fgfr3,Sfrp2,Acvr2a,Loxl2,Sfrp1,Spns2,Smad9,Efemp1,Lrrc17,Maf,Fbn2,Thbs3,Sulf1,Dhrs3,Npr3,Snai2,Bmp4,Col1a2,Col1a1,Fbn1,Csgalnact1,Pth1r,Cyp26b1,Papss2,Col11a1,Etl4,Sox11,Gli2,Twist1,Shox2,Rdh10,Dnm3os,Comp,Gas1,P…
GO:0070372	regulation of ERK1 and ERK2 cascade	1.40002e-08	Ccl2,Lif,Gper1,Ackr3,Il6,C5ar1,Htr2a,Sema7a,Tgfb1,Itgb3,Syk,Ccl5,Spry2,Ripk2,C3,Dusp10,Havcr2,Ptpn22,Tnfsf11,Ccl7,Ccl11,Ccl8,Abca7,Gstp1,Ccl20,Il1a,Flt4,Bmp2,Ccr1,Cd44,Rap1b,Ramp3,Tlr2,Cflar,Tnip1,Nod2,Vegfa,F2rl1	Pdgfc,Pdgfd,Fn1,Thpo,St5,Igf1,Acta2,Notch1,Spry1,Angpt1,Fgfr2,Fgfr3,Rara,Dmd,Arrb1,Csf1r,Bmp4,Hmgcr,Ednra,Cav1,Ephb2,Tek,Timp3,E130311K13Rik,L1cam,Fbln1,Pde8a,Gas6
GO:2000147	positive regulation of cell motility	1.8395e-08	Cxcl1,Cxcl3,Cemip,Sod2,Gper1,Gab2,Pdpn,Ackr3,Pla2g7,Fam110c,C5ar1,Vegfa,Mmp1a,Vegfc,Cxcl5,P2rx4,Bdkrb1,Ccl11,Itgb3,Ccbe1,Ccl5,Plau,Dmtn,Spry2,Mmp9,Hmcn2,Prl2c2,Ccl2,Phpt1,Lgr6,Camk1d,Tgfb1,Tmsb4x,Hmox1,Prex1,Ccr1,Zc3h12a,P2ry2,Il1a,Flt4,Abcc1,Ptgs2,Sphk1,Bmp2,Sema5a,Col18a1,Enpp2,Cd40,Dock4,Mmp3,Tlr2,Ets1,Fgfr1op,Lamc2,Ccl20,F2rl1,Cxcl16	Il18,Aoc3,Igf1,Pdgfd,Fn1,Mylk,Rock2,Gab1,Pdgfc,Ror2,Sema6a,Atoh8,Acta2,Tgfb2,Twist1,Rufy3,Notch1,Mcam,Pcsk5,Snai1,Syne2,Angpt1,Angpt4,Tgfbr1,Aqp1,Thbs4,Csf1r,Postn,F3,Ret,Col1a1,Ednra,Bmp4,Pawr,Amot,Tek,Cmklr1,Egr1,Prr5,Il6st,Stat5a,Alox12,Synpo2,Snai2,Cxcl10,Fbln1,Cxcl12,Cxcl15,Cxcl14,Has2,Gas6
GO:0030335	positive regulation of cell migration	2.5393e-08	Cxcl1,Cxcl3,Cemip,Sod2,Gper1,Gab2,Pdpn,Ackr3,Pla2g7,Fam110c,C5ar1,Vegfa,Mmp1a,Vegfc,Cxcl5,P2rx4,Bdkrb1,Ccl11,Itgb3,Ccbe1,Ccl5,Plau,Dmtn,Spry2,Mmp9,Hmcn2,Prl2c2,Ccl2,Lgr6,Camk1d,Tgfb1,Tmsb4x,Hmox1,Prex1,Ccr1,Zc3h12a,P2ry2,Il1a,Flt4,Abcc1,Ptgs2,Sphk1,Bmp2,Sema5a,Col18a1,Enpp2,Cd40,Dock4,Mmp3,Tlr2,Ets1,Fgfr1op,Lamc2,Ccl20,F2rl1,Cxcl16	Il18,Aoc3,Igf1,Pdgfd,Fn1,Mylk,Rock2,Gab1,Pdgfc,Ror2,Sema6a,Atoh8,Acta2,Tgfb2,Rufy3,Notch1,Mcam,Pcsk5,Snai1,Syne2,Angpt1,Angpt4,Tgfbr1,Aqp1,Thbs4,Csf1r,Postn,F3,Ret,Col1a1,Ednra,Bmp4,Pawr,Amot,Tek,Cmklr1,Egr1,Prr5,Il6st,Stat5a,Alox12,Synpo2,Snai2,Cxcl10,Fbln1,Cxcl12,Cxcl15,Cxcl14,Has2,Gas6
GO:1901617	organic hydroxy compound biosynthetic process	2.58783e-08	Abcg1,Cyp7b1,Pdxk,Bmp2,Bmp6,Nr4a2,Sec14l2,Gch1,Por,Sphk1,Akr1c18,Gper1,Cyp27b1,Akr1b3,Nfkb1,Plek,Ch25h	Cacna1h,Fdps,Malrd1,Nsdhl,Hmgcs1,Cyp51,Pltp,Pth1r,Fdft1,Tgfb2,Mvk,Tm7sf2,Dkk3,Agtr1a,Stard4,Alox12,Epas1,Vdr,Per2,Cyp39a1,Hmgcr,Insig1,Adcyap1r1,Cdh3,Hsd17b7,Msmo1,Wnt4,Lss,Snai2,Prkg1,Snai1,Sqle,Dhcr24
GO:0072073	kidney epithelium development	3.85631e-08	Tgfb1,Lif,Grem1,Bmp2,Cd44,Arg2,Hoxb7,Hoxa11,Cat,Vegfa,Gdnf,Pbx1	Nog,Robo2,Osr1,Ret,Hey1,Dchs1,Smad9,Smad6,Epha4,Notch1,Spry1,Hes1,Agtr1a,Lamb2,Fgfr2,Rara,Lgr4,Sfrp1,Aqp1,Wnk4,Wnt2b,Bmp4,Lama5,Myo1e,Kif26b,Wnt4,Sall1,Fat4,Jag1,Irx3
GO:0030278	regulation of ossification	4.09626e-08	Areg,Ank,Fam20c,Cebpb,Bmp2,Bmp6,Rbpj,Twist2,Thrb,Bmp2k,Nppc,Ccr1,Bmpr1b,Grem1,Vegfa,Cyp27b1,P2ry2,Cebpd,Tgfb1,Pbx1	Fgfr3,Igf1,Axin2,Id4,Id2,Osr1,Runx2,Chrd,Igfbp5,Wnt4,Hey1,Lrp6,Snai2,Lrp4,Twist1,Smad6,Nog,Notch1,Tmem119,Creb3l1,Cthrc1,Sfrp2,Acvr2a,Sfrp1,Fbn2,Dhrs3,Gdpd2,Mgp,Tnn,Bmp4,Egr2,Sox11,Ifi204,Il6st,Tmem64,Jag1
GO:0050900	leukocyte migration	4.09626e-08	Cxcl1,Ccl2,Cxcl3,Cxcl5,Slc8b1,Stk10,Cyp7b1,Pla2g7,C5ar1,Vegfa,Vegfc,Tgfb1,Camk1d,Bdkrb1,Ccl11,Itgb3,Syk,Ccl5,Cd34,Spp1,Mmp9,Ptpn22,Tnfsf11,Ccl7,Prex1,Ccl8,Hoxa7,Ccr1,S100a8,Eps8,Il1a,Grem1,Nbl1,Tlr2,Hsd3b7,Nod2,Ccl20,F2rl1,Cxcl16,Ch25h	Cxcl15,Aoc3,Cxcl12,Pdgfd,Cxcl10,Cmklr1,Thbs4,Apod,Il16,Cxcl14,Pawr,Spns2,Itga1,Mmp28,Ednra,Gcnt1,Nov,Gas6,Gbf1,Ror2,Artn
GO:0061448	connective tissue development	4.09626e-08	Tgfb1,Adamts7,Grem1,Bmp2,Mmp13,Thrb,Dgat2,Por,Itgb3,Hoxa11,Bmp6,Cflar,Bmpr1b,Wnt9a,Prrx1,Stc1,Nppc,Sox5	Rara,Igf1,Pdgfd,Axin2,Id4,Id2,Osr1,Gdf6,Runx2,Ror2,Tgfb2,Lrp6,Arid5b,Frzb,Comp,Nog,Notch1,Adamts12,Col5a1,Maf,Msx1,Nov,Col2a1,Fgfr3,Sfrp2,Tgfbr1,Smad9,Efemp1,Amer1,Thbs3,Sulf1,Mgp,Ebf2,Col1a1,Csgalnact1,Pth1r,Bmp4,Col11a1,Egr1,Gli2,Shox2,Itgb8,Snai2,Snai1,Loxl2
GO:1901615	organic hydroxy compound metabolic process	4.09626e-08	Cyp7b1,Pde1b,Dgat2,Thrb,Akr1c18,Hsd3b7,Mtmr7,Nfkb1,Acadl,Pdxk,Gch1,Rnf180,Akr1b8,Akr1b3,Plek,Abcg1,Nr4a2,Apobr,Cat,Gdpd1,Abca2,Cyp27b1,Bmp6,Sphk1,Bmp2,Slco4a1,Por,Gper1,Impa2,Slc5a3,Dio2,Sec14l2,Ch25h	Cacna1h,Fdps,Malrd1,Nsdhl,Hmgcs1,Cyp51,Dhrs3,Pltp,Pth1r,Fdft1,Itpk1,Tgfb2,Pcsk9,Tm7sf2,Cubn,Dkk3,Ldlr,Agtr1a,Stard4,Slc5a5,Epas1,Vdr,Vldlr,Gcnt4,Cyp26b1,Per2,Mttp,Cyp39a1,Hmgcr,Insig1,Mvk,Adcyap1r1,Cdh3,Hsd17b7,Msmo1,Alox12,Rbp1,Wnt4,Srebf2,Rdh10,Lss,Abat,Dio3,Snai2,Prkg1,Snai1,Sqle,Dhcr24
GO:0001525	angiogenesis	4.56307e-08	Adora2b,Rbpj,Hmox1,Lif,Tnfaip2,Elk3,C5ar1,Vegfa,Ereg,Vegfc,Tnfrsf12a,Dcn,Ccl11,Itgb3,Ccbe1,Syk,Ccl5,Cd34,Plau,Spry2,Ets1,Mmp9,C3,Zc3h12a,Ism1,Plxdc1,Ccl2,Prl2c2,Fmnl3,Plk2,Ptgis,Egfl7,Arhgap22,Il1a,Flt4,Epn2,Ptgs2,Sphk1,Grem1,Ackr3,Sema5a,Col18a1,Enpp2,Cd40,Angptl4	Rspo3,Il18,Adamts1,Fn1,Epas1,Ramp1,Arhgap24,Adamts9,Tgfbr1,Rock2,Pde3b,Cma1,Clec14a,Ndnf,Sema6a,Bmp4,Enpep,Tgfb2,Ptn,Cd59a,Fap,Card10,Notch1,Mcam,Notch3,Tnmd,Adam12,Aqp1,Gata6,Nov,Angpt1,Fgfr2,Angpt4,Sfrp2,Hspb6,Loxl2,Stat1,Ephb3,Optc,Tbxa2r,Angpt2,F3,Sulf1,Rgcc,Ednra,Gab1,Cav1,Ephb2,Col8a2,Tek,Fzd8,Amot,Efna3,Ahr,Tlr3,Itgb8,Cxcl10,Ptprm,Cxcl12,Adm2
GO:0043583	ear development	1.04934e-07	Stra6,Bmp2,Lrig1,Cebpd,Chd7,Rbpj,Tshz1,Spry2,Whrn,H2-T23,Prrx1,Mapkapk2	Igf1,Rdh10,Insig1,Osr1,Hey2,Ror2,Ror1,Hey1,Dchs1,Tgfb2,Frzb,Cys1,Ddr1,Notch1,Shroom2,Maf,Hes1,Fgfr2,Fgfr3,Lgr5,Ephb2,Lrig3,Nog,Msx1,Myo7a,Aldh1a3,Itga8,Bmp4,Col11a1,Col2a1,Ifi204,Cthrc1,Gli2,Sall1,Fat4,Gas1,Eya4,Mafb,Jag1,Cxcl14
GO:0032835	glomerulus development	1.70673e-07	Cflar,Itgb3,Nid1	Pdgfd,Osr1,Ret,Enpep,Angpt1,Nog,Notch1,Notch3,Plce1,Angpt2,Hes1,Lamb2,Lgr4,Aqp1,Sulf1,Bmp4,Kirrel3,Tek,Myo1e,Egr1,Ahr,Jag1
GO:0050673	epithelial cell proliferation	1.70673e-07	Areg,Cyp7b1,Hmox1,Tnfaip3,Il6,C5ar1,Vegfa,Ereg,Vegfc,Tgfb1,Ccl11,Itgb3,Ctsl,Twist2,Cd34,Plau,Xdh,Dusp10,Ccl2,Tnfsf11,Mmp12,Ccl5,Egfl7,Bnc1,Flt4,Cebpb,Bmp6,Bmp2,Sema5a,Cflar,Glul,Nod2	Sfrp2,Igf1,Acvr2a,Pbld1,Id2,Osr1,Sfrp1,Igfbp4,Igfbp5,Col8a2,Adk,Atoh8,Foxp2,Rps6ka1,Tgfb2,Brca2,Lrp6,Snai2,Twist1,Fap,Nog,Notch1,Tgfbr1,Tnmd,Hes1,Nov,Hey1,Fgfr2,Fgfr3,Lgr5,Lgr4,Loxl2,Vdr,Stat1,Ptn,Thbs4,Tcf7l2,Wfdc1,Tek,Fst,Sulf1,Rgcc,Ednra,Bmp4,Cdh3,Cav1,Ptprv,F3,Fzd7,Sox11,Stat5a,Wnt2,Gas1,Ptprm,Cxcl12,Has2
GO:0070371	ERK1 and ERK2 cascade	1.88007e-07	Ccl2,Lif,Gper1,Ackr3,Il6,C5ar1,Htr2a,Sema7a,Tgfb1,Itgb3,Syk,Ccl5,Spry2,Ripk2,C3,Dusp10,Havcr2,Ptpn22,Tnfsf11,Ccl7,Ccl11,Ccl8,Abca7,Gstp1,Ccl20,Il1a,Flt4,Bmp2,Ccr1,Cd44,Rap1b,Ramp3,Tlr2,Cflar,Tnip1,Nod2,Vegfa,F2rl1	Pdgfc,Pdgfd,Fn1,Thpo,St5,Igf1,Acta2,Notch1,Spry1,Angpt1,Fgfr2,Fgfr3,Rara,Dmd,Arrb1,Csf1r,Bmp4,Hmgcr,Ednra,Cav1,Ephb2,Tek,Timp3,E130311K13Rik,L1cam,Fbln1,Pde8a,Gas6
GO:0051480	regulation of cytosolic calcium ion concentration	2.79881e-07	Cxcl1,Cxcl3,Cemip,Slc8b1,Npy1r,Ngf,C5ar1,Htr2a,P2rx4,Bdkrb1,Tgfb1,Itgb3,Bdkrb2,Cacnb3,Gsto1,Ccr1,P2ry2,Chd7,Ramp3,Gper1,Cln3,Atp2b1,F2rl1	Tbxa2r,Tmem64,Rxfp3,Cacna1c,Cacna1g,Prkg1,Cd38,Tgfb2,Adra1b,Lrp6,Adra1d,C1qtnf1,Agtr1a,Itpr1,Avpr1a,Dmd,Ric3,Kcnk3,Ednra,Adcyap1r1,Gstm7,Cav1,Pth1r,Bmp4,Fxyd1,Kng2,Il6st,Cib2,Smpd3,Cxcl10,Pawr
GO:0051216	cartilage development	2.92982e-07	Tgfb1,Adamts7,Grem1,Bmp2,Mmp13,Por,Thrb,Hoxa11,Bmp6,Bmpr1b,Wnt9a,Prrx1,Stc1,Nppc,Sox5	Rara,Axin2,Osr1,Runx2,Ror2,Tgfb2,Lrp6,Smad9,Frzb,Comp,Nog,Gdf6,Adamts12,Tgfbr1,Mgp,Maf,Msx1,Nov,Col2a1,Fgfr3,Sfrp2,Loxl2,Efemp1,Thbs3,Sulf1,Col1a1,Csgalnact1,Pth1r,Bmp4,Col11a1,Gli2,Shox2,Itgb8,Snai2,Snai1
GO:0009611	response to wounding	4.12251e-07	Sod2,Hmox1,Tnfaip3,Il6,Serpinb2,Tnfrsf12a,Tgfb1,Itgb3,Bnc1,Syk,Tmeff2,Cd34,Plau,Syt7,Elk3,C3,Plek,Dusp10,Procr,Ccl2,Pdpn,Lgr6,Mmp12,3300005D01Rik,Slc7a11,Mir17hg,Tfpi2,Tnc,Il1a,A330069E16Rik,F2rl1,Dmtn,Ninj1,Cflar,Cd44,Nmnat3,Thbd,Xylt1,Gdnf	Tbxa2r,Igf1,Pdgfd,Slc1a3,Fn1,Epha4,Kank1,Mylk,Gp1bb,Pdgfc,Prkg1,Lox,Lcp1,Acta2,Tgfb2,Itgb4,Nog,Ndnf,Col5a1,Nov,Lamb2,Fgfr3,Myh10,Arhgap24,Siglecg,Matn2,Kng2,Aqp1,Map3k1,Snai2,F3,Hmgcr,Col1a1,C1qtnf1,Cav1,Papss2,F5,Fzd7,F8,Tec,Wnt4,Ddr1,Rtn4r,Alox12,Abat,Matn4,Wfdc1,Fbln1,Gas6
GO:2000027	regulation of organ morphogenesis	1.05998e-06	Por,Tgfb1,Lif,Grem1,Bmp2,Celsr3,Rbpj,Cd34,Hoxb7,Hoxa11,Hoxc11,Cflar,Vegfa,Plau,Tnfaip3,Ankrd6,Gdnf	Nkd1,Aspn,Runx2,Sfrp1,Ror2,Foxp2,Tgfb2,Tgfb3,Lrp6,Twist1,Nog,Notch1,Sp6,Spry1,Hes1,Agtr1a,Fgfr2,Cthrc1,Sfrp2,Lgr4,Tgfbr1,Vdr,Fzd1,Sulf1,Tnfrsf11b,Msx1,Ednra,Wnt2b,Ptn,Bmp4,Wnt2,Wnt4,Sall1,Snai2
GO:0045165	cell fate commitment	1.20988e-06	Ets2,Pdpn,Cebpb,Bmp2,Spry2,Rbpj,Hoxa11,Il6,Tbx3,Prdm1,Wnt9a,Prrx1,Tgfb1,Sox5	Rara,Id2,Runx2,Il7,Hey2,Ror2,Tgfb2,Notch1,Notch3,Gata6,Hes1,Fgfr2,Fgfr3,Sfrp2,Epas1,Tgfbr1,Sfrp1,Chrdl1,Tcf7l2,Cyp26b1,Gas1,Cdon,Ebf2,Zfp157,Wnt2b,Prickle2,Bmp4,Fzd7,Zfp521,Wnt2,Wnt4,Gli2,Nrg1,Dlx1
GO:0071772	response to BMP	1.47298e-06	Tgfb1,Adamts7,Grem1,Bmp2,Bmp6,Fam83g,Rbpj,Bmpr1b,Nbl1,Rgmb	Gdf6,Runx2,Chrd,Ror2,Lrp2,Tgfb2,Tgfb3,Smad9,Lrp4,Smad6,Nog,Notch1,Gata6,Hes1,Col2a1,Sfrp2,Acvr2a,Sfrp1,Chrdl1,Sulf1,Fbn1,Fst,Tcf7l2,Msx1,Pdcd4,Cav1,Fzd1,Bmp4,Sox11,Egr1,Adamts12,Dlx1,Htra3
GO:0071773	cellular response to BMP stimulus	1.47298e-06	Tgfb1,Adamts7,Grem1,Bmp2,Bmp6,Fam83g,Rbpj,Bmpr1b,Nbl1,Rgmb	Gdf6,Runx2,Chrd,Ror2,Lrp2,Tgfb2,Tgfb3,Smad9,Lrp4,Smad6,Nog,Notch1,Gata6,Hes1,Col2a1,Sfrp2,Acvr2a,Sfrp1,Chrdl1,Sulf1,Fbn1,Fst,Tcf7l2,Msx1,Pdcd4,Cav1,Fzd1,Bmp4,Sox11,Egr1,Adamts12,Dlx1,Htra3
GO:0006939	smooth muscle contraction	1.6665e-06	Ptgs2,Adora2b,Bdkrb2,Npy1r,Ptgs1,Dock4,Gper1,Sphk1,Htr2a,Gdnf,Hmcn2	Acta2,Tbxa2r,Mrvi1,Adra1b,Adra1d,Myh11,Cacna1c,Abat,Mylk,Rock2,Cacna1g,Htr7,Prkg1,Sulf1,Smpd3,Ednra,Pawr,Cav1
GO:0090184	positive regulation of kidney development	1.6665e-06	Tgfb1,Itgb3,Grem1,Hoxb7,Lif,Cflar,Vegfa,Gdnf	Wnt2b,Lgr4,Bmp4,Pdgfd,Egr1,Nog,Ret,Wnt4,Sall1,Ednra,Agtr1a
GO:0061035	regulation of cartilage development	1.97964e-06	Tgfb1,Adamts7,Grem1,Bmp2,Bmp6,Por,Thrb,Hoxa11,Wnt9a,Sox5	Rara,Gli2,Tgfbr1,Bmp4,Axin2,Frzb,Nog,Tgfb2,Gdf6,Runx2,Efemp1,Adamts12,Maf,Snai2,Loxl2,Shox2
GO:0001657	ureteric bud development	2.20128e-06	Tgfb1,Grem1,Bmp2,Cd44,Arg2,Hoxb7,Hoxa11,Cat,Vegfa,Gdnf,Pbx1	Robo2,Osr1,Ret,Hey1,Dchs1,Smad9,Smad6,Nog,Spry1,Hes1,Agtr1a,Fgfr2,Rara,Lgr4,Sfrp1,Wnt2b,Bmp4,Lama5,Kif26b,Wnt4,Sall1,Fat4
GO:0001823	mesonephros development	2.20128e-06	Tgfb1,Grem1,Bmp2,Cd44,Arg2,Hoxb7,Hoxa11,Cat,Vegfa,Gdnf,Pbx1	Robo2,Osr1,Ret,Hey1,Dchs1,Smad9,Smad6,Nog,Spry1,Hes1,Agtr1a,Fgfr2,Rara,Lgr4,Sfrp1,Wnt2b,Bmp4,Lama5,Kif26b,Wnt4,Sall1,Fat4
GO:0019218	regulation of steroid metabolic process	2.20128e-06	Abcg1,Adora2b,Bmp2,Bmp6,Sec14l2,Dgat2,Thrb,Por,Akr1c18,Cyp27b1,Il1a,Nfkb1,Acadl,Tspo	Fdps,Vdr,Egr1,Scd1,Dkk3,Wnt4,Igf1,Ldlr,Malrd1,Prkg1,Stat5a,Insig1,Snai2,Agtr1a,Snai1,Stard4
GO:0072163	mesonephric epithelium development	2.20128e-06	Tgfb1,Grem1,Bmp2,Cd44,Arg2,Hoxb7,Hoxa11,Cat,Vegfa,Gdnf,Pbx1	Robo2,Osr1,Ret,Hey1,Dchs1,Smad9,Smad6,Nog,Spry1,Hes1,Agtr1a,Fgfr2,Rara,Lgr4,Sfrp1,Wnt2b,Bmp4,Lama5,Kif26b,Wnt4,Sall1,Fat4
GO:0072164	mesonephric tubule development	2.20128e-06	Tgfb1,Grem1,Bmp2,Cd44,Arg2,Hoxb7,Hoxa11,Cat,Vegfa,Gdnf,Pbx1	Robo2,Osr1,Ret,Hey1,Dchs1,Smad9,Smad6,Nog,Spry1,Hes1,Agtr1a,Fgfr2,Rara,Lgr4,Sfrp1,Wnt2b,Bmp4,Lama5,Kif26b,Wnt4,Sall1,Fat4
GO:0010959	regulation of metal ion transport	2.20384e-06	Cxcl1,Adora2a,Ngf,Cemip,Slc8b1,Kcnh2,Htr2a,P2rx4,Bdkrb1,Tgfb1,Itgb3,Cacnb3,Stom,Slc31a2,Glrx,Gem,Ptpn22,Gsto1,Ccl5,Ccr1,Fxyd5,Ptgs2,Orai1,Cd63,Chd7,Rrad,Ramp3,Gper1,Nedd4l,Oxsr1,Stc1,Tspo,Nkain1	Osr1,Kcnj2,Igf1,Rem1,Mylk,Il16,Cacna1g,Prkg1,Ehd3,Cav1,Kcnmb1,Hspa2,Tgfb2,Pcsk9,Ahnak,Homer1,Hes1,Itpr1,Vdr,Dmd,Kcnab1,Wnk4,Gstm7,Fmr1,Ednra,Adcyap1r1,Trpv2,Bmp4,Fxyd1,Atp2b4,Fhl1,Cxcl10,Pawr,Cxcl12,Nkain2
GO:0055074	calcium ion homeostasis	2.20384e-06	Cxcl1,Cxcl3,Cemip,Slc8b1,Npy1r,Ngf,C5ar1,Htr2a,P2rx4,Bdkrb1,Tgfb1,Itgb3,Bdkrb2,Anxa7,Cacnb3,Ccl2,Tnfsf11,Gsto1,Ccl5,Grina,Ccr1,Cyp27b1,P2ry2,Chd7,Cd40,Ramp3,Gper1,Cln3,Atp2b1,Stc1,F2rl1	Tbxa2r,Tmem64,Rxfp3,Cacna1c,Cacna1g,Vdr,Prkg1,Cd38,Tgfb2,Adra1b,Lrp6,Adra1d,C1qtnf1,Agtr1a,Itpr1,S100b,Herpud1,Avpr1a,Dmd,Adcyap1r1,Fam20a,Ric3,Kcnk3,Ednra,Gstm7,Cav1,Pth1r,Bmp4,Fxyd1,Kng2,Slc24a3,Il6st,Cib2,Smpd3,Cxcl10,Pawr,Atp2b4
GO:0097756	negative regulation of blood vessel diameter	2.81847e-06	Ptgs2,Ptgs1,Bdkrb2,Npy1r,Dock4,Htr2a,Dusp5,Htr1b	Acta2,Tbxa2r,Avpr1a,Add3,Adra1d,Htr7,Smad6,Cacna1c,Smpd3,Cacna1g,Ahr,Per2,Adra1b,Hmgcr,Cd38,Ednra,Agtr1a,Pde5a,Cav1
GO:0061326	renal tubule development	2.83464e-06	Tgfb1,Lif,Grem1,Bmp2,Cd44,Hoxb7,Hoxa11,Vegfa,Gdnf,Pbx1	Dchs1,Lgr5,Jag1,Bmp4,Lama5,Stat1,Lgr4,Nog,Osr1,Wnk4,Notch1,Sall1,Kif26b,Fat4,Wnt2b,Hes1,Agtr1a,Aqp1,Wnt4,Irx3,Hey1
GO:0030595	leukocyte chemotaxis	2.84051e-06	Cxcl1,Cxcl3,Cxcl5,Slc8b1,Cyp7b1,Pla2g7,C5ar1,Vegfa,Vegfc,Ccl7,Ccl11,Syk,Ccl5,Spp1,Ccl2,Tnfsf11,Camk1d,Prex1,Ccl8,Ccr1,S100a8,Grem1,Nbl1,Hsd3b7,Nod2,Ccl20,F2rl1,Cxcl16,Ch25h	Cxcl15,Cxcl10,Cmklr1,Thbs4,Il16,Mmp28,Itga1,Ednra,Nov,Cxcl12,Gbf1,Cxcl14,Gas6
GO:0042310	vasoconstriction	2.84051e-06	Ptgs2,Ptgs1,Bdkrb2,Npy1r,Dock4,Htr2a,Dusp5,Htr1b	Acta2,Tbxa2r,Avpr1a,Add3,Adra1d,Htr7,Smad6,Cacna1c,Cacna1g,Ahr,Per2,Adra1b,Smpd3,Cd38,Ednra,Agtr1a,Pde5a,Cav1
GO:0031214	biomineral tissue development	3.04021e-06	Bmp6,Grem1,Bmp2,Mmp13,Gla,Fam20c,Bmp2k,Ank,Ccr1,Bmpr1b,Spp1,Cyp27b1,Ptgs2	Igf1,Axin2,Acvr2a,Aspn,Osr1,Twist1,Tmem119,Mgp,Fgfr2,Fgfr3,Lgr4,Fam20a,Fbn2,Tcf7l2,Col1a1,Pth1r,Ptn,Bmp4,Wnt4,Tuft1,Dnm3os,Gas6
GO:0032103	positive regulation of response to external stimulus	3.04021e-06	Cxcl1,Adora2b,Cxcl5,Cxcl3,Gbp5,Il6,Pla2g7,C5ar1,Vegfa,Vegfc,P2rx4,Gprc5b,Tgfb1,Il1rl1,Nfkbia,Ripk2,Tslp,C3,Havcr2,Ccl2,Tnfsf11,Camk1d,Ccl5,Ccr1,S100a8,Pla2g4a,Ptgs2,Bmp6,Sema5a,Ets1,Tlr2,Tnip1,Nod2,F2rl1,Cyp27b1	Aoc3,Pdgfd,Fn1,Il16,Pde5a,Artn,Cdk19,Ldlr,Ctss,Thbs4,Ednra,Pdcd4,Cmklr1,Tlr3,Stat5a,Tlr6,Snai2,Cxcl10,Cxcl12,Cxcl15,Cxcl14,Gas6
GO:0060326	cell chemotaxis	3.06643e-06	Cxcl1,Cxcl3,Cxcl5,Slc8b1,Cyp7b1,Pla2g7,C5ar1,Vegfa,Vegfc,P2rx4,Ccl7,Ccl11,Syk,Ccl5,Spp1,Ccl2,Tnfsf11,Camk1d,Prex1,Ccl8,Saa3,Ccr1,S100a8,Abcc1,Grem1,Sema5a,Nbl1,Enpp2,Dock4,Hsd3b7,Nod2,Ccl20,F2rl1,Cxcl16,Ch25h	Cxcl15,Cxcl10,Pdgfd,Plekhg5,Cmklr1,Thbs4,Notch1,Il16,Gab1,Cxcl14,Mmp28,Itga1,Snai2,Ednra,Agtr1a,Cxcl12,Gbf1,Nov,Gas6
GO:0072080	nephron tubule development	3.39289e-06	Tgfb1,Lif,Grem1,Bmp2,Cd44,Hoxb7,Hoxa11,Vegfa,Gdnf,Pbx1	Dchs1,Lgr4,Jag1,Bmp4,Lama5,Aqp1,Nog,Osr1,Wnk4,Notch1,Sall1,Kif26b,Fat4,Wnt2b,Hes1,Agtr1a,Wnt4,Irx3,Hey1
GO:0045765	regulation of angiogenesis	3.45785e-06	Adora2b,Ism1,Hmox1,Lif,Epn2,C5ar1,Vegfa,Vegfc,Tnfrsf12a,Dcn,Ccl11,Itgb3,Ccbe1,Ccl5,Cd34,Spry2,Mmp9,C3,Zc3h12a,Ccl2,Prl2c2,Plk2,Ptgis,Il1a,Ptgs2,Sphk1,Grem1,Sema5a,Enpp2,Cd40,Ets1	Tbxa2r,Adamts1,Adamts9,Rock2,Pde3b,Cma1,Tgfb2,Cd59a,Card10,Notch1,Tnmd,Adam12,Angpt2,Amot,Angpt4,Sfrp2,Stat1,Aqp1,Sulf1,Gata6,F3,Optc,Rgcc,Gab1,Sema6a,Hspb6,Ptn,Tek,Efna3,Tlr3,Itgb8,Cxcl10,Ptprm,Adm2
GO:1901343	negative regulation of vasculature development	3.47813e-06	Dcn,Ccl2,Lif,Ism1,Plk2,Xdh,Spry2,Epn2	Tbxa2r,Adamts1,Adamts9,Rock2,Pde3b,Tgfb2,Cd59a,Card10,Notch1,Tnmd,Angpt2,Sema6a,Angpt4,Stat1,Sulf1,Bmp4,Optc,Rgcc,Pdcd4,Amot,Ptn,Tek,Efna3,Wnt4,Cxcl10,Ptprm
GO:0042060	wound healing	3.54287e-06	Hmox1,Pdpn,Syt7,Tnfrsf12a,Tgfb1,Itgb3,Serpinb2,Bnc1,Syk,Tmeff2,Cd34,Plau,Dmtn,Elk3,C3,Plek,Dusp10,Procr,Ccl2,Lgr6,Mmp12,Slc7a11,Tfpi2,Il1a,F2rl1,Cd44,Cflar,Ninj1,Thbd	Tbxa2r,Pdgfc,Pdgfd,Fn1,Kank1,Mylk,Gp1bb,Igf1,Prkg1,Lox,Acta2,Tgfb2,Snai2,C1qtnf1,Ndnf,Col5a1,Nov,Myh10,Arhgap24,Aqp1,Map3k1,Nog,F3,Hmgcr,Col1a1,Cav1,Papss2,F5,Fzd7,Kng2,Tec,Wnt4,Ddr1,Alox12,Abat,Wfdc1,Fbln1,F8,Gas6
GO:0001649	osteoblast differentiation	3.59767e-06	Areg,Fam20c,Cebpb,Bmp2,Bmp6,Twist2,Bmpr1b,Grem1,Vegfa,Spp1,Cebpd,Nppc	Igf1,Axin2,Acvr2a,Id4,Id2,Runx2,Chrd,Igfbp5,Il6st,Hey1,Fhl2,Twist1,Nog,Notch1,Tmem119,Creb3l1,Cthrc1,Sfrp2,Lgr4,Sfrp1,Lrrc17,Fbn2,Gdpd2,Snai2,Col1a1,Gabbr1,Tnn,Pth1r,Fzd1,Bmp4,Sox11,Ifi204,Wnt4,Gli2,Shox2,Tmem64,Jag1
GO:0031589	cell-substrate adhesion	3.70178e-06	Enpp2,Itgb3,Grem1,Cd63,Rac3,Prex1,Ninj1,Micall2,Cd34,Plau,Dmtn,Hoxa7,Col5a3,Nid1,Vegfa,Pdpn,Vegfc,Spp1,Tnfrsf12a,Ttyh1	Apod,Bcam,Fn1,Col1a1,Adamts9,Fbln2,Plekha2,Itgb4,Smad6,Ddr1,Epha3,Notch1,Ndnf,Pcsk5,Adamts12,Angpt2,Angpt1,Sfrp1,Dmd,Spock2,Ephb3,Edil3,Ccdc80,L1cam,Sned1,Utrn,Kank1,Sorbs1,Abi3bp,Tnn,Itga8,Ptn,Tek,Lama5,Postn,Itga1,Efna5,Fzd7,Wnt4,Nid2,Itga11,Has2,Vit,Radil,Smoc2,Fbln1,Jag1,Dlc1,Tesk2,Gas6
GO:0072009	nephron epithelium development	3.70178e-06	Tgfb1,Lif,Grem1,Bmp2,Cd44,Hoxb7,Hoxa11,Vegfa,Gdnf,Pbx1	Dchs1,Lgr4,Jag1,Bmp4,Lama5,Aqp1,Myo1e,Nog,Osr1,Wnk4,Notch1,Sall1,Kif26b,Fat4,Wnt2b,Hes1,Agtr1a,Lamb2,Wnt4,Irx3,Hey1
GO:0048608	reproductive structure development	3.92032e-06	Cyp7b1,Nup210l,Plaur,Rbpj,Lif,Dnmt3l,Fosl1,Ereg,Spint2,Ctsl,Ercc1,Tnc,Ybx3,Bmp6,Ptgis,Tbx3,Bmpr1b,Hoxa11,Foxf2,Il1a,Pla2g4a,Ptgs2,Chd7,Cebpb,Zfpm2,Cd44,Fkbp4,Stra6,Vegfa,Prdm1	Rspo3,Rara,Igf1,Adamts1,Nsdhl,Acvr2a,Id4,Osr1,Gab1,Dlx3,Hey2,Ror2,Peg10,Hey1,Lrp2,Gli2,Tgfb2,Brca2,Lrp6,Arid5b,Nog,Kif18a,Notch1,Hes1,Angpt1,Fgfr2,Vgf,Hoxb13,Sfrp2,Epas1,Tgfbr1,Sfrp1,Fndc3a,Tcf7l2,Fst,Sulf1,Lgr4,Ago4,Lfng,Bmp4,Wnt2,Gjb3,Gjb5,Wnt4,Ahr,Fancf,Stat5a,Rdh10,Arrb1,Snai1,Krt19,Dhcr24
GO:0090183	regulation of kidney development	3.92126e-06	Tgfb1,Itgb3,Grem1,Hoxb7,Lif,Cflar,Vegfa,Gdnf	Wnt2b,Lgr4,Bmp4,Pdgfd,Egr1,Nog,Osr1,Ret,Wnt4,Sall1,Fat4,Ednra,Agtr1a
GO:0006874	cellular calcium ion homeostasis	4.80053e-06	Cxcl1,Cxcl3,Cemip,Slc8b1,Npy1r,Ngf,C5ar1,Htr2a,P2rx4,Bdkrb1,Tgfb1,Itgb3,Bdkrb2,Anxa7,Cacnb3,Ccl2,Gsto1,Ccl5,Grina,Ccr1,P2ry2,Chd7,Cd40,Ramp3,Gper1,Cln3,Atp2b1,Stc1,F2rl1	Tbxa2r,Tmem64,Rxfp3,Cacna1c,Cacna1g,Vdr,Prkg1,Cd38,Tgfb2,Adra1b,Lrp6,Adra1d,C1qtnf1,Agtr1a,Itpr1,S100b,Herpud1,Avpr1a,Dmd,Adcyap1r1,Ric3,Gstm7,Ednra,Kcnk3,Cav1,Pth1r,Bmp4,Fxyd1,Kng2,Slc24a3,Il6st,Cib2,Smpd3,Cxcl10,Pawr,Atp2b4
GO:0048644	muscle organ morphogenesis	6.16396e-06	Tgfb1,Lif,Bmp2,Chd7,Zfpm2,Rbpj,Adarb1,Tnnc1	Lrp2,Fzd1,Tgfb2,Bmp4,Lrp6,Heg1,Fgfr2,Nog,Mylk,Dsp,Notch1,Tgfbr1,Shox2,Wnt2,Arid5b,Col11a1,Angpt1,Hey2,Hey1
GO:0061458	reproductive system development	6.46576e-06	Cyp7b1,Nup210l,Plaur,Rbpj,Lif,Dnmt3l,Fosl1,Ereg,Spint2,Ctsl,Ercc1,Tnc,Ybx3,Bmp6,Ptgis,Tbx3,Bmpr1b,Hoxa11,Foxf2,Il1a,Pla2g4a,Ptgs2,Chd7,Cebpb,Zfpm2,Cd44,Fkbp4,Stra6,Vegfa,Prdm1	Rspo3,Rara,Igf1,Adamts1,Nsdhl,Acvr2a,Id4,Osr1,Gab1,Dlx3,Hey2,Ror2,Peg10,Hey1,Lrp2,Gli2,Tgfb2,Brca2,Lrp6,Arid5b,Nog,Kif18a,Notch1,Hes1,Angpt1,Fgfr2,Vgf,Hoxb13,Sfrp2,Epas1,Tgfbr1,Sfrp1,Fndc3a,Tcf7l2,Fst,Sulf1,Lgr4,Ago4,Lfng,Bmp4,Wnt2,Gjb3,Gjb5,Wnt4,Ahr,Fancf,Stat5a,Rdh10,Arrb1,Snai1,Krt19,Dhcr24
GO:0015850	organic hydroxy compound transport	8.24154e-06	Adora2a,Adora2b,Bmp6,Abca2,Lipg,Abcg1,Syk,Stra6,Nfkbia,Ptgs1,Syt7,Tlr2,Abca7,Slc5a3,Htr2a,Gdnf,Abcb4,Spp1,Htr1b	Pgap1,Abcg2,Pcsk9,Lrp6,Abat,Aqp1,C1qtnf1,Srebf2,Htr7,Ldlr,Pltp,Rab3b,Smpd3,Gabbr1,Agtr1a,Cxcl12,Nat8l,Stard4,Cav1
GO:0050679	positive regulation of epithelial cell proliferation	9.48749e-06	Cyp7b1,Hmox1,Tnfaip3,Il6,C5ar1,Vegfa,Vegfc,Tgfb1,Itgb3,Bnc1,Twist2,Ccl2,Mmp12,Ccl11,Egfl7,Flt4,Bmp6,Bmp2,Sema5a,Cflar,Glul,Nod2,Ccl5	Igf1,Osr1,Foxp2,Twist1,Nog,Notch1,Cdh3,Fgfr2,Fgfr3,Sfrp1,Thbs4,Tcf7l2,Bmp4,Cav1,Ptn,F3,Fzd7,Wnt2,Stat5a,Sox11,Gas1,Cxcl12,Has2
GO:0019233	sensory perception of pain	9.67148e-06	Bdkrb1,Ptgs2,Ngf,Acpp,Uchl1,Npy1r,Ptgs1,Htr2a,Cck,P2ry2,Il1a,Penk,P2rx4	Cacna1h,Il1rn,Cxcl12,Aqp1,Prx,Htr7,Il18,Pawr,Ednra,Mme,Lxn,Nov,Ctss,Ncam1
GO:0072507	divalent inorganic cation homeostasis	1.05176e-05	Cxcl1,Cxcl3,Cemip,Slc8b1,Mt2,Mt1,Ngf,C5ar1,Htr2a,P2rx4,Bdkrb1,Tgfb1,Itgb3,Bdkrb2,Anxa7,Cacnb3,Ccl2,Tnfsf11,Gsto1,Ccl5,Grina,Ccr1,Cyp27b1,P2ry2,Chd7,Cd40,Ramp3,Gper1,Cln3,Atp2b1,Npy1r,Stc1,F2rl1	Tbxa2r,Tmem64,Rxfp3,Cacna1c,Cacna1g,Vdr,Prkg1,Cd38,Tgfb2,Adra1b,Lrp6,Adra1d,C1qtnf1,Agtr1a,Itpr1,S100b,Herpud1,Avpr1a,Dmd,Adcyap1r1,Fam20a,Ric3,Kcnk3,Ednra,Gstm7,Cav1,Pth1r,Cnnm2,Bmp4,Fxyd1,Kng2,Slc24a3,Il6st,Cib2,Smpd3,Cxcl10,Pawr,Atp2b4
GO:0072028	nephron morphogenesis	1.0521e-05	Tgfb1,Lif,Grem1,Bmp2,Cd44,Hoxb7,Hoxa11,Vegfa,Gdnf,Pbx1	Dchs1,Lgr4,Bmp4,Lama5,Nog,Osr1,Wnk4,Wnt4,Sall1,Kif26b,Fat4,Wnt2b,Hes1,Agtr1a,Irx3,Hey1
GO:0072088	nephron epithelium morphogenesis	1.0521e-05	Tgfb1,Lif,Grem1,Bmp2,Cd44,Hoxb7,Hoxa11,Vegfa,Gdnf,Pbx1	Dchs1,Lgr4,Bmp4,Lama5,Nog,Osr1,Wnk4,Wnt4,Sall1,Kif26b,Fat4,Wnt2b,Hes1,Agtr1a,Irx3,Hey1
GO:0043410	positive regulation of MAPK cascade	1.07258e-05	Ccl2,Lif,Il11,Ackr3,Il6,C5ar1,Htr2a,Sema7a,Ccl11,Itgb3,Syk,Ccl5,Xdh,Spry2,Ripk2,C3,Zc3h12a,Havcr2,Ptpn22,Tnfsf11,Ccl7,Tgfb1,Ccl8,Tlr2,Abca7,Pik3r5,Ccl20,Il1a,Flt4,Ankrd6,Bmp2,Ccr1,Gadd45a,Cd40,Rap1b,Ramp3,5730559C18Rik,Gper1,Cflar,Cd44,Nod2,Vegfa,F2rl1	Il1rn,Pdgfc,Pdgfd,Peli2,Gab1,St5,Igf1,Magi3,Igfbp4,Ror2,Pde5a,Bmp4,Acta2,Tgfb2,Adra1b,Epha4,Gdf6,Plce1,Ksr1,Angpt1,Fgfr2,Fgfr3,Rara,Tgfbr1,Map3k1,Csf1r,Cdon,Tgfb3,Hmgcr,Ednra,Thpo,C1qtnf1,Tek,Notch1,Fzd8,Itga1,Gadd45g,Tlr3,Tlr6,Arrb1,Pde8a,Gas6
GO:0045667	regulation of osteoblast differentiation	1.07258e-05	Areg,Fam20c,Cebpb,Bmp2,Bmp6,Twist2,Bmpr1b,Grem1,Vegfa,Cebpd,Nppc	Igf1,Axin2,Id4,Id2,Runx2,Chrd,Igfbp5,Il6st,Hey1,Twist1,Nog,Notch1,Tmem119,Cthrc1,Sfrp2,Acvr2a,Sfrp1,Fbn2,Gdpd2,Snai2,Tnn,Bmp4,Sox11,Ifi204,Wnt4,Tmem64,Jag1
GO:0033002	muscle cell proliferation	1.07338e-05	Kcnk2,Ptgs2,Itgb3,Cflar,Gper1,Ccl5,Zfpm2,Rbpj,Hmox1,Tnfaip3,Ptgir,Il6,Abcc4,Vegfa,Ereg,Mmp9,Akr1b3,Nppb,Htr1b,Mapk11	Il18,Apod,Igf1,Pdgfd,Wisp1,Id2,Npr3,Prkg1,1190002N15Rik,Igfbp5,Hey2,Tgfb2,Tgfb3,Cnn1,Nog,Notch1,Notch3,Gata6,Nov,Angpt1,Fgfr2,Ncam1,Tgfbr1,Stat1,Tcf7l2,Hmgcr,Ednra,Pdcd4,Cav1,Bmp4,Wnt2,Egr1,Alox12,Hpgd
GO:0030509	BMP signaling pathway	1.20579e-05	Tgfb1,Grem1,Bmp2,Bmp6,Fam83g,Rbpj,Bmpr1b,Nbl1,Rgmb	Gdf6,Runx2,Chrd,Ror2,Lrp2,Tgfb2,Tgfb3,Smad9,Lrp4,Smad6,Nog,Notch1,Gata6,Msx1,Sfrp2,Acvr2a,Sfrp1,Chrdl1,Sulf1,Fbn1,Fst,Tcf7l2,Hes1,Pdcd4,Cav1,Fzd1,Bmp4,Sox11,Egr1,Dlx1,Htra3
GO:0044283	small molecule biosynthetic process	1.20579e-05	Cyp7b1,Dgat2,Akr1c18,Il6,Nfkb1,Acadl,Pla2g4a,Tgfb1,Pdxk,Syk,Ass1,Gch1,Sphk1,Akr1b3,Coq7,Plek,Abcg1,Gsto1,Bmp6,Ptgis,Pgd,Eif6,Cyp27b1,Phgdh,Ptges,Ptgs2,Ptgs1,Bmp2,Sec14l2,Por,Gper1,Glul,Pdk4,Acot7	Pck2,Fdps,Malrd1,Slc1a3,Nsdhl,Dhrs9,Scd2,Cyp51,Vdr,Prkg1,Fdft1,Thnsl2,Mvk,Tm7sf2,Dkk3,Cacna1h,Trib3,Fads1,Pycr1,Aldh1a3,Stard4,Alox12,Hmgcs1,Scd1,Prkab2,Foxo1,Tcf7l2,Per2,Lpl,Cyp39a1,Hmgcr,Insig1,Adcyap1r1,Cth,Aldh18a1,Hsd17b7,Pth1r,Avpr1a,Fads2,Rbp1,Acss2,Egr1,Kat2b,Wnt4,Rdh10,Lss,Abat,Snai2,Pltp,Snai1,Atp2b4,Has2,Dhcr24
GO:0030282	bone mineralization	1.32245e-05	Ptgs2,Grem1,Bmp2,Mmp13,Gla,Fam20c,Bmp2k,Bmp6,Ccr1,Bmpr1b,Cyp27b1,Ank	Pth1r,Lgr4,Igf1,Axin2,Acvr2a,Twist1,Aspn,Fbn2,Osr1,Tcf7l2,Wnt4,Tmem119,Mgp,Ptn,Fgfr2,Fgfr3,Dnm3os,Bmp4
GO:2000181	negative regulation of blood vessel morphogenesis	1.32245e-05	Dcn,Ccl2,Lif,Ism1,Plk2,Xdh,Spry2,Epn2	Tbxa2r,Adamts1,Adamts9,Rock2,Pde3b,Tgfb2,Cd59a,Card10,Notch1,Tnmd,Angpt2,Sema6a,Angpt4,Stat1,Sulf1,Optc,Rgcc,Amot,Ptn,Tek,Efna3,Wnt4,Cxcl10,Ptprm
GO:0002791	regulation of peptide secretion	1.32567e-05	Adora2a,Lif,Slc8b1,Rab11fip1,Il6,Cd14,Vegfc,Il1rap,Cpt1a,Tgfb1,Il1rl1,Syk,H2-T23,Ccl5,Cd34,Syt7,Rhbdf2,Kcnn4,Mapk11,Glrx,Zc3h12a,Havcr2,Ptpn22,Phpt1,Tnfsf11,Mmp12,Mmp13,Tslp,S100a8,Il1a,Chd7,Gper1,Arg2,Gsdmd,Cd40,Ica1,Tlr2,Hcar2,Glul,Ripk2,Nod2,F2rl1	Pck2,Rab8b,Igf1,Fn1,Pde3b,Malrd1,Cd38,Tgfb2,Tgfb3,Ssc5d,Twist1,Tnfrsf21,Agtr1a,Angpt1,Myh10,Lgr4,Arrb1,Sfrp1,Wls,Csf1r,Ifih1,Tcf7l2,Postn,Lpl,Hmgcr,Rgcc,Gabbr1,Nov,Ptprv,Myom1,Tek,Per2,Efna5,Rfx3,Tlr6,Abat,Tlr5,Fbln1,Mbp,Gas6
GO:0060993	kidney morphogenesis	1.53804e-05	Tgfb1,Lif,Grem1,Bmp2,Cd44,Hoxb7,Hoxa11,Vegfa,Gdnf,Pbx1	Dchs1,Lgr4,Bmp4,Gcnt1,Lama5,Gcnt4,Nog,Osr1,Wnk4,Wnt4,Ahr,Sall1,Kif26b,Fat4,Wnt2b,Hes1,Agtr1a,Irx3,Hey1
GO:0002685	regulation of leukocyte migration	1.56753e-05	Cxcl1,Ccl2,Cxcl3,Cxcl5,Slc8b1,Stk10,Pla2g7,C5ar1,Vegfa,Vegfc,Bdkrb1,Tgfb1,Itgb3,Mmp9,Ptpn22,Camk1d,Ccl5,Hoxa7,Ccr1,Il1a,Grem1,Nbl1,Tlr2,Nod2,Ccl20,F2rl1	Aoc3,Pdgfd,Cxcl15,Thbs4,Apod,Cxcl14,Mmp28,Cxcl10,Ednra,Nov,Cxcl12,Cmklr1,Pawr,Gas6
GO:0010876	lipid localization	1.58148e-05	Dgat2,Acsl4,Abcc4,Abcb4,Itgb3,Bdkrb2,Syk,Stra6,Nfkbia,Syt7,Spp1,C3,Zc3h12a,Plin2,Abcg1,Tnfsf11,Slco3a1,Apobr,Abca7,Abca2,Ikbke,P2ry2,Il1a,Pla2g4a,Abcc1,Repin1,Bmp6,Abcb1a,Lipg,Slc27a1,Mfsd2a,Pnpla2,Kcnn4,Atp10a,Pitpnm1,Tspo,Abhd5	Apod,Gulp1,Ano3,Pltp,Cav1,Pcsk9,Lrp6,Mttp,C1qtnf1,Mest,Ldlr,Abca8b,Agtr1a,Tmem30b,Stard4,Abcg2,Vldlr,Lpl,Pitpnc1,Abca9,Mfsd2b,Srebf2,Stat5a,Spns2,Atp11c,Slc27a3
GO:0060317	cardiac epithelial to mesenchymal transition	1.75948e-05	Tgfb1,Rbpj,Bmp2	Tgfb2,Bmp4,Twist1,Wnt2,Nog,Notch1,Tgfbr1,Tgfb3,Snai2,Msx1,Pdcd4,Snai1,Hey2,Has2,Hey1
GO:0072503	cellular divalent inorganic cation homeostasis	1.77278e-05	Cxcl1,Cxcl3,Cemip,Slc8b1,Mt2,Mt1,Ngf,C5ar1,Htr2a,P2rx4,Bdkrb1,Tgfb1,Itgb3,Bdkrb2,Anxa7,Cacnb3,Ccl2,Gsto1,Ccl5,Grina,Ccr1,P2ry2,Chd7,Cd40,Ramp3,Gper1,Cln3,Atp2b1,Npy1r,Stc1,F2rl1	Tbxa2r,Tmem64,Rxfp3,Cacna1c,Cacna1g,Vdr,Prkg1,Cd38,Tgfb2,Adra1b,Lrp6,Adra1d,C1qtnf1,Agtr1a,Itpr1,S100b,Herpud1,Avpr1a,Dmd,Adcyap1r1,Ric3,Gstm7,Ednra,Kcnk3,Cav1,Pth1r,Bmp4,Fxyd1,Kng2,Slc24a3,Il6st,Cib2,Smpd3,Cxcl10,Pawr,Atp2b4
GO:0051924	regulation of calcium ion transport	1.78203e-05	Adora2a,Ngf,Cemip,Slc8b1,P2rx4,Bdkrb1,Tgfb1,Itgb3,Cacnb3,Gem,Ptpn22,Gsto1,Ccl5,Ccr1,Ptgs2,Orai1,Chd7,Rrad,Ramp3,Gper1,Stc1,Tspo	Igf1,Rem1,Mylk,Il16,Cacna1g,Dmd,Hspa2,Tgfb2,Ahnak,Homer1,Hes1,Itpr1,Vdr,Ehd3,Gstm7,Fmr1,Ednra,Adcyap1r1,Cav1,Bmp4,Trpv2,Cxcl10,Pawr,Cxcl12
GO:0008217	regulation of blood pressure	1.89619e-05	Bdkrb1,Ptgs2,Ptgs1,Bdkrb2,Sod2,Cd34,Gch1,Hmox1,Ier3,Nedd4l,Vegfc,Npy1r,F2rl1,Nppb,P2rx4,F11r	Acta2,Tbxa2r,Aoc3,Npr3,Adra1d,Enpep,Cacna1c,Id2,Postn,Ahr,Ncald,Avpr1a,Adra1b,Col1a2,Abat,Ednra,Agtr1a,Adm2,Gas6
GO:0050878	regulation of body fluid levels	1.97588e-05	Adora2a,Pdpn,Vegfa,Dmtn,Itgb3,Anxa7,Syk,Cd34,Plau,Xdh,C3,Plek,Procr,Mmp13,Slc7a11,Akr1b3,Tfpi2,P2ry2,Nppb,F2rl1,Aprt,Kcnn4,Thbd	Tbxa2r,Pdgfc,Pdgfd,Heg1,Socs2,Scd1,Cdo1,Gp1bb,Npr3,Prkg1,C1qtnf1,Vdr,Aqp1,Wnk4,Cyp26b1,F3,Cav1,Ephb2,Papss2,F5,Sytl2,Kng2,Tec,Ddr1,Stat5a,Alox12,Abat,Fbln1,F8,Gas6
GO:0090596	sensory organ morphogenesis	1.97588e-05	Chd7,Fjx1,Lrig1,Stra6,Tshz1,Bhlhe22,Spry2,Vegfa,Whrn,Foxf2,Prrx1,Prdm1	Osr1,Dio3,Miat,Myo7a,Ror2,Lrp6,Frzb,Nog,Man2a1,Col5a2,Shroom2,Col5a1,Msx1,Fgfr2,Fgfr3,Ephb2,Lrig3,Aqp1,Ppp2r3a,Cyp26b1,Gas1,Cdon,Insig1,Mafb,Aldh1a3,Itga8,Ptn,Bmp4,Col11a1,Col2a1,Sox11,Cthrc1,Gli2,Twist1,Fat1,Sall1,Col8a2,Irx5,Eya4,Ptprm,Jag1
GO:0007204	positive regulation of cytosolic calcium ion concentration	2.24852e-05	Cxcl1,Bdkrb1,Cxcl3,Cemip,Slc8b1,Chd7,Tgfb1,Cacnb3,Ngf,Ramp3,Itgb3,Gper1,Ccr1,Gsto1,C5ar1,Htr2a,P2ry2,Bdkrb2,F2rl1,P2rx4	Tbxa2r,Rxfp3,Cacna1c,Cacna1g,Prkg1,Cd38,Tgfb2,Adra1b,Lrp6,Adra1d,C1qtnf1,Agtr1a,Itpr1,Avpr1a,Dmd,Ric3,Gstm7,Ednra,Adcyap1r1,Cav1,Pth1r,Bmp4,Kng2,Cib2,Cxcl10,Pawr
GO:0003012	muscle system process	2.54101e-05	Ptgs2,Adora2b,Bdkrb2,Kcnh2,Arg2,Npy1r,Sphk1,Dock4,Ptgs1,Gper1,Nedd4l,Sco2,Htr2a,Tnnc1,Hmcn2,Zc3h12a,Cflar,Stc1,Nppb,P2rx4,Gdnf	Fdps,Igf1,Kcnj2,Cacna1c,Mylk,Dsp,Cacna1g,Prkg1,Igfbp5,Ehd3,Hey2,Adk,Pde5a,Acta2,Adra1b,Wisp1,Adra1d,Cmya5,Pde9a,Foxo1,Gata6,Myh11,Camk2g,Dmd,Abat,Tpm2,Sgce,Col14a1,Mrvi1,Sulf1,Tbxa2r,Homer1,Rock2,Ednra,Lmod1,Cav1,Myom1,Synm,Htr7,Fxyd1,Smpd3,Pawr,Atp2b4
GO:0060415	muscle tissue morphogenesis	2.56901e-05	Tgfb1,Bmp2,Chd7,Zfpm2,Rbpj,Adarb1,Tnnc1	Lrp2,Fzd1,Tgfb2,Bmp4,Lrp6,Heg1,Fgfr2,Nog,Mylk,Dsp,Notch1,Tgfbr1,Shox2,Wnt2,Col11a1,Angpt1,Hey2,Hey1
GO:0072078	nephron tubule morphogenesis	2.56901e-05	Tgfb1,Grem1,Bmp2,Cd44,Hoxb7,Hoxa11,Vegfa,Gdnf,Pbx1	Dchs1,Lgr4,Bmp4,Lama5,Nog,Osr1,Wnk4,Wnt4,Sall1,Kif26b,Fat4,Wnt2b,Hes1,Agtr1a,Irx3,Hey1
GO:0046890	regulation of lipid biosynthetic process	2.57373e-05	Abcg1,Adora2b,Bmp6,Pdk4,Bmp2,Ptgs2,Tspo,Dgat2,Por,Akr1c18,Sec14l2,Gper1,Htr2a,Eif6,Il1a,C3,Nfkb1,Pla2g4a,Acadl,Slc27a1,Cyp27b1	Fdps,Avpr1a,Igf1,Snai2,Egr1,Insig1,Malrd1,Dkk3,Tcf7l2,Wnt4,Ccdc3,Ldlr,Vdr,Prkg1,Smpd3,Trib3,Sorbs1,Snai1,Stard4
GO:0048839	inner ear development	2.64488e-05	Bmp2,Lrig1,Cebpd,Chd7,Rbpj,Spry2,Whrn,H2-T23,Prrx1,Mapkapk2	Hey2,Igf1,Cys1,Ror2,Ror1,Hey1,Dchs1,Tgfb2,Frzb,Myo7a,Notch1,Maf,Hes1,Fgfr2,Fgfr3,Lgr5,Itga8,Lrig3,Insig1,Aldh1a3,Ephb2,Bmp4,Col11a1,Col2a1,Ifi204,Cthrc1,Gli2,Fat4,Mafb,Jag1,Cxcl14
GO:0050663	cytokine secretion	2.69168e-05	Rbpj,Gbp5,Il6,Cd14,Il1rap,Il1rl1,Syk,Cd34,Mapk11,Tslp,Zc3h12a,Rnf19b,Havcr2,Ptpn22,Mmp12,Il1a,Arg2,Gsdmd,Tlr2,Ripk2,Nod2,F2rl1	Lgr4,Ifih1,Tek,Ephb6,Fn1,Ssc5d,Twist1,Rgcc,Csf1r,Notch1,Postn,Tnfrsf21,Lpl,Tlr6,Tlr5,Agtr1a,Angpt1,Mbp,Fbln1,Gas6
GO:1902652	secondary alcohol metabolic process	2.75124e-05	Abcg1,Cyp7b1,Sec14l2,Dgat2,Thrb,Por,Cat,Hsd3b7,Abca2,Cyp27b1,Apobr,Acadl,Ch25h	Fdps,Pcsk9,Lss,Tm7sf2,Nsdhl,Hmgcs1,Cubn,Cyp51,Srebf2,Ldlr,Mttp,Cyp39a1,Hmgcr,Insig1,Hsd17b7,Mvk,Fdft1,Sqle,Dhcr24,Vldlr
GO:0016125	sterol metabolic process	3.02505e-05	Abcg1,Cyp7b1,Sec14l2,Dgat2,Thrb,Por,Cat,Hsd3b7,Abca2,Apobr,Acadl,Ch25h	Fdps,Nsdhl,Cyp51,Fdft1,Pcsk9,Tm7sf2,Cubn,Ldlr,Hmgcs1,Vldlr,Cyp26b1,Mttp,Cyp39a1,Hmgcr,Insig1,Mvk,Hsd17b7,Msmo1,Srebf2,Lss,Sqle,Dhcr24
GO:0050810	regulation of steroid biosynthetic process	3.02505e-05	Abcg1,Adora2b,Bmp2,Bmp6,Sec14l2,Por,Akr1c18,Cyp27b1,Il1a,Nfkb1,Tspo	Fdps,Igf1,Egr1,Dkk3,Wnt4,Malrd1,Prkg1,Insig1,Snai2,Vdr,Snai1,Stard4
GO:0072012	glomerulus vasculature development	3.02505e-05	Cflar,Itgb3	Bmp4,Pdgfd,Angpt1,Aqp1,Egr1,Notch1,Osr1,Tek,Angpt2,Hes1,Notch3
GO:0003206	cardiac chamber morphogenesis	3.24432e-05	Tgfb1,Chd7,Zfpm2,Rbpj,Tbx3,Tnnc1	Rara,Adamts1,Heg1,Id2,Dhrs3,Dsp,Hey2,Hey1,Lrp2,Fhl2,Tgfb2,Lrp6,Smad6,Nog,Notch1,Gata6,Hes1,Fgfr2,Sfrp2,Tgfbr1,Bmp4,Fzd1,Tek,Col11a1,Sox11,Ahr,Shox2,Wnt2,Jag1
GO:0032642	regulation of chemokine production	3.24432e-05	Tlr2,Adora2b,Cxcl5,Il1rl1,Ccl5,Arg2,Nod2,Il6,Gstp1,Ripk2,Tslp,P2ry2,Il1a,F2rl1,Havcr2	Il18,Apod,Tlr3,Postn,Twist1,Egr1,Csf1r,Il7,Lpl,Snai2,Mbp
GO:0048762	mesenchymal cell differentiation	3.24432e-05	Tgfb1,Grem1,Bmp2,Plaur,Rbpj,Pdpn,Vegfa,Gdnf	Axin2,Fn1,Pbld1,Rgcc,Osr1,Ret,Hey2,Hey1,Tgfb2,Efnb1,Lrp6,Frzb,Nog,Epha3,Notch1,Hes1,Msx1,Fgfr2,Sfrp2,Tgfbr1,Sfrp1,Amer1,Tcf7l2,Tgfb3,Col1a1,Ednra,Pdcd4,Bmp4,Lama5,Sema3f,Wnt2,Wnt4,Twist1,Rdh10,Sox11,Snai2,Pawr,Jag1,Loxl2,Has2,Snai1
GO:0007411	axon guidance	3.26262e-05	Sema5a,Ext1,Fez1,Rpl24,Unc5a,Celsr3,Apbb2,Tnfrsf23,Bmpr1b,Vegfa,Crmp1	Nog,Nrcam,Robo2,Flot1,Draxin,Artn,Tgfb2,Efnb1,Epha4,Epha3,Mycbp2,Lamb2,Myh10,L1cam,Csf1r,Sema6a,Ephb2,Ephb3,Lama2,Matn2,Sema3f,Egr2,Unc5c,Efna5,Efna3,Gli2,Plxna2,Gas1,Ptprm,Cxcl12
GO:0006936	muscle contraction	3.27599e-05	Ptgs2,Adora2b,Bdkrb2,Kcnh2,Arg2,Npy1r,Sphk1,Dock4,Gper1,Nedd4l,Htr2a,Tnnc1,Hmcn2,Zc3h12a,Stc1,Ptgs1,P2rx4,Gdnf	Kcnj2,Tbxa2r,Cacna1c,Mylk,Dsp,Cacna1g,Prkg1,Dmd,Pde5a,Acta2,Adra1b,Adra1d,Tpm2,Homer1,Myh11,Ehd3,Abat,Mrvi1,Sulf1,Htr7,Rock2,Ednra,Lmod1,Cav1,Myom1,Synm,Fxyd1,Smpd3,Pawr
GO:0032330	regulation of chondrocyte differentiation	3.31228e-05	Bmp6,Adamts7,Grem1,Por,Thrb,Hoxa11,Wnt9a,Sox5	Runx2,Tgfbr1,Bmp4,Axin2,Efemp1,Gdf6,Gli2,Adamts12,Maf,Snai2,Loxl2,Shox2
GO:0048771	tissue remodeling	3.31228e-05	Lif,Ctsk,Chd7,Il1a,Syk,Rbpj,Tnfsf11,Itgb3,Syt7,Il6,Grem1,Vegfa,Pdk4,Tfrc,Mmp9,Spp1,Flt4,Htr1b	Il18,Rspo3,Igf1,Epas1,Il7,Tmem64,Igfbp5,Vdr,Cd38,Tgfb2,Adra1b,Lrp6,Angpt2,Ctss,Fgfr3,Lgr4,Sfrp1,Thbs4,Csf1r,Tnfrsf11b,Cav1,Pth1r,Cthrc1,Ahr,Stat5a,Jag1
GO:0060349	bone morphogenesis	4.14531e-05	Bmp6,Mmp13,Por,Hoxa11,Stc1,Nppc	Rara,Axin2,Col1a1,Dhrs3,Runx2,Lrp6,Twist1,Comp,Msx1,Alpl,Col2a1,Fgfr3,Sfrp2,Thbs3,Cyp26b1,Pax1,Insig1,Csgalnact1,Bmp4,Fgfr2,Shox2,Has2,Foxn3
GO:0097485	neuron projection guidance	4.1758e-05	Sema5a,Ext1,Fez1,Rpl24,Unc5a,Celsr3,Apbb2,Tnfrsf23,Bmpr1b,Vegfa,Crmp1	Nog,Nrcam,Robo2,Flot1,Draxin,Artn,Tgfb2,Efnb1,Epha4,Epha3,Mycbp2,Lamb2,Myh10,L1cam,Csf1r,Sema6a,Ephb2,Ephb3,Lama2,Matn2,Sema3f,Egr2,Unc5c,Efna5,Efna3,Gli2,Plxna2,Gas1,Ptprm,Cxcl12
GO:0042445	hormone metabolic process	4.27075e-05	Bmp6,Crabp1,Por,Akr1c18,Bmpr1b,Ugt1a7c,Spp1,Cyp27b1,Dio2,Nfkb1,Slco4a1,Bmp2	Cacna1h,Igf1,Dhrs9,Dhrs3,Prkg1,Enpep,Pcsk6,Dkk3,Pcsk5,Ache,Gcnt4,Vdr,Dio3,Tcf7l2,Cyp26b1,Rbp1,Aldh1a3,Crabp2,Egr1,Wnt4,Rdh10,Slc5a5,Slc5a7
GO:0008203	cholesterol metabolic process	4.4124e-05	Abcg1,Cyp7b1,Sec14l2,Dgat2,Thrb,Por,Cat,Hsd3b7,Abca2,Apobr,Acadl,Ch25h	Fdps,Pcsk9,Lss,Tm7sf2,Nsdhl,Hmgcs1,Cubn,Cyp51,Srebf2,Ldlr,Mttp,Cyp39a1,Hmgcr,Insig1,Hsd17b7,Mvk,Fdft1,Sqle,Dhcr24,Vldlr
GO:0072171	mesonephric tubule morphogenesis	4.5872e-05	Tgfb1,Grem1,Bmp2,Cd44,Hoxb7,Hoxa11,Vegfa,Gdnf,Pbx1	Dchs1,Lgr4,Bmp4,Lama5,Nog,Osr1,Kif26b,Wnt4,Sall1,Fat4,Wnt2b,Hes1,Agtr1a,Hey1
GO:0032602	chemokine production	4.59092e-05	Tlr2,Adora2b,Cxcl5,Il1rl1,Ccl5,Arg2,Nod2,Il6,Gstp1,Ripk2,Tslp,P2ry2,Il1a,F2rl1,Havcr2	Il18,Apod,Tlr3,Postn,Twist1,Egr1,Csf1r,Il7,Lpl,Snai2,Mbp
GO:0043270	positive regulation of ion transport	4.59092e-05	Cxcl1,Adora2a,Cemip,Kcnh2,Abcb4,P2rx4,Bdkrb1,Glrx,Tnfsf11,Gsto1,Ccl5,Ccr1,Cck,P2ry2,Il1a,Abcb1a,Orai1,Abca7,Ramp3,Gper1,Nedd4l,Stc1,Tspo	Kcnj2,Mylk,Prkg1,Gabbr1,Dmd,Cav1,Kcnmb1,Hspa2,Arc,Rab3b,Homer1,Itpr1,Avpr1a,Ehd3,Gstm7,Ctss,Ednra,Adcyap1r1,Trpv2,Ephb2,Bmp4,Fxyd1,Fhl1,Abat,Cxcl10,Cxcl12,Nat8l
GO:0061333	renal tubule morphogenesis	4.59092e-05	Tgfb1,Grem1,Bmp2,Cd44,Hoxb7,Hoxa11,Vegfa,Gdnf,Pbx1	Dchs1,Lgr5,Bmp4,Lama5,Lgr4,Nog,Osr1,Wnk4,Wnt4,Sall1,Kif26b,Fat4,Wnt2b,Hes1,Agtr1a,Irx3,Hey1
GO:0016525	negative regulation of angiogenesis	4.61666e-05	Dcn,Ccl2,Lif,Ism1,Plk2,Epn2,Spry2	Tbxa2r,Adamts1,Adamts9,Rock2,Pde3b,Tgfb2,Cd59a,Card10,Notch1,Tnmd,Angpt2,Sema6a,Angpt4,Stat1,Sulf1,Optc,Rgcc,Amot,Ptn,Tek,Efna3,Cxcl10,Ptprm
GO:0019221	cytokine-mediated signaling pathway	4.93233e-05	Cxcl1,Ifitm3,Cxcl3,Cxcl5,Ackr3,Il6,Ereg,Il1rap,Dcn,Ccl11,Traf3,Syk,Nfkbia,Tslp,Ccl2,Tnfsf11,Ccl7,Mmp12,Ccl5,Ccl8,Ccr1,Il1a,Sphk1,Il18rap,Rffl,Ripk2,Ccl20,F2rl1,Slc27a1	Il18,Il1rn,Socs2,Aspn,Gab1,Il7,Crebrf,Il17rd,Lrrc4c,Rps6ka5,Ccdc3,Lifr,Angpt1,Zcchc11,Stat2,Stat1,Csf1r,Osmr,Thpo,Irgm2,Podnl1,Cav1,F3,Egr1,Il6st,Stat5a,Rtn4r,Cxcl10,Cxcl12,Cxcl15,Gas6
GO:0035239	tube morphogenesis	4.95795e-05	Areg,Rbpj,Pdpn,Vegfa,Tgif1,Spint2,Tgfb1,Ctsl,Sema5a,Hoxb7,Spry2,Coq7,Ccl11,Tbx3,Hoxa11,Tnc,Slc12a2,Pbx1,Grem1,Bmp2,Chd7,Cd44,Stra6,Gdnf	Lgr5,Igf1,Rdh10,Id2,Osr1,Ret,Sfrp1,Cobl,Atoh8,Dchs1,Ahr,Tgfb2,Lrp6,Twist1,Epha4,Notch1,Adamts12,Shroom3,Fgfr3,Spry1,Mgp,Gata6,Hes1,Agtr1a,Angpt1,Fgfr2,Cthrc1,Rara,Lgr4,Vdr,Ephb3,Fat4,Wnk4,Nog,Bmp4,Tcf7l2,Ednra,Hey1,Lrp2,Wnt2b,Fzd1,Rock2,Tek,Lama5,Wnt2,Prickle1,Kif26b,Wnt4,Sfrp2,Ddr1,Shox2,Sall1,Gli2,Sox11,Cxcl10,Cxcl12,Dlc1,Irx3
GO:0050731	positive regulation of peptidyl-tyrosine phosphorylation	5.02774e-05	Areg,Lif,Il11,Il6,Htr2a,Ereg,Vegfc,Gprc5b,Tgfb1,Itgb3,Syk,Csf3,Tslp,Hsph1,Ccl5,Gdnf,Cck,Grem1,Cd44,Enpp2,Cd40,Ripk2,Nod2,Vegfa	Il18,Igf1,Ctf1,Lrp4,Thbs4,Epha4,Csf1r,Il6st,Efna5,Tec,Nrg1,Hes1,Angpt1,Fgfr3,Angpt4,Gas6
GO:0072676	lymphocyte migration	5.1859e-05	Ccl2,Ccl11,Cyp7b1,Ccl7,Ccl5,Ccl8,Slc8b1,Itgb3,Hsd3b7,Ccl20,Ch25h,Stk10,Cxcl16	Apod,Artn,Spns2,Cxcl10,Cxcl12,Cxcl15,Cxcl14,Gas6
GO:0050708	regulation of protein secretion	5.33579e-05	Adora2a,Slc8b1,Il6,Cd14,Vegfc,Il1rap,Cpt1a,Tgfb1,Il1rl1,Syk,H2-T23,Ccl5,Cd34,Syt7,Rhbdf2,Kcnn4,Mapk11,Glrx,Zc3h12a,Havcr2,Ptpn22,Phpt1,Rab11fip1,Mmp12,Mmp13,Tslp,Il1a,Gper1,Arg2,Gsdmd,Cd40,Ica1,Tlr2,Hcar2,Glul,Ripk2,Nod2,F2rl1	Pck2,Igf1,Fn1,Pde3b,Malrd1,Cd38,Tgfb2,Tgfb3,Ssc5d,Twist1,Tnfrsf21,Agtr1a,Angpt1,Myh10,Lgr4,Arrb1,Sfrp1,Wls,Csf1r,Ifih1,Tcf7l2,Postn,Lpl,Hmgcr,Rgcc,Nov,Ptprv,Myom1,Tek,Per2,Efna5,Rfx3,Tlr6,Abat,Tlr5,Fbln1,Mbp,Gas6
GO:0003229	ventricular cardiac muscle tissue development	5.37469e-05	Tgfb1,Chd7,Zfpm2,Rbpj,Tbx3,Tnnc1	Lrp2,Tgfb2,Col11a1,Id2,Nog,Adamts9,Notch1,Col14a1,Tgfbr1,Fgfr2,Heg1,Dsp,Hey2,Hey1
GO:0007548	sex differentiation	5.4181e-05	Bmp6,Nup210l,Chd7,Cebpb,Zfpm2,Ercc1,Hoxa11,Fkbp4,Tbx3,Bmpr1b,Vegfa,Ereg,Foxf2,Stra6,Dach1,Il1a,Pla2g4a,Ybx3,Pbx1	Rara,Adamts1,Acvr2a,Vgf,Osr1,Ror2,Lrp2,Tgfb2,Brca2,Lrp6,Arid5b,Kif18a,Ago4,Angpt1,Sfrp2,Lgr4,Tgfbr1,Sfrp1,Tcf7l2,Fst,Fndc3a,Lfng,Smad9,Bmp4,Wnt4,Ahr,Fancf,Stat5a,Rdh10,Arrb1,Dhcr24
GO:0050678	regulation of epithelial cell proliferation	5.88267e-05	Cyp7b1,Hmox1,Tnfaip3,Il6,C5ar1,Vegfa,Vegfc,Tgfb1,Itgb3,Bnc1,Twist2,Plau,Xdh,Dusp10,Ccl2,Mmp12,Ccl11,Egfl7,Ctsl,Flt4,Bmp6,Bmp2,Sema5a,Cflar,Glul,Nod2,Ccl5	Igf1,Pbld1,Osr1,Sfrp1,Hey1,Foxp2,Tgfb2,Brca2,Lrp6,Twist1,Nog,Notch1,Tnmd,Hes1,Cdh3,Atoh8,Fgfr2,Fgfr3,Sfrp2,Tgfbr1,Vdr,Stat1,Thbs4,Sulf1,Wfdc1,Bmp4,Tcf7l2,Rgcc,Ednra,Cav1,Ptn,Tek,Fzd7,Wnt2,F3,Stat5a,Sox11,Snai2,Gas1,Ptprm,Cxcl12,Has2
GO:0097529	myeloid leukocyte migration	5.88267e-05	Cxcl1,Cxcl3,Cxcl5,Pla2g7,C5ar1,Vegfa,Vegfc,Camk1d,Ccl11,Syk,Ccl5,Spp1,Ccl2,Tnfsf11,Ccl7,Prex1,Ccl8,Ccr1,S100a8,Il1a,Grem1,Nbl1,Nod2,Ccl20	Cxcl15,Pdgfd,Cxcl10,Cmklr1,Thbs4,Pawr,Mmp28,Itga1,Ednra,Nov,Cxcl12,Gbf1,Ror2
GO:0060348	bone development	6.06311e-05	Bmp6,Tnfsf11,Grem1,Bmp2,Mmp13,Por,Fam20c,Ttc9,Hoxa11,Stc1,Nppc	Rara,Igf1,Axin2,Col1a1,Dhrs3,Runx2,Pdgfc,Dchs1,Lrp6,Smad9,Twist1,Comp,Tmem119,Shox2,Lrrc17,Msx1,Csgalnact1,Fgfr2,Fgfr3,Sfrp2,Amer1,Thbs3,Sulf1,Fbn1,Cyp26b1,Papss2,Pax1,Insig1,Alpl,Bmp4,Col2a1,Spns2,Fat4,Has2,Foxn3
GO:0051047	positive regulation of secretion	6.17452e-05	Adora2a,Adora2b,Gper1,Gab2,Lif,Il6,Cd14,Vegfc,Il1rap,Phpt1,Tgfb1,Il1rl1,Syk,H2-T23,Cd34,Kcnn4,Spp1,Mapk11,Glrx,Havcr2,Ptpn22,Tnfsf11,Mmp12,Mmp13,Tslp,Rab27b,S100a8,Cck,P2ry2,Il1a,Nppb,Bmp6,Sphk1,Gsdmd,Tlr2,Hcar2,Glul,Ripk2,Nod2,F2rl1	Cacna1h,Pck2,Igf1,Cacna1g,Malrd1,Cd38,Tgfb2,Tgfb3,Twist1,C1qtnf1,Agtr1a,Myh10,Acvr2a,Avpr1a,Abat,Aqp1,Wls,Csf1r,Ifih1,Tcf7l2,Postn,Lpl,Rab8b,Rgcc,Gabbr1,Myom1,Tek,Sytl2,Sox11,Smpd3,Arrb1,Nell2,Cxcl12,Mbp
GO:0019216	regulation of lipid metabolic process	6.55831e-05	Adora2b,Dgat2,Thrb,Acsl4,Angptl4,Htr2a,Nfkb1,Acadl,Slc27a1,Cpt1a,Tgfb1,Hcar2,Eef1a2,C3,Abcg1,Ptgs2,Eif6,Pik3r5,Cyp27b1,Il1a,Pla2g4a,Bmp6,Bmp2,Sec14l2,Por,Gper1,Pnpla2,Akr1c18,Pdk4,Nod2,Tspo,Abhd5	Fdps,Apod,Igf1,Scd1,Id2,Pde3b,Malrd1,Prkg1,Vdr,Twist1,Dkk3,Ccdc3,Ldlr,Trib3,Agtr1a,Fgfr3,Stard4,Avpr1a,Pik3ip1,Tcf7l2,Pik3r3,Insig1,Sorbs1,Cav1,Tek,Egr1,Wnt4,Stat5a,Smpd3,Snai2,Snai1
GO:0002062	chondrocyte differentiation	6.95765e-05	Tgfb1,Adamts7,Grem1,Bmp2,Bmp6,Por,Thrb,Hoxa11,Bmpr1b,Wnt9a,Nppc,Sox5	Sfrp2,Pth1r,Tgfbr1,Bmp4,Axin2,Efemp1,Gdf6,Sulf1,Osr1,Runx2,Shox2,Adamts12,Gli2,Loxl2,Maf,Snai2,Nov,Col2a1,Col11a1
GO:0061437	renal system vasculature development	6.99053e-05	Cflar,Itgb3	Bmp4,Pdgfd,Angpt1,Aqp1,Egr1,Notch1,Osr1,Tek,Angpt2,Hes1,Notch3
GO:0061440	kidney vasculature development	6.99053e-05	Cflar,Itgb3	Bmp4,Pdgfd,Angpt1,Aqp1,Egr1,Notch1,Osr1,Tek,Angpt2,Hes1,Notch3
GO:0006816	calcium ion transport	7.10983e-05	Adora2a,Ngf,Cemip,Slc8b1,Htr2a,P2rx4,Bdkrb1,Tgfb1,Itgb3,Cacnb3,Gem,Ptpn22,Gsto1,Ccl5,Ccr1,Cyp27b1,Ptgs2,Orai1,Chd7,Rrad,Ramp3,Gper1,Kcnn4,Atp2b1,Stc1,Tspo	Cacna1h,Igf1,Rem1,Camk2g,Mylk,Il16,Cacna1g,Dmd,Cav1,Cachd1,Hspa2,Tgfb2,Ahnak,Homer1,Hes1,Itpr1,Vdr,Ehd3,Gstm7,Fmr1,Ednra,Trpm6,Adcyap1r1,Trpv2,Bmp4,Ramp1,Slc24a3,Cxcl10,Pawr,Cxcl12,Cacna1c,Atp2b4,Gas6
GO:0007517	muscle organ development	7.14397e-05	Tgfb1,Lif,Grem1,Bmp2,Chd7,Cflar,Rcan1,Stra6,Rbpj,Cryab,Zfpm2,Kcnk2,Adarb1,Il6,Gpc1,Psma6,Tnnc1,Ybx3,Mapk11	Fdps,Igf1,Eln,Heg1,Fos,Wisp1,Mylk,Dsp,Jph1,Meg3,Flot1,Dmd,Hey2,Hey1,Asb2,Tgfb2,Acta1,Lrp6,Arid5b,Twist1,Nog,Notch1,Gata6,Msx1,Angpt1,Fgfr2,Ncam1,S100b,Foxp2,Tgfbr1,Des,Vamp5,Lrp2,Sgcd,Col14a1,Tcf7l2,Cyp26b1,Homer1,Cdon,Bmp4,Hmgcr,Cav1,Fzd1,Lama5,Col11a1,Fzd7,Egr2,Sox11,Egr1,Shox2,Wnt2,Nrg1,Plagl1
GO:0048705	skeletal system morphogenesis	7.52773e-05	Hoxa7,Grem1,Mmp13,Twist2,Por,Hoxb7,Hoxa11,Bmp6,Hoxc11,Bmpr1b,Vegfa,Wnt9a,Prrx1,Stc1,Nppc	Rara,Axin2,Col1a1,Dhrs3,Runx2,Ror2,Tgfb2,Tgfb3,Lrp6,Arid5b,Twist1,Comp,Nog,Msx1,Csgalnact1,Col2a1,Fgfr3,Sfrp2,Tgfbr1,Sfrp1,Fbn2,Thbs3,Osr1,Cyp26b1,Pax1,Insig1,Alpl,Bmp4,Col11a1,Fgfr2,Shox2,Rdh10,Sox11,Gas1,Has2,Foxn3
GO:0061138	morphogenesis of a branching epithelium	7.52773e-05	Spint2,Areg,Grem1,Ctsl,Bmp2,Sema5a,Ccl11,Cd44,Hoxb7,Hoxa11,Il6,Spry2,Vegfa,Gdnf,Tnc,Slc12a2,Tbx3,Tgfb1,Pbx1	Rspo3,Ddr1,Sfrp1,Dchs1,Gli2,Lrp6,Nog,Notch1,Igf1,Spry1,Mgp,Rdh10,Agtr1a,Angpt1,Fgfr2,Hoxb13,Sfrp2,Lgr4,Vdr,Sulf1,Bmp4,Ednra,Wnt2b,Tek,Lama5,Wnt2,Wnt4,Ahr,Sall1,Fat4,Snai2,Cxcl12
GO:0072593	reactive oxygen species metabolic process	8.55028e-05	Cxcl1,Sod2,Por,Cryab,Akr1c18,Il6,Prdx1,Ier3,Ass1,P2rx4,Tgfb1,Syk,Prdx6,Prdx5,Gch1,Cd34,Plau,Xdh,Slc25a33,Zc3h12a,Coq7,Mmp3,Birc3,Prex1,Gla,Eif6,Cat,Gstp1,Ptgis,Nqo1,Ptgs2,Gadd45a,Arg2,Slc7a2,5730559C18Rik,Tlr2,Cflar,Pdk4,F2rl1,Tspo,Txnrd1	Il18,Trim30a,Igf1,Zfp13,Foxo1,Tlr6,Smpd3,Tlr5,Pid1,Clu,Agtr1a,Gbf1,Atp2b4,Fbln5,Cav1
GO:0061383	trabecula morphogenesis	8.58361e-05	Rbpj,Grem1,Vegfa,Slc40a1,Chd7	Tgfb2,Sfrp1,Adamts1,Heg1,Nog,Fbn2,Notch1,Thbs3,Fhl2,Tek,Col1a1,Tgfbr1,Hey2,Fgfr3,Hey1
GO:0001763	morphogenesis of a branching structure	0.000102599	Spint2,Areg,Grem1,Ctsl,Bmp2,Sema5a,Ccl11,Cd44,Hoxb7,Hoxa11,Il6,Spry2,Vegfa,Prdm1,Tnc,Slc12a2,Tbx3,Pbx1,Tgfb1,Gdnf	Rspo3,Ddr1,Sfrp1,Dchs1,Gli2,Lrp6,Nog,Notch1,Igf1,Spry1,Mgp,Rdh10,Agtr1a,Angpt1,Fgfr2,Hoxb13,Sfrp2,Lgr4,Vdr,Sulf1,Bmp4,Ednra,Wnt2b,Tek,Lama5,Wnt2,Wnt4,Ahr,Shox2,Sall1,Fat4,Snai2,Cxcl12
GO:0060675	ureteric bud morphogenesis	0.000116057	Tgfb1,Grem1,Bmp2,Cd44,Hoxb7,Hoxa11,Vegfa,Gdnf,Pbx1	Dchs1,Lgr4,Bmp4,Lama5,Nog,Kif26b,Wnt4,Sall1,Fat4,Wnt2b,Hes1,Agtr1a,Hey1
GO:0006869	lipid transport	0.000117517	Acsl4,P2ry2,Abcb4,Itgb3,Bdkrb2,Syk,Stra6,Nfkbia,Syt7,Spp1,Plin2,Abcg1,Tnfsf11,Slco3a1,Apobr,Abca7,Abca2,Abcc4,Il1a,Pla2g4a,Abcc1,Repin1,Bmp6,Abcb1a,Lipg,Slc27a1,Mfsd2a,Kcnn4,Atp10a,Pitpnm1,Tspo	Apod,Gulp1,Abca9,Ano3,Pltp,Pcsk9,Lrp6,C1qtnf1,Ldlr,Abca8b,Agtr1a,Tmem30b,Stard4,Abcg2,Vldlr,Mttp,Pitpnc1,Cav1,Mfsd2b,Srebf2,Spns2,Atp11c,Slc27a3
GO:0048754	branching morphogenesis of an epithelial tube	0.000122127	Areg,Grem1,Ctsl,Bmp2,Sema5a,Ccl11,Cd44,Hoxb7,Hoxa11,Spry2,Vegfa,Gdnf,Tnc,Slc12a2,Tbx3,Tgfb1,Pbx1	Igf1,Dchs1,Gli2,Lrp6,Nog,Notch1,Spry1,Mgp,Rdh10,Agtr1a,Angpt1,Fgfr2,Sfrp2,Lgr4,Vdr,Bmp4,Ednra,Wnt2b,Tek,Lama5,Wnt2,Wnt4,Ahr,Ddr1,Sall1,Fat4,Cxcl12
GO:0006066	alcohol metabolic process	0.000123782	Cyp7b1,Dgat2,Thrb,Akr1c18,Hsd3b7,Mtmr7,Nfkb1,Acadl,Gch1,Akr1b8,Akr1b3,Plek,Abcg1,Cat,Gdpd1,Abca2,Cyp27b1,Sphk1,Sec14l2,Por,Gper1,Impa2,Slc5a3,Apobr,Ch25h	Fdps,Nsdhl,Cyp51,Dhrs3,Prkg1,Fdft1,Itpk1,Pcsk9,Tm7sf2,Cubn,Ldlr,Mvk,Hmgcs1,Vdr,Vldlr,Rbp1,Mttp,Cyp39a1,Hmgcr,Insig1,Adcyap1r1,Hsd17b7,Pth1r,Srebf2,Rdh10,Lss,Sqle,Dhcr24
GO:0042133	neurotransmitter metabolic process	0.000127152	Por,Ptgs2,Slc7a2,Tspo,Sod2,Pde1b,Gch1,Cd34,Rnf180,Ptgis,Tlr2,Il6,Cln3,Aldh9a1,Phgdh,Gla,Zc3h12a,Ass1,P2rx4	Igf1,Abat,Slc5a7,Tlr5,Aldh6a1,Tlr6,Smpd3,Ache,Clu,Slc1a3,Atp2b4,Cav1
GO:0030593	neutrophil chemotaxis	0.000127649	Ccl2,Ccl11,Cxcl3,Cxcl5,Camk1d,Ccl5,Syk,Ccl8,Prex1,Cxcl1,C5ar1,Spp1,S100a8,Nod2,Ccl20,Ccl7	Ednra,Thbs4,Gbf1,Cxcl15,Itga1
GO:0001656	metanephros development	0.000128357	Hoxc11,Lif,Grem1,Gdnf,Hoxa11	Itga8,Lgr4,Bmp4,Aqp1,Rdh10,Robo2,Id2,Osr1,Ret,Fbn1,Spry1,Fat4,Sall1,Kif26b,Egr1,Hes1,Lamb2,Irx3,Wnt4
GO:0002237	response to molecule of bacterial origin	0.000129794	Cxcl1,Ccl2,Cxcl3,Gch1,Cxcl5,Tnfaip3,Il6,Cd14,C5ar1,Prdm1,Nfkb1,Mapkapk2,Bdkrb1,Tgfb1,Mgst1,Nfkbia,Tnfrsf23,Ripk2,Cd300lb,Zc3h12a,Dusp10,Havcr2,Ptpn22,Ccl5,Ptgir,Gstp1,Cyp27b1,Ptgs2,Bmp6,Slpi,Cebpb,Plscr1,Cd40,5730559C18Rik,Tlr2,Tnip1,Nod2,Cxcl16	Il18,Tbxa2r,Zcchc11,Shpk,Stat1,Ssc5d,Rara,Ptger1,Tnfrsf21,Tlr6,Tnfrsf11b,Cxcl10,Ednra,Pdcd4,Irgm2,Spon2,Cxcl15
GO:0032722	positive regulation of chemokine production	0.00013934	Il6,Adora2b,Il1rl1,Ccl5,Nod2,Tlr2,Ripk2,Tslp,P2ry2,Il1a,Havcr2	Il18,Tlr3,Postn,Twist1,Egr1,Csf1r,Il7,Lpl,Mbp
GO:0006953	acute-phase response	0.000139574	Ptgs2,Tnfsf11,Plscr1,Ccl5,Saa3,Il6,Il1a	F8,Il1rn,Fn1,Serpina3n
GO:0002687	positive regulation of leukocyte migration	0.000156682	Cxcl1,Bdkrb1,Cxcl3,Cxcl5,Camk1d,Il1a,Tgfb1,Ccl5,Ccl2,Itgb3,Tlr2,Pla2g7,C5ar1,Vegfa,Vegfc,Mmp9,Ccl20,F2rl1,Ccr1	Aoc3,Pdgfd,Cxcl15,Thbs4,Cxcl10,Ednra,Pawr,Cxcl12,Cmklr1,Cxcl14,Gas6
GO:0022407	regulation of cell-cell adhesion	0.000158587	Adora2a,Pdpn,Il6,Vegfa,Prdm1,Ass1,Spint2,Tgfb1,Il20rb,Syk,H2-T23,Ccl2,Nfkbid,Dmtn,Ets1,Mex3b,Dusp10,Havcr2,Ptpn22,Tnfsf11,Hsph1,Ccl5,Gstp1,Tfrc,Tnfaip3,Cebpb,Bmp2,Cd44,Arg2,Ripk2,Ccl20	Il18,Il1rn,Igf1,Pag1,Il7,Prkg1,Flot1,Il6st,Adk,Pde5a,Efnb1,C1qtnf1,Cxcl12,Tnfrsf21,Hes1,Rara,Vnn1,Cyp26b1,Rgcc,Cav1,Ephb3,Bmp4,Ephb6,Efna5,Kif26b,Wnt4,Stat5a,Alox12,Abat,L1cam,Snai2,Pawr,Jag1,Mbp,Has2
GO:0007162	negative regulation of cell adhesion	0.000163158	Adora2a,Jam2,Tnfaip3,Vegfa,Ass1,Spint2,Tgfb1,Il20rb,Nfkbid,Dmtn,Rnd1,Havcr2,Ptpn22,Hoxa7,Gstp1,Tnc,Cebpb,Bmp2,Sema5a,Cd44,Arg2,Enpp2,Dact2	Il1rn,Apod,Pag1,Kank1,Pde3b,Prkg1,Pde5a,Cxcl12,C1qtnf1,Notch1,Tnfrsf21,Angpt2,Rgcc,Angpt1,Postn,Col1a1,Fbln1,Plxnc1,Bmp4,Fzd7,Dlc1,Efna5,Alox12,Abat,Snai2,Pawr,Jag1,Mbp
GO:0061037	negative regulation of cartilage development	0.000163158	Adamts7,Grem1,Wnt9a	Rara,Tgfb2,Bmp4,Efemp1,Nog,Tgfbr1,Gli2,Frzb,Adamts12,Snai2
GO:0002793	positive regulation of peptide secretion	0.000163692	Adora2a,Lif,Gper1,Il6,Cd14,Vegfc,Il1rap,Phpt1,Tgfb1,Il1rl1,Syk,H2-T23,Cd34,Kcnn4,Mapk11,Tslp,Havcr2,Ptpn22,Tnfsf11,Mmp12,Mmp13,Glrx,S100a8,Il1a,Gsdmd,Tlr2,Hcar2,Glul,Ripk2,Nod2,F2rl1	Pck2,Myh10,Igf1,Malrd1,Cd38,Tgfb2,Tgfb3,Twist1,Agtr1a,Rab8b,Wls,Csf1r,Ifih1,Tcf7l2,Postn,Lpl,Rgcc,Gabbr1,Myom1,Tek,Abat,Arrb1,Mbp
GO:0032635	interleukin-6 production	0.000178258	Ptpn22,Cebpb,Adora2b,Nod2,Il18rap,Il1a,Tslp,Mapk13,Tlr2,Tnfaip3,5730559C18Rik,Il6,Ripk2,Ereg,Il1rap,Zc3h12a,F2rl1,Mapkapk2,Havcr2	Il18,Spon2,Zcchc11,Afap1l2,Trim30a,Twist1,Ifih1,Tlr3,Prg4,Tlr6,Arrb1,Mbp,Gas6
GO:0050707	regulation of cytokine secretion	0.000207202	Ptpn22,Tlr2,Il1a,Nod2,Il1rl1,Mmp12,Syk,Gsdmd,Arg2,Tslp,Cd34,Il6,Cd14,Ripk2,Mapk11,Il1rap,Zc3h12a,F2rl1,Havcr2	Lgr4,Ifih1,Tek,Fn1,Ssc5d,Twist1,Rgcc,Csf1r,Postn,Tnfrsf21,Lpl,Tlr6,Tlr5,Agtr1a,Angpt1,Mbp,Fbln1,Gas6
GO:0050729	positive regulation of inflammatory response	0.000215113	Ptgs2,Adora2b,Nod2,Il1rl1,Ccl5,Nfkbia,Tnfsf11,Gbp5,Tlr2,Il6,Tnip1,S100a8,Tslp,C3,Pla2g4a,Ets1,Gprc5b	Aoc3,Cdk19,Stat5a,Tlr3,Ldlr,Tlr6,Ednra,Pdcd4,Ctss,Pde5a
GO:0003002	regionalization	0.000218564	Hoxc11,Grem1,Bmp2,Tbx3,Nbl1,Rbpj,Tshz1,Bhlhe22,Hoxb7,Hoxa11,Ets2,En1,Bmpr1b,Gdnf,Hoxa7,Tgif1,Pbx1	Axin2,Acvr2a,Osr1,Chrd,Cobl,Hey2,Ror2,Hey1,Lrp2,Lrp6,Lrp4,Smad6,Nog,Pcsk6,Notch1,Pcsk5,Spry1,Hes1,Xrcc2,Fgfr2,Sfrp2,Pgap1,Tgfbr1,Sfrp1,Ppp2r3a,Cyp26b1,Tbc1d32,Pax1,Wls,Msx1,Lfng,Wnt2b,Bmp4,Sema3f,Egr2,Wnt2,Cdon,Gli2,Arc,Plxna2,Gas1,Mafb,Snai1,Dlx1,Irx3
GO:0060537	muscle tissue development	0.000222294	Tgfb1,Fhod3,Bmp2,Chd7,Tbx3,Rcan1,Stra6,Rbpj,Zfpm2,Kcnk2,Gpc1,Grem1,Psma6,Tnnc1,Vegfa,Cflar,Ybx3,Mapk11	Fdps,Igf1,Eln,Heg1,Fos,Wisp1,Adamts9,Mylk,Dsp,Meg3,Flot1,1190002N15Rik,Igfbp5,Dmd,Hey2,Hey1,Asb2,Ahr,Tgfb2,Acta1,Lrp6,Twist1,Nog,Notch1,Gata6,Angpt1,Fgfr2,Ncam1,S100b,Rara,Foxp2,Tgfbr1,Vamp5,Lrp2,Id2,Sgcd,Col14a1,Tcf7l2,Osr1,Cyp26b1,Homer1,Cdon,Hmgcr,Cav1,Myh10,Bmp4,Col11a1,Fzd7,Egr2,Wnt2,Egr1,Itga8,Fhl2,Shox2,Sox11,Nrg1,Prkg1,Plagl1,Myh11
GO:0050727	regulation of inflammatory response	0.000223363	Adora2a,Adora2b,Nt5e,Gbp5,Il6,Nfkb1,Bcl6b,Sema7a,Gprc5b,Gper1,Il20rb,Il1rl1,Nfkbia,Ier3,Ets1,Gpx4,Tslp,C3,Zc3h12a,Dusp10,Tnfsf11,Ccl5,Ptgis,Gstp1,S100a8,Pla2g4a,Ptgs2,Cd44,Slc7a2,Tlr2,Uaca,Tnip1,Nod2,Tnfaip3	Aoc3,Apod,Cdk19,Shpk,Cd59a,Siglecg,Stat5a,Tlr3,Ldlr,Adamts12,Tlr6,Mvk,Wfdc1,Ednra,Nov,Ctss,Pdcd4,Pde5a
GO:0019229	regulation of vasoconstriction	0.000242146	Ptgs2,Ptgs1,Npy1r,Dock4,Htr2a,Dusp5	Cd38,Tbxa2r,Avpr1a,Add3,Adra1d,Smad6,Cacna1c,Ahr,Per2,Adra1b,Agtr1a,Pde5a,Cav1
GO:0048247	lymphocyte chemotaxis	0.000250177	Ccl2,Ccl11,Cyp7b1,Ccl7,Ccl5,Ccl8,Ch25h,Hsd3b7,Ccl20,Cxcl16,Slc8b1	Cxcl10,Cxcl15,Cxcl14,Gas6
GO:0019932	second-messenger-mediated signaling	0.000255301	Adora2a,Adora2b,Gsto1,Ptgir,Sphk1,Mt2,Mt1,Tnfsf11,Ramp3,Dmtn,Gper1,Rcan1,Syk,Hint1,Ccl20,Homer2,P2rx4	Tbxa2r,Igf1,Prkg1,Adra1b,Adra1d,Ncald,Cmya5,Rcan2,Ndnf,Ksr1,Agtr1a,Itpr1,Ncam1,Avpr1a,Dmd,Gstm7,Htr7,Adcyap1r1,Irgm2,Pth1r,Mrvi1,Ramp1,Ahr,L1cam,Nrg1,Cxcl10,Cmklr1,Atp2b4,Adm2
GO:1903532	positive regulation of secretion by cell	0.000257862	Adora2a,Adora2b,Gper1,Gab2,Lif,Il6,Cd14,Vegfc,Il1rap,Phpt1,Tgfb1,Il1rl1,Syk,H2-T23,Cd34,Kcnn4,Spp1,Mapk11,Glrx,Havcr2,Ptpn22,Tnfsf11,Mmp12,Mmp13,Tslp,Rab27b,Cck,Il1a,Bmp6,Sphk1,Gsdmd,Tlr2,Hcar2,Glul,Ripk2,Nod2,F2rl1	Cacna1h,Pck2,Igf1,Cacna1g,Malrd1,Cd38,Tgfb2,Tgfb3,Twist1,C1qtnf1,Agtr1a,Rab8b,Acvr2a,Avpr1a,Abat,Wls,Csf1r,Ifih1,Tcf7l2,Postn,Lpl,Rgcc,Gabbr1,Myh10,Myom1,Tek,Sox11,Smpd3,Arrb1,Nell2,Cxcl12,Mbp
GO:0045669	positive regulation of osteoblast differentiation	0.000268186	Bmp6,Bmp2,Cebpb,Fam20c,Bmpr1b,Vegfa,Cebpd,Nppc	Sfrp2,Acvr2a,Igf1,Ifi204,Sox11,Id4,Fbn2,Gdpd2,Wnt4,Runx2,Tmem119,Bmp4,Jag1,Il6st,Cthrc1,Hey1
GO:0043271	negative regulation of ion transport	0.000313137	Tgfb1,Gsto1,Ptgs2,Kcnh2,Rrad,Acsl4,Nedd4l,Htr2a,Htr1b,Oxsr1,Mmp9,Stc1,Gem	Ephb2,Il1rn,Tgfb2,Pcsk9,Twist1,Rem1,Gabbr1,Kcnab1,Osr1,Wnk4,Gstm7,Htr7,Prkg1,Abat,Prkg2,Fmr1,Hes1,Pawr,Cav1
GO:0018108	peptidyl-tyrosine phosphorylation	0.00032274	Areg,Lif,Il11,Il6,Htr2a,Ereg,Vegfc,Dmtn,Gprc5a,Gprc5b,Tgfb1,Itgb3,Syk,Csf3,Dyrk3,Tslp,Ptpn22,Hsph1,Ccl5,Gdnf,Cck,Flt4,Grem1,Cd44,Enpp2,Cd40,Ripk2,Nod2,Vegfa	Il18,Igf1,Pdgfd,Ctf1,Pdgfc,Hck,Lrp4,Epha4,Epha3,Hes1,Agtr1a,Angpt1,Fgfr2,Fgfr3,Angpt4,Sfrp2,Sfrp1,Efemp1,Thbs4,Csf1r,Cav1,Ephb2,Tek,Efna5,Tec,Il6st,Ddr1,Stat5a,Nrg1,Gas6
GO:1990266	neutrophil migration	0.00032274	Cxcl1,Ccl11,Cxcl3,Cxcl5,Ccl7,Prex1,Syk,Ccl8,Ccl5,Ccl2,Ccl20,C5ar1,Spp1,S100a8,Nod2,Il1a,Camk1d	Gbf1,Thbs4,Itga1,Ednra,Pawr,Cxcl15
GO:0042063	gliogenesis	0.000344429	Ccl2,Areg,Lif,Bmp2,Tgfb1,Tspo,Enpp2,Tlr2,Cntnap1,Gpc1,S100a8,Phgdh,Apcdd1,Adora2a,Dusp10,Sox5	Igf1,Fn1,Id4,Id2,Tspan2,Miat,Clu,Ror2,Ror1,Lrp2,Tgfb2,Lrp6,Epha4,Notch1,Tnfrsf21,Hes1,Syne2,Lamb2,Ldlr,Fgfr3,Dmd,Efemp1,Sh3tc2,Tcf7l2,Lgi4,Nog,Bmp4,Fgf5,Nfix,Atxn1,Ptn,Matn2,Lingo1,Egr2,Sox11,Il6st,Adam22,Nrg1,Dlx1,Prx
GO:0003272	endocardial cushion formation	0.000356137	Tgfb1,Rbpj	Dchs1,Tgfb2,Bmp4,Nog,Notch1,Tgfbr1,Tgfb3,Snai2,Msx1,Snai1,Hey1
GO:0045785	positive regulation of cell adhesion	0.000356137	Ccl2,Rac3,Pdpn,Il6,Vegfa,Vegfc,Tgfb1,Itgb3,Syk,H2-T23,Ccl5,Dmtn,Ets1,Spp1,Mex3b,Dusp10,Havcr2,Ptpn22,Tnfsf11,Hsph1,Prex1,Tfrc,Cd63,Ninj1,Enpp2,Nid1,Ripk2,Cd44	Il18,Igf1,Fn1,Ret,Il7,Chrd,Flot1,Plekha2,Il6st,Adk,Tgfb2,Efnb1,Ndnf,Pcsk5,Hes1,Angpt1,Rara,Ccdc80,Dmd,Spock2,Edil3,Vnn1,Utrn,Fbln2,Abi3bp,Fbln1,Cav1,Ptn,Tek,Ephb6,Kif26b,Wnt4,Stat5a,Vit,L1cam,Smoc2,Pawr,Cxcl12,Has2
GO:0002688	regulation of leukocyte chemotaxis	0.000360774	Cxcl1,Ccl2,Cxcl3,Grem1,Cxcl5,Slc8b1,Ccl5,Nbl1,Pla2g7,C5ar1,Vegfa,Vegfc,Nod2,F2rl1,Ccr1,Camk1d	Cxcl15,Thbs4,Mmp28,Cxcl10,Ednra,Nov,Cxcl12,Cmklr1,Cxcl14,Gas6
GO:0015837	amine transport	0.000380241	Adora2a,Adora2b,Arg2,Ptgs1,Syt7,Htr2a,Gdnf,Cck,Htr1b	Il1rn,Avpr1a,Osr1,Per2,Prkg1,Rab3b,Abat,Gabbr1,Cxcl12,Nat8l
GO:0051952	regulation of amine transport	0.000380241	Adora2a,Adora2b,Arg2,Ptgs1,Syt7,Htr2a,Gdnf,Cck,Htr1b	Il1rn,Avpr1a,Osr1,Per2,Prkg1,Rab3b,Abat,Gabbr1,Cxcl12,Nat8l
GO:0048659	smooth muscle cell proliferation	0.000389651	Ptgs2,Itgb3,Gper1,Ccl5,Rbpj,Hmox1,Tnfaip3,Ptgir,Il6,Abcc4,Vegfa,Ereg,Mmp9,Akr1b3,Nppb,Htr1b	Il18,Apod,Igf1,Pdgfd,Wisp1,Id2,Npr3,Prkg1,Igfbp5,Tgfb3,Cnn1,Notch3,Nov,Fgfr2,Stat1,Tcf7l2,Hmgcr,Ednra,Pdcd4,Cav1,Bmp4,Egr1,Alox12,Hpgd
GO:0042476	odontogenesis	0.000396647	Tgfb1,Tnfsf11,Fam20c,Cd34,Bmp2	Axin2,Aspn,Osr1,Runx2,Lrp6,Itgb4,Lrp4,Sp6,Msx1,Fgfr2,Fam20a,Tcf7l2,Fst,Tnfrsf11b,Col1a1,Ednra,Bmp4,Lama5,Gli2,Gas1,Dlx1,Dlx3
GO:0050920	regulation of chemotaxis	0.000396647	Cxcl1,Tgfb1,Cxcl3,Grem1,Cxcl5,Slc8b1,Sema5a,Ccl5,Nbl1,Ccl2,Pla2g7,C5ar1,Vegfa,Vegfc,Nod2,F2rl1,P2rx4,Ccr1,Camk1d	Cxcl15,Pdgfd,Fn1,Sema3f,Plxna2,Thbs4,Robo2,Notch1,Il16,Snai2,Gas6,Mmp28,Cxcl10,Angpt2,Ednra,Nov,Cxcl12,Cmklr1,Cxcl14,Artn
GO:0010466	negative regulation of peptidase activity	0.000403789	Adora2a,Ngf,Plaur,Cryab,Tfpi2,Il6,Vegfa,Serpinb2,Spint2,Cstb,Mmp9,Dpep1,Birc3,Slpi,Col7a1,Wnt9a,Ptgs2,Cd44,Rffl,Por,Cflar,Cst6	Sfrp2,Rps6ka1,Herpud1,Igf1,Timp3,Serpina3n,Aqp1,Wfdc1,Serpina3g,Mical1,Arrb1,Serpinb1a,Lxn,Gas6,Itih5,Dhcr24
GO:0072210	metanephric nephron development	0.000414931	Lif,Grem1,Gdnf	Lgr4,Bmp4,Aqp1,Egr1,Osr1,Ret,Wnt4,Sall1,Kif26b,Hes1,Lamb2
GO:0032496	response to lipopolysaccharide	0.000425909	Cxcl1,Ccl2,Cxcl3,Gch1,Cxcl5,Tnfaip3,Il6,Cd14,Prdm1,Nfkb1,Mapkapk2,Bdkrb1,Tgfb1,Mgst1,Nfkbia,Tnfrsf23,Ripk2,Cd300lb,Zc3h12a,Dusp10,Havcr2,Ptpn22,Ccl5,Ptgir,Gstp1,Cyp27b1,Ptgs2,Bmp6,Slpi,Cebpb,Plscr1,Cd40,Tnip1,Nod2,Cxcl16	Il18,Tbxa2r,Zcchc11,Shpk,Stat1,Spon2,Rara,Ptger1,Tnfrsf21,Tnfrsf11b,Cxcl10,Ednra,Pdcd4,Irgm2,Cxcl15
GO:0045778	positive regulation of ossification	0.000426812	Bmp6,Bmp2,Cebpb,Fam20c,Thrb,Bmpr1b,Vegfa,Cebpd,Nppc	Sfrp2,Acvr2a,Fgfr3,Igf1,Lrp6,Ifi204,Sox11,Id4,Fbn2,Osr1,Gdpd2,Wnt4,Runx2,Tmem119,Bmp4,Jag1,Il6st,Cthrc1,Hey1
GO:0003203	endocardial cushion morphogenesis	0.000445193	Tgfb1,Rbpj,Bmp2	Dchs1,Tgfb2,Bmp4,Twist1,Nog,Notch1,Tgfbr1,Tgfb3,Snai2,Msx1,Snai1,Hey1
GO:0070098	chemokine-mediated signaling pathway	0.000445193	Ccl2,Ccl11,Cxcl3,Cxcl5,Ccl7,Ccl5,Ccl8,Cxcl1,Ackr3,Ccr1,Ccl20	Cxcl10,Cxcl12,Cxcl15,Thpo
GO:0007409	axonogenesis	0.00045595	Ngf,Ext1,Nefm,Dst,Apbb2,Raph1,Vegfa,Crmp1,Tnfrsf12a,Fez1,Sema7a,Adarb1,Tnfrsf23,Nptx1,Nr4a2,Celsr3,Bmpr1b,Cck,Sema5a,Rpl24,Unc5a,Bhlhe22,Uchl1	Epha4,Fn1,Nrcam,Robo2,Vcl,Ret,Arhgef28,Flot1,Cobl,Draxin,Artn,Lrrc4c,Efnb1,Lrp4,Rufy3,Nog,Epha3,Notch1,Ogn,Mycbp2,Ache,Lamb2,Fgfr2,Fgfr3,Myh10,Ephb2,Ephb3,L1cam,Csf1r,Map1b,Map2,Gas1,Rtn4r,Tnn,Sema6a,Plxnc1,Tgfb2,Lama2,Matn2,Crabp2,Lingo1,Sema3f,Egr2,Unc5c,Efna5,Efna3,Gli2,Shox2,Plxna2,Nrg1,Trpv2,Ptprm,Cxcl12
GO:0007389	pattern specification process	0.000463424	Hoxa7,Grem1,Bmp2,Tbx3,Nbl1,Rbpj,Tshz1,Bhlhe22,Hoxb7,Hoxa11,Hoxc11,En1,Bmpr1b,Gdnf,Ets2,Stc1,Tgif1,Pbx1	Axin2,Osr1,Chrd,Cobl,Hey2,Ror2,Hey1,Dchs1,Efnb1,Lrp6,Lrp4,Smad6,Nog,Pcsk6,Notch1,Pcsk5,Shroom3,Spry1,Hes1,Xrcc2,Fgfr2,Sfrp2,Acvr2a,Tgfbr1,Sfrp1,Ppp2r3a,Bicc1,Cyp26b1,Tbc1d32,Fst,Wls,Msx1,Lfng,Lrp2,Wnt2b,Bmp4,Sema3f,Egr2,Wnt2,Pgap1,Cdon,Rfx3,Gli2,Dnaic2,Arc,Plxna2,Gas1,Pax1,Mafb,Snai1,Dlx1,Irx3
GO:0061564	axon development	0.000468331	Ngf,Cck,Ext1,Nefm,Dst,Apbb2,Raph1,Vegfa,Crmp1,Adarb1,Tnfrsf12a,Fez1,Sema7a,Xylt1,Tnfrsf23,Nptx1,Nr4a2,Celsr3,Bmpr1b,Tnc,Sema5a,Rpl24,Unc5a,Bhlhe22,Uchl1	Ddr1,Fn1,Nrcam,Robo2,Vcl,Ret,Tspan2,Arhgef28,Flot1,Cobl,Draxin,Artn,Lrrc4c,Efnb1,Lrp4,Rufy3,Epha4,Epha3,Notch1,Nrg1,Ogn,Mycbp2,Ache,Lamb2,Fgfr2,Fgfr3,Myh10,Ephb2,Ephb3,L1cam,Csf1r,Map1b,Map2,Nog,Rtn4r,Tnn,Sema6a,Plxnc1,Tgfb2,Lama2,Matn2,Crabp2,Lingo1,Sema3f,Egr2,Unc5c,Efna5,Efna3,Ncam1,Gli2,Shox2,Plxna2,Gas1,Trpv2,Ptprm,Cxcl12
GO:0032675	regulation of interleukin-6 production	0.000472735	Ptpn22,Cebpb,Adora2b,Nod2,Il1a,Tslp,Mapk13,Tlr2,Tnfaip3,5730559C18Rik,Il6,Ripk2,Ereg,Il1rap,Zc3h12a,F2rl1,Mapkapk2,Havcr2	Spon2,Zcchc11,Afap1l2,Trim30a,Twist1,Ifih1,Tlr3,Prg4,Tlr6,Arrb1,Mbp,Gas6
GO:0010001	glial cell differentiation	0.000486397	Adora2a,Lif,Bmp2,Tgfb1,Enpp2,Tlr2,Cntnap1,Gpc1,S100a8,Phgdh,Dusp10,Sox5	Igf1,Id4,Id2,Tspan2,Miat,Clu,Ror2,Ror1,Lrp6,Epha4,Notch1,Tnfrsf21,Hes1,Lamb2,Ldlr,Fgfr3,Dmd,Sh3tc2,Tcf7l2,Lgi4,Nog,Fgf5,Nfix,Bmp4,Lingo1,Egr2,Sox11,Il6st,Adam22,Nrg1,Dlx1,Prx
GO:0018212	peptidyl-tyrosine modification	0.000493583	Areg,Lif,Il11,Il6,Htr2a,Ereg,Vegfc,Dmtn,Gprc5a,Gprc5b,Tgfb1,Itgb3,Syk,Csf3,Dyrk3,Tslp,Ptpn22,Hsph1,Ccl5,Gdnf,Cck,Flt4,Grem1,Cd44,Enpp2,Cd40,Ripk2,Nod2,Vegfa	Il18,Igf1,Pdgfd,Ctf1,Pdgfc,Hck,Lrp4,Epha4,Epha3,Hes1,Agtr1a,Angpt1,Fgfr2,Fgfr3,Angpt4,Sfrp2,Sfrp1,Efemp1,Thbs4,Csf1r,Cav1,Ephb2,Tek,Efna5,Tec,Il6st,Ddr1,Stat5a,Nrg1,Gas6
GO:0003198	epithelial to mesenchymal transition involved in endocardial cushion formation	0.0005519	Tgfb1,Rbpj	Tgfbr1,Bmp4,Nog,Tgfb2,Notch1,Tgfb3,Snai2,Msx1,Snai1,Hey1
GO:0045940	positive regulation of steroid metabolic process	0.0005519	Abcg1,Adora2b,Bmp6,Sec14l2,Por,Il1a	Fdps,Igf1,Scd1,Wnt4,Agtr1a,Stard4
GO:0061311	cell surface receptor signaling pathway involved in heart development	0.0005519	Tgfb1,Rbpj,Bmp2	Bmp4,Lrp6,Nog,Notch1,Jag1,Msx1,Snai1,Hey2,Hey1
GO:0048645	animal organ formation	0.000567399	Hoxc11,Rbpj,Gdnf,Hoxa11,Bmp2	Lrp2,Wnt2b,Bmp4,Axin2,Wnt2,Nog,Notch1,Sulf1,Gli2,Spry1,Rdh10,Gata6,Hes1,Fgfr2
GO:0015711	organic anion transport	0.000577513	Adora2a,Slc16a13,Acsl4,P2ry2,Abcb4,Bdkrb2,Syk,Atp10a,Plin2,Pqlc2,Slc25a10,Abcg1,Tnfsf11,Slco3a1,Slc7a11,Abca7,Pitpnm1,Pdpn,Cck,Abcc4,Il1a,Pla2g4a,Abcc1,Repin1,Abcb1a,Slco4a1,Arg2,Slc7a2,Mfsd2a,Slc4a4,Kcnn4,Cln3,Slc27a1	Il1rn,Slc52a3,Osr1,Pltp,Lrp2,Slco5a1,Ldlr,Tmem30b,Abcg2,Avpr1a,Apba1,Slc2a3,Slc16a4,Per2,Mttp,Gabbr1,Slc1a6,Pitpnc1,Slc1a3,Slc26a2,Atp11c,Abat,Prkg1,Slc27a3
GO:1903522	regulation of blood circulation	0.000612288	Ptgs2,Ptgs1,Npy1r,Kcnh2,Gch1,Thrb,Dock4,Htr2a,Stc1,Dusp5,Zc3h12a,F2rl1,P2rx4	Kcnj2,Tbxa2r,Cacna1c,Dsp,Cacna1g,Prkg1,Add3,Dmd,Hey2,Pde5a,Cd38,Tgfb2,Adra1b,Adra1d,Smad6,Agtr1a,Epas1,Avpr1a,Ehd3,Per2,Cav1,Fxyd1,Ahr,Irx5,Atp2b4
GO:2000377	regulation of reactive oxygen species metabolic process	0.000617383	Cxcl1,Sod2,Cryab,Akr1c18,Il6,Ier3,Ass1,Tgfb1,Syk,Gch1,Cd34,Plau,Xdh,Slc25a33,Zc3h12a,Coq7,Mmp3,Gla,Ptgis,Gstp1,Eif6,Ptgs2,Gadd45a,Arg2,Birc3,Tlr2,Cflar,F2rl1,Tspo	Il18,Trim30a,Igf1,Zfp13,Foxo1,Tlr6,Smpd3,Tlr5,Pid1,Clu,Agtr1a,Atp2b4,Fbln5,Cav1
GO:0002526	acute inflammatory response	0.000623632	Cxcl1,Ptgs2,Tnfsf11,Bdkrb2,Plscr1,Ccl5,Saa3,Il6,Gstp1,Il20rb,C3,Il1a	Il1rn,Aoc3,F3,Ephb6,Serpina3n,Fn1,F8,Cd59a,Vnn1
GO:0003208	cardiac ventricle morphogenesis	0.000623632	Zfpm2,Tgfb1,Rbpj,Tnnc1,Chd7	Lrp2,Sfrp2,Tgfb2,Bmp4,Col11a1,Sox11,Nog,Notch1,Dsp,Ahr,Fgfr2,Heg1,Tgfbr1,Jag1,Hey2,Hey1
GO:0060562	epithelial tube morphogenesis	0.000646128	Spint2,Areg,Grem1,Ctsl,Bmp2,Sema5a,Tgfb1,Cd44,Rbpj,Hoxb7,Hoxa11,Spry2,Vegfa,Ccl11,Tnc,Slc12a2,Coq7,Pbx1,Tbx3,Tgif1,Gdnf	Lgr5,Igf1,Rdh10,Osr1,Ret,Sfrp1,Cobl,Hey1,Dchs1,Ahr,Tgfb2,Lrp6,Twist1,Epha4,Notch1,Shroom3,Spry1,Mgp,Hes1,Agtr1a,Angpt1,Fgfr2,Cthrc1,Rara,Lgr4,Vdr,Fzd1,Fat4,Wnk4,Nog,Bmp4,Rock2,Ednra,Lrp2,Wnt2b,Prickle1,Tek,Lama5,Wnt2,Kif26b,Wnt4,Sfrp2,Ddr1,Adamts12,Sall1,Gli2,Sox11,Cxcl10,Cxcl12,Dlc1,Irx3
GO:0045907	positive regulation of vasoconstriction	0.000677107	Ptgs2,Ptgs1,Npy1r,Htr2a	Cd38,Tbxa2r,Avpr1a,Add3,Adra1d,Smad6,Adra1b,Pde5a,Cav1
GO:0003197	endocardial cushion development	0.000695185	Tgfb1,Rbpj,Bmp2	Dchs1,Tgfb2,Bmp4,Twist1,Nog,Epha3,Notch1,Tgfbr1,Tgfb3,Jag1,Snai2,Msx1,Snai1,Hey1
GO:0001819	positive regulation of cytokine production	0.000708843	Ccl2,Adora2b,Gbp5,Il6,Cd14,C5ar1,Ereg,Il1rap,Sema7a,Mapkapk2,Gprc5b,Tgfb1,Il20rb,Il1rl1,Ccbe1,Syk,H2-T23,Cd34,Mapk11,Mapk13,C3,Bcl3,Ptpn22,Mmp12,Ccl5,Tslp,P2ry2,Il1a,Flt4,Cebpb,Ptgs2,Gsdmd,Cd40,5730559C18Rik,Tlr2,Ripk2,Havcr2,Nod2,Ccl20,F2rl1	Il18,Heg1,Il7,Flot1,Clu,Spon2,Afap1l2,Twist1,Agtr1a,Rara,Zcchc11,Stat1,Csf1r,Sulf1,Postn,Lpl,Rgcc,Ifih1,Tek,Egr1,Tlr3,Stat5a,Tlr6,Tlr5,Mbp
GO:0042136	neurotransmitter biosynthetic process	0.00071118	Tspo,Ptgs2,Slc7a2,Sod2,Gla,Gch1,Cd34,Tlr2,Ptgis,Il6,Aldh9a1,Zc3h12a,Ass1,P2rx4	Igf1,Smpd3,Tlr5,Tlr6,Abat,Slc5a7,Clu,Cav1,Atp2b4,Slc1a3
GO:0035115	embryonic forelimb morphogenesis	0.000726012	Tbx3,Wnt9a,Hoxa11,En1	Lrp6,Crabp2,Twist1,Cacna1c,Osr1,Runx2,Mecom,Shox2,Rdh10,Msx1
GO:0050714	positive regulation of protein secretion	0.000726012	Adora2a,Gper1,Il6,Cd14,Vegfc,Il1rap,Phpt1,Tgfb1,Il1rl1,Syk,H2-T23,Cd34,Kcnn4,Mapk11,Tslp,Havcr2,Ptpn22,Mmp12,Mmp13,Glrx,Il1a,Gsdmd,Tlr2,Hcar2,Glul,Ripk2,Nod2,F2rl1	Pck2,Cd38,Tgfb2,Igf1,Twist1,Rgcc,Arrb1,Wls,Csf1r,Myom1,Tcf7l2,Postn,Malrd1,Ifih1,Abat,Lpl,Tgfb3,Agtr1a,Tek,Mbp,Myh10
GO:0055008	cardiac muscle tissue morphogenesis	0.000726012	Tgfb1,Bmp2,Chd7,Zfpm2,Rbpj,Tnnc1	Lrp2,Tgfb2,Lrp6,Heg1,Wnt2,Nog,Notch1,Dsp,Tgfbr1,Fgfr2,Col11a1,Angpt1,Hey2,Hey1
GO:0060512	prostate gland morphogenesis	0.000726012	Cd44,Cyp7b1,Tnc	Bmp4,Igf1,Id4,Nog,Notch1,Sulf1,Gli2,Stat5a,Sfrp1,Fgfr2,Hoxb13
GO:0060740	prostate gland epithelium morphogenesis	0.000726012	Cd44,Cyp7b1,Tnc	Bmp4,Igf1,Id4,Nog,Notch1,Sulf1,Gli2,Stat5a,Sfrp1,Fgfr2,Hoxb13
GO:0061005	cell differentiation involved in kidney development	0.000726012	Lif,Grem1,Gdnf	Lgr4,Jag1,Bmp4,Glis2,Amer1,Myo1e,Notch1,Osr1,Sall1,Fat4,Hes1,Lamb2,Wnt4
GO:0048660	regulation of smooth muscle cell proliferation	0.000727874	Ptgs2,Itgb3,Gper1,Ccl5,Rbpj,Hmox1,Tnfaip3,Ptgir,Il6,Abcc4,Vegfa,Ereg,Mmp9,Akr1b3,Nppb,Htr1b	Il18,Apod,Igf1,Pdgfd,Wisp1,Id2,Npr3,Prkg1,Igfbp5,Tgfb3,Cnn1,Notch3,Fgfr2,Stat1,Tcf7l2,Hmgcr,Pdcd4,Cav1,Bmp4,Egr1,Alox12,Hpgd
GO:0060485	mesenchyme development	0.000743274	Tgfb1,Grem1,Bmp2,Plaur,Rbpj,Pdpn,Vegfa,Gdnf	Axin2,Fn1,Pbld1,Col1a1,Osr1,Ret,Hey2,Hey1,Dchs1,Tgfb2,Efnb1,Lrp6,Msx1,Frzb,Nog,Epha3,Notch1,Hes1,Fgfr2,Sfrp2,Tgfbr1,Sfrp1,Amer1,Tcf7l2,Tgfb3,Pax1,Rgcc,Ednra,Pdcd4,Bmp4,Lama5,Sema3f,Wnt2,Wnt4,Twist1,Rdh10,Sox11,Snai2,Pawr,Jag1,Loxl2,Has2,Snai1
GO:0070838	divalent metal ion transport	0.00074773	Adora2a,Ngf,Cemip,Slc8b1,Htr2a,P2rx4,Bdkrb1,Tgfb1,Itgb3,Cacnb3,Gem,Ptpn22,Gsto1,Slc11a2,Slc40a1,Ccl5,Ccr1,Cyp27b1,Ptgs2,Orai1,Chd7,Rrad,Ramp3,Gper1,Kcnn4,Atp2b1,Stc1,Tspo	Cacna1h,Kcnj2,Igf1,Rem1,Camk2g,Mylk,Il16,Cacna1g,Vdr,Dmd,Cav1,Cachd1,Hspa2,Tgfb2,Ahnak,Homer1,Hes1,Itpr1,Cnnm2,Ehd3,Gstm7,Fmr1,Ednra,Trpm6,Adcyap1r1,Trpv2,Bmp4,Nipal4,Ramp1,Slc24a3,Cxcl10,Pawr,Cxcl12,Cacna1c,Atp2b4,Gas6
GO:1904018	positive regulation of vasculature development	0.000752071	Hmox1,C5ar1,Vegfa,Vegfc,Ccl11,Itgb3,Ccbe1,Cd34,Mmp9,C3,Zc3h12a,Prl2c2,Ccl5,Ptgis,Il1a,Ptgs2,Sphk1,Grem1,Sema5a,Cd40,Gper1,Cflar,Ets1	Sfrp2,Tbxa2r,Tek,Pdgfd,Aqp1,Itgb8,Egr1,Notch1,Gab1,Tlr3,Cma1,F3,Adm2,Angpt2,Gata6,Cth,Hspb6,Angpt4,Adam12
GO:0050730	regulation of peptidyl-tyrosine phosphorylation	0.000764538	Areg,Lif,Il11,Il6,Htr2a,Ereg,Vegfc,Dmtn,Gprc5a,Gprc5b,Tgfb1,Itgb3,Syk,Csf3,Tslp,Ptpn22,Hsph1,Ccl5,Gdnf,Cck,Grem1,Cd44,Enpp2,Cd40,Ripk2,Nod2,Vegfa	Il18,Sfrp2,Igf1,Pdgfd,Ctf1,Lrp4,Gas6,Sfrp1,Epha4,Csf1r,Il6st,Efna5,Pdgfc,Thbs4,Tec,Nrg1,Hes1,Angpt1,Fgfr3,Angpt4,Cav1
GO:0003007	heart morphogenesis	0.000810747	Tgfb1,Bmp2,Chd7,Zfpm2,Rbpj,Npy1r,Tbx3,Vegfa,Tnnc1	Rara,Adamts1,Axin2,Col2a1,Id2,Dhrs3,Dsp,Hey2,Heg1,Dchs1,Fhl2,Tgfb2,Tgfb3,Lrp6,Twist1,Smad6,Nog,Notch1,Col5a1,Gata6,Hes1,Angpt1,Fgfr2,Sfrp2,Lrp2,Tgfbr1,Fat4,Bmp4,Msx1,Pdcd4,Hey1,Fzd1,Tek,Col11a1,Wnt2,Ahr,Shox2,Sox11,Snai2,Jag1,Dlc1,Has2,Snai1
GO:0001658	branching involved in ureteric bud morphogenesis	0.000812266	Tgfb1,Grem1,Bmp2,Cd44,Hoxb7,Hoxa11,Vegfa,Gdnf,Pbx1	Dchs1,Lgr4,Bmp4,Lama5,Nog,Wnt4,Sall1,Fat4,Wnt2b,Agtr1a
GO:0031349	positive regulation of defense response	0.000812266	Cxcl1,Adora2b,Gbp5,Il6,Cd14,Ereg,Penk,Mapkapk2,Gprc5b,Traf3,Il1rl1,H2-T23,Nfkbia,Ripk2,Tslp,C3,Havcr2,Ptpn22,Tnfsf11,Mmp12,Ccl5,Tnfaip3,Pla2g4a,Ptgs2,Il18rap,Plscr1,Birc3,5730559C18Rik,Tlr2,Tnip1,Nod2,F2rl1,Ets1,Ptgs2os,S100a8	Trim30a,Aoc3,Cdk19,Stat5a,Colec12,Coch,Lgr4,Ifih1,Tlr3,Ldlr,Tlr6,Flot1,Tlr5,Ednra,Pdcd4,Ctss,Irgm2,Pde5a,Cav1
GO:1904062	regulation of cation transmembrane transport	0.000812266	Ngf,Cemip,Kcnh2,Bdkrb1,Tgfb1,Itgb3,Cacnb3,Stom,Slc31a2,Mmp9,Gem,Ptpn22,Gsto1,Glrx,Fxyd5,Cd63,Chd7,Rrad,Ramp3,Gper1,Nedd4l,Oxsr1	Kcnj2,Rem1,Osr1,Prkg1,Ehd3,Kcnmb1,Hspa2,Tgfb2,Pcsk9,Ahnak,Fhl1,Homer1,Ctss,Dmd,Kcnab1,Gstm7,Fmr1,Ednra,Cav1,Ephb2,Bmp4,Fxyd1,Arc,Cxcl10,Atp2b4
GO:0072511	divalent inorganic cation transport	0.000850052	Adora2a,Ngf,Cemip,Slc8b1,Htr2a,P2rx4,Bdkrb1,Tgfb1,Itgb3,Cacnb3,Gem,Ptpn22,Gsto1,Slc11a2,Slc40a1,Ccl5,Ccr1,Cyp27b1,Ptgs2,Orai1,Chd7,Rrad,Ramp3,Gper1,Kcnn4,Atp2b1,Stc1,Tspo	Cacna1h,Kcnj2,Igf1,Rem1,Camk2g,Mylk,Il16,Cacna1g,Vdr,Dmd,Cav1,Cachd1,Hspa2,Tgfb2,Ahnak,Homer1,Hes1,Itpr1,Cnnm2,Ehd3,Gstm7,Fmr1,Ednra,Trpm6,Adcyap1r1,Trpv2,Bmp4,Nipal4,Ramp1,Slc24a3,Cxcl10,Pawr,Cxcl12,Cacna1c,Atp2b4,Gas6
GO:0016126	sterol biosynthetic process	0.000941589	Abcg1,Ch25h,Por,Sec14l2	Msmo1,Fdps,Tm7sf2,Nsdhl,Hmgcs1,Cyp51,Lss,Hmgcr,Insig1,Mvk,Fdft1,Sqle,Dhcr24,Hsd17b7
GO:0003205	cardiac chamber development	0.00095913	Tgfb1,Chd7,Zfpm2,Stra6,Rbpj,Tbx3,Prdm1,Tnnc1	Myh10,Adamts1,Heg1,Kif7,Id2,Dhrs3,Dsp,Hey2,Hey1,Lrp2,Fhl2,Tgfb2,Lrp6,Smad6,Nog,Notch1,Pcsk5,Gata6,Hes1,Fgfr2,Rara,Tgfbr1,Bmp4,Sfrp2,Fzd1,Tek,Col11a1,Sox11,Ahr,Shox2,Sall1,Wnt2,Jag1
GO:0050954	sensory perception of mechanical stimulus	0.000984813	Cemip,Sod2,Chd7,Lrig1,Thrb,Spry2,Htr2a,Whrn,Slc12a2,Homer2	Il18,Lrp2,Slc52a3,Igf1,Col11a1,Piezo2,Pgap1,Col2a1,Srrm4,Cxcl12,Htr7,Col1a1,Snai2,Eya4,Pawr,Coch,Myo7a,Mbp,Ror1,Slc1a3
GO:0090090	negative regulation of canonical Wnt signaling pathway	0.000984813	Ankrd6,Nkd2,Grem1	Nkd1,Tmem64,Axin2,Tle2,Notch1,Ror2,Draxin,Lrp4,Frzb,Nog,Dkk2,Dkk3,Foxo1,Cthrc1,Sfrp2,Sfrp1,Amer1,Ppp2r3a,Tcf7l2,Bicc1,Tnn,Cav1,Prickle1,Egr1,Wnt4,Rbms3,Snai2
GO:0015893	drug transport	0.000990077	Adora2a,Abcb1a,Arg2,Slc7a2,Slc7a11,Pdpn,Syt7,Tlr2,Htr2a,Gdnf,Abcb4,Abcc4,Abcc1,Htr1b,Slc25a10	Lrp2,Slc52a3,Cygb,Abat,Aqp1,Cubn,Abcg2,Per2,Rab3b,Smpd3,Gabbr1,Car12,Cxcl12,Nat8l,Slc1a6,Slc1a3
GO:0030856	regulation of epithelial cell differentiation	0.000990077	Cebpb,Lif,Bmp6,Xdh,Hoxa7,Tbx3,Vegfa,Gdnf,Il1a,Mafg,Cyp27b1	Tgfb2,Vdr,Rfx3,Frzb,Osr1,Rock2,Notch1,Tgfbr1,S1pr3,Stat5a,Bmp4,Sall1,Alox12,Jag1,Fat4,Hes1,Cav1,Hey1,Hey2,Atoh8
GO:0001667	ameboidal-type cell migration	0.00102649	Pkn3,Gab2,Vegfa,Mmp1a,Vegfc,P2rx4,Dcn,Prl2c2,Itgb3,Ccbe1,Dmtn,Pfn2,Arhgdib,Mmp9,Zc3h12a,Dusp10,Mmp12,Tgfb1,Hmox1,Gdnf,Cenpv,Flt4,Ptgs2,Grem1,Cd63,Sema5a,Rffl,Enpp2,Cd40,Ets1,Stc1	Tbxa2r,Cygb,Fn1,Plekhg5,Pbld1,Adamts9,Loxl2,Ret,Clec14a,Tns1,Atoh8,Acta2,Tgfb2,Efnb1,Lrp6,Arid5b,Twist1,Fap,Card10,Notch1,Amot,Angpt2,Nov,Angpt1,Angpt4,Tgfbr1,Aqp1,Bmp4,Rock2,Rgcc,Syne2,Itgb4,Tek,Lama5,Sema3f,Stat5a,Alox12,Snai2,Ptprm,Cxcl12,Has2
GO:0010810	regulation of cell-substrate adhesion	0.0011037	Itgb3,Grem1,Rac3,Prex1,Ninj1,Enpp2,Plau,Dmtn,Hoxa7,Nid1,Vegfa,Pdpn,Vegfc,Spp1	Apod,Fn1,Col1a1,Fbln2,Plekha2,Ddr1,Epha3,Notch1,Ndnf,Pcsk5,Angpt2,Dmd,Spock2,Edil3,Ccdc80,Postn,Utrn,Kank1,Abi3bp,Ptn,Tek,Fzd7,Efna5,Wnt4,Vit,L1cam,Smoc2,Fbln1,Jag1,Dlc1,Has2
GO:0071621	granulocyte chemotaxis	0.0011641	Cxcl1,Ccl11,Cxcl3,Cxcl5,Ccl7,Prex1,Syk,Ccl8,Ccl5,Ccl2,Ccl20,C5ar1,Vegfa,S100a8,Nod2,Spp1,Camk1d	Cxcl15,Itga1,Thbs4,Ednra,Cmklr1,Gbf1
GO:0090287	regulation of cellular response to growth factor stimulus	0.00120742	Dcn,Tgfb1,Ngf,Grem1,Cd63,Ccbe1,Nbl1,Rbpj,Fam20c,Epn2,Spry2,Gpc1,Vegfa,Vegfc,Cflar,Xdh	Aspn,Runx2,Chrd,Peg10,Lrp2,Tgfb3,Cd59a,Smad6,Nog,Notch1,Spry1,Gata6,Hes1,Angpt1,Fgfr2,Pbld1,Sfrp2,Acvr2a,Sfrp1,Dmd,Fbn2,Chrdl1,Sulf1,Fbn1,Bmp4,Tcf7l2,Msx1,Cav1,Itga8,Fzd1,Tek,Sox11,Wnt4,Adamts12,Grb10,Dlx1,Htra3
GO:0035136	forelimb morphogenesis	0.00124136	Tbx3,Wnt9a,Hoxa11,En1	Lrp6,Crabp2,Twist1,Cacna1c,Osr1,Runx2,Mecom,Shox2,Sall1,Msx1,Rdh10
GO:0045834	positive regulation of lipid metabolic process	0.00126524	Cpt1a,Tgfb1,Adora2b,Bmp6,Abcg1,Nod2,Sec14l2,Eef1a2,Dgat2,Por,Pnpla2,Angptl4,Htr2a,Ptgs2,Il1a,Pla2g4a,Abhd5	Fdps,Igf1,Twist1,Scd1,Tcf7l2,Wnt4,Ccdc3,Ldlr,Avpr1a,Smpd3,Sorbs1,Agtr1a,Tek,Fgfr3,Stard4
GO:0097164	ammonium ion metabolic process	0.00126524	Cpt1a,Sat1,Kdsr,Smox,Sphk1,Nr4a2,Pde1b,Gch1,Enpp2,Rnf180,Akr1c18,Slc22a4,Pla2g7,Akr1b8,Cln3,Aldh9a1,Akr1b3,Slc27a1,Acadl,Odc1	Epas1,Tgfb2,Smpdl3a,Abat,Slc22a21,Sat2,Ldlr,Fabp5,Smpd3,Slc5a7,Ache,Agtr1a
GO:0014706	striated muscle tissue development	0.00128125	Tgfb1,Fhod3,Bmp2,Chd7,Tbx3,Rcan1,Rbpj,Zfpm2,Kcnk2,Gpc1,Grem1,Psma6,Mapk11,Vegfa,Cflar,Ybx3,Tnnc1	Fdps,Igf1,Eln,Heg1,Fos,Wisp1,Adamts9,Dsp,Meg3,Flot1,1190002N15Rik,Dmd,Hey2,Hey1,Asb2,Tgfb2,Acta1,Lrp6,Twist1,Nog,Notch1,Gata6,Angpt1,Fgfr2,Ncam1,S100b,Rara,Foxp2,Tgfbr1,Vamp5,Lrp2,Id2,Sgcd,Col14a1,Tcf7l2,Cyp26b1,Homer1,Cdon,Hmgcr,Cav1,Myh10,Bmp4,Col11a1,Fzd7,Egr2,Sox11,Egr1,Fhl2,Shox2,Wnt2,Nrg1,Prkg1,Plagl1,Myh11
GO:0072202	cell differentiation involved in metanephros development	0.00129591	Lif,Grem1,Gdnf	Lgr4,Bmp4,Osr1,Wnt4,Sall1,Fat4,Lamb2
GO:0042471	ear morphogenesis	0.00148322	Chd7,Lrig1,Tshz1,Spry2,Whrn,Prrx1	Itga8,Ephb2,Lrig3,Col11a1,Frzb,Fgfr2,Nog,Osr1,Col2a1,Cthrc1,Gli2,Sall1,Insig1,Gas1,Msx1,Mafb,Eya4,Myo7a,Ror2,Aldh1a3
GO:0035107	appendage morphogenesis	0.00156602	Grem1,Chd7,Tbx3,Hoxa11,Hoxc11,En1,Bmpr1b,Wnt9a,Prrx1,Pbx1	Rdh10,Cacna1c,Osr1,Runx2,Fgfr2,Ror2,Tgfb2,Lrp6,Lrp4,Mecom,Nog,Notch1,Pcsk5,Msx1,Col2a1,Sfrp2,Fbn2,Cyp26b1,Tbc1d32,Bmp4,Crabp2,Sox11,Aff3,Gli2,Twist1,Shox2,Sall1,Plxna2,Gas1
GO:0035108	limb morphogenesis	0.00156602	Grem1,Chd7,Tbx3,Hoxa11,Hoxc11,En1,Bmpr1b,Wnt9a,Prrx1,Pbx1	Rdh10,Cacna1c,Osr1,Runx2,Fgfr2,Ror2,Tgfb2,Lrp6,Lrp4,Mecom,Nog,Notch1,Pcsk5,Msx1,Col2a1,Sfrp2,Fbn2,Cyp26b1,Tbc1d32,Bmp4,Crabp2,Sox11,Aff3,Gli2,Twist1,Shox2,Sall1,Plxna2,Gas1
GO:0009952	anterior/posterior pattern specification	0.00171345	Hoxa7,Bmp2,Tbx3,Rbpj,Tshz1,Hoxb7,Hoxa11,Hoxc11,En1,Ets2,Pbx1	Axin2,Osr1,Cobl,Hey2,Ror2,Hey1,Pgap1,Lrp6,Nog,Pcsk6,Notch1,Pcsk5,Msx1,Xrcc2,Sfrp2,Acvr2a,Tgfbr1,Sfrp1,Ppp2r3a,Cdon,Pax1,Wls,Hes1,Lfng,Wnt2b,Bmp4,Plxna2,Gli2,Arc,Wnt2
GO:0061213	positive regulation of mesonephros development	0.00181619	Tgfb1,Grem1,Vegfa,Hoxb7,Gdnf	Wnt2b,Lgr4,Bmp4,Nog,Sall1,Agtr1a
GO:0061217	regulation of mesonephros development	0.00181619	Tgfb1,Grem1,Vegfa,Hoxb7,Gdnf	Wnt2b,Lgr4,Bmp4,Nog,Sall1,Agtr1a
GO:0090189	regulation of branching involved in ureteric bud morphogenesis	0.00181619	Tgfb1,Grem1,Vegfa,Hoxb7,Gdnf	Wnt2b,Lgr4,Bmp4,Nog,Sall1,Agtr1a
GO:0090190	positive regulation of branching involved in ureteric bud morphogenesis	0.00181619	Tgfb1,Grem1,Vegfa,Hoxb7,Gdnf	Wnt2b,Lgr4,Bmp4,Nog,Sall1,Agtr1a
GO:0034762	regulation of transmembrane transport	0.00182466	Ngf,Cemip,Kcnh1,Kcnh2,Bdkrb1,Tgfb1,Itgb3,Cacnb3,Stom,Slc31a2,Mmp9,Gem,Ptpn22,Gsto1,Glrx,Abcc1,Abcb1a,Fxyd5,Cd63,Chd7,Rrad,Kcnq5,Ramp3,Gper1,Nedd4l,Oxsr1	Cacna1h,Kcnj2,Rem1,Cacna1c,Osr1,Prkg1,Ehd3,Pm20d1,Kcnmb1,Hspa2,Tgfb2,Pcsk9,Twist1,Ahnak,Fhl1,Homer1,Ctss,Dmd,Kcnab1,Kcnab3,Gstm7,Per2,Fmr1,Ednra,Cav1,Ephb2,Bmp4,Fxyd1,Arc,Cxcl10,Atp2b4
GO:0022612	gland morphogenesis	0.00183436	Areg,Cyp7b1,Cflar,Cebpb,Ccl11,Cd44,Tnfaip3,Il6,Tbx3,Plau,Tnc,Slc12a2,Tgfb1	Nog,Id4,Vdr,Igfbp5,Rps6ka1,Lrp6,Ddr1,Notch1,Igf1,Fgfr2,Hoxb13,Sfrp1,Sulf1,Zfp157,Cav1,Ptn,Bmp4,Lama5,Wnt4,Gli2,Stat5a,Snai2
GO:0030178	negative regulation of Wnt signaling pathway	0.00183436	Apcdd1,Ankrd6,Nkd2,Bmp2,Grem1	Nkd1,Tmem64,Axin2,Tle2,Notch1,Ror2,Draxin,Lrp6,Lrp4,Frzb,Grb10,Nog,Dkk2,Dkk3,Foxo1,Trabd2b,Cthrc1,Sfrp2,Sfrp1,Amer1,Ppp2r3a,Tcf7l2,Bicc1,Tnn,Cav1,Prickle1,Egr1,Wnt4,Rbms3,Snai2
GO:0055010	ventricular cardiac muscle tissue morphogenesis	0.00183436	Zfpm2,Tgfb1,Rbpj,Tnnc1,Chd7	Lrp2,Tgfb2,Col11a1,Fgfr2,Nog,Notch1,Dsp,Tgfbr1,Hey1,Hey2,Heg1
GO:0097530	granulocyte migration	0.00183436	Cxcl1,Ccl11,Cxcl3,Nod2,Cxcl5,Ccl7,Prex1,Syk,Ccl8,Ccl5,Ccl2,Ccl20,C5ar1,Vegfa,S100a8,Il1a,Spp1,Camk1d	Cxcl15,Cmklr1,Thbs4,Itga1,Ednra,Pawr,Gbf1
GO:0001505	regulation of neurotransmitter levels	0.0018935	Adora2a,Ngf,Sod2,Pde1b,Por,Syt5,Il6,Aldh9a1,Ass1,P2rx4,Gch1,Cd34,Rnf180,Syt7,Pfn2,Zc3h12a,Gla,Ptgis,Gdnf,Phgdh,Ptgs2,Sphk1,Slc7a2,Rap1b,Ica1,Tlr2,Cln3,Tspo	Igf1,Abat,Slc5a7,Tlr5,Atp2b4,Syt12,Per2,Aldh6a1,Tlr6,Rab3b,Smpd3,Ache,Fmr1,Clu,Slc1a6,Cav1,Nat8l,Syn3,Slc1a3
GO:0031290	retinal ganglion cell axon guidance	0.00194251	Rpl24,Bmpr1b,Vegfa	Ephb2,Ephb3,Nrcam,Efna5,Robo2,Ptprm
GO:0007599	hemostasis	0.00202473	Tfpi2,Itgb3,Anxa7,Syk,Cd34,Slc7a11,Pdpn,Dmtn,Plau,C3,Thbd,Plek,F2rl1,Procr	Tbxa2r,Pdgfc,Pdgfd,F5,F8,C1qtnf1,F3,Gp1bb,Kng2,Papss2,Prkg1,Alox12,Abat,Tec,Fbln1,Gas6,Cav1
GO:0010092	specification of animal organ identity	0.00207305	Hoxc11,Rbpj,Gdnf,Hoxa11,Bmp2	Lrp2,Wnt2b,Bmp4,Axin2,Wnt2,Spry1,Fgfr2
GO:0022617	extracellular matrix disassembly	0.00207305	Ets1,Pdpn,Sema5a,Mmp13	Tgfb2,Kif9,Fap,Ddr1,Cma1,Flot1,Lcp1,Ctss
GO:0034765	regulation of ion transmembrane transport	0.00235534	Ngf,Cemip,Kcnh1,Kcnh2,Bdkrb1,Tgfb1,Itgb3,Cacnb3,Stom,Slc31a2,Mmp9,Gem,Ptpn22,Gsto1,Glrx,Abcb1a,Fxyd5,Cd63,Chd7,Rrad,Kcnq5,Ramp3,Gper1,Nedd4l,Oxsr1	Cacna1h,Kcnj2,Rem1,Cacna1c,Osr1,Prkg1,Ehd3,Kcnmb1,Hspa2,Tgfb2,Pcsk9,Ahnak,Fhl1,Homer1,Ctss,Dmd,Kcnab1,Kcnab3,Gstm7,Per2,Fmr1,Ednra,Cav1,Ephb2,Bmp4,Fxyd1,Arc,Cxcl10,Atp2b4
GO:0072330	monocarboxylic acid biosynthetic process	0.00235534	Ptgs2,Sphk1,Eif6,Cyp7b1,Ptgis,Ptgs1,Akr1c18,Acot7,Ptges,Acadl,Pla2g4a,Pdk4	Malrd1,Slc1a3,Dhrs9,Scd2,Scd1,Thnsl2,Trib3,Fads1,Fads2,Stard4,Avpr1a,Prkab2,Rbp1,Lpl,Cyp39a1,Insig1,Aldh1a3,Per2,Acss2,Rdh10,Alox12,Abat
GO:2001057	reactive nitrogen species metabolic process	0.00242785	Ptgs2,Sod2,Gla,Prdx5,Cd34,Por,Ptgis,Tlr2,Il6,Slc7a2,Zc3h12a,Ass1,Tspo,P2rx4	Igf1,Tlr6,Smpd3,Tlr5,Clu,Atp2b4,Cav1
GO:0007159	leukocyte cell-cell adhesion	0.0026289	Adora2a,Tnip1,Stk10,Il6,Prdm1,Ass1,Tgfb1,Il20rb,Olr1,Syk,H2-T23,Ccl2,Nfkbid,Ets1,Dusp10,Havcr2,Ptpn22,Tnfsf11,Hsph1,Ccl5,Gstp1,Tfrc,S100a8,Cebpb,Cd44,Arg2,Nt5e,Ripk2,Ccl20	Il18,Igf1,Pag1,Il7,Adk,Pde5a,Efnb1,Tnfrsf21,Hes1,Rara,Gcnt1,Vnn1,Cyp26b1,Cav1,Bmp4,Ephb6,Il6st,Stat5a,L1cam,Pawr,Cxcl12,Has2
GO:0060411	cardiac septum morphogenesis	0.00271111	Zfpm2,Tbx3,Chd7	Lrp2,Rara,Tgfb2,Bmp4,Lrp6,Fzd1,Fgfr2,Smad6,Nog,Id2,Dhrs3,Notch1,Tgfbr1,Sox11,Gata6,Hes1,Jag1,Hey2,Hey1
GO:0042573	retinoic acid metabolic process	0.00277398	Crabp1,Akr1c18	Crabp2,Dhrs9,Cyp26b1,Rbp1,Rdh10,Aldh1a3
GO:0071219	cellular response to molecule of bacterial origin	0.00279482	Ccl2,Nfkbia,Cxcl5,Tnfaip3,Il6,Cd14,Prdm1,Nfkb1,Tgfb1,Gch1,Ripk2,Cd300lb,Zc3h12a,Havcr2,Ptpn22,Bmp6,Gstp1,Cebpb,Plscr1,Tlr2,Tnip1,Nod2,Ccl5,Cxcl16	Il18,Tbxa2r,Zcchc11,Shpk,Stat1,Spon2,Rara,Tlr6,Cxcl10,Pdcd4,Irgm2
GO:0003151	outflow tract morphogenesis	0.00292908	Zfpm2,Tbx3,Rbpj,Npy1r,Vegfa	Sfrp2,Lrp2,Tgfb2,Bmp4,Lrp6,Fzd1,Twist1,Fgfr2,Smad6,Nog,Dhrs3,Rara,Sox11,Gata6,Hes1,Jag1,Hey2,Hey1
GO:0010893	positive regulation of steroid biosynthetic process	0.00296655	Abcg1,Adora2b,Bmp6,Sec14l2,Por,Il1a	Fdps,Igf1,Stard4,Wnt4
GO:0015696	ammonium transport	0.00296655	Adora2a,Abcb1a,Syk,Syt7,Slc22a4,Htr2a,Gdnf,Slc12a2,Htr1b	Ednra,Smpd3,Aqp1,Slc22a21,Htr7,Rab3b,Abat,Slc5a7,Gabbr1,Cxcl12,Nat8l
GO:0046209	nitric oxide metabolic process	0.00296655	Ptgs2,Sod2,Gla,Cd34,Por,Ptgis,Tlr2,Il6,Slc7a2,Zc3h12a,Ass1,Tspo,P2rx4	Igf1,Tlr6,Smpd3,Tlr5,Clu,Atp2b4,Cav1
GO:0070167	regulation of biomineral tissue development	0.00296655	Bmp6,Grem1,Bmp2,Fam20c,Bmp2k,Ank,Ccr1,Bmpr1b,Cyp27b1	Acvr2a,Bmp4,Twist1,Aspn,Fbn2,Osr1,Wnt4,Tmem119,Mgp,Fgfr3,Gas6
GO:0046427	positive regulation of JAK-STAT cascade	0.00303354	Lif,Cxcl5,Ccl5,Stra6,Cd40,Il6,Tslp,Akr1b3	Il18,Igf1,Cenpj,Ctf1,Csf1r,Notch1,Il6st,Hes1,Agtr1a,Fgfr3
GO:0048732	gland development	0.00303354	Areg,Cyp7b1,Sod2,Plaur,Rbpj,Hmox1,Tnfaip3,Il6,Vegfa,Tgfb1,Aprt,Stra6,Plau,Xdh,Tnfsf11,Ccl11,Tbx3,Tnc,Slc12a2,Pbx1,Cebpb,Orai1,Bmp2,Cd44,Fkbp4,Cflar	Ccnb2,Igf1,Socs2,Id4,Scd1,Id2,Cdo1,Sfrp1,Meg3,Igfbp5,Cobl,Rps6ka1,Brca2,Lrp6,Arid5b,Frzb,Ddr1,Notch1,Man2a1,Gata6,Hes1,Cav1,Fgfr2,Hoxb13,Tgfbr1,Vdr,Ptn,Wls,Sulf1,Nog,Pcsk9,Pax1,Tcf7l2,Msx1,Tgfb3,Zfp157,Aldh1a3,Ephb3,Bmp4,Lama5,Wnt4,Ahr,Stat5a,Gli2,Snai2,Mafb
GO:0051928	positive regulation of calcium ion transport	0.00303354	Bdkrb1,Gsto1,Ccl5,Orai1,Ramp3,Gper1,Ccr1,Cemip,Stc1,Tspo,P2rx4	Hspa2,Adcyap1r1,Ehd3,Trpv2,Mylk,Gstm7,Cxcl12,Bmp4,Ednra,Homer1,Cxcl10,Itpr1,Cav1
GO:0098742	cell-cell adhesion via plasma-membrane adhesion molecules	0.00303354	Pcdh1,Celsr3,Bmp2,Tnfaip3	Dchs1,Il1rn,Tgfb2,L1cam,Cdh17,Grid2,Pcdhb16,Robo2,Ptprm,Amigo3,Ret,Ptprd,Mcam,Pcdhb14,Kirrel3,Pcdh18,Fat4,Mbp,Cdh3,Cdh6
GO:0032963	collagen metabolic process	0.0031501	Ccl2,Tgfb1,Adora2b,Ctsk,Mmp10,Mmp13,Prdx5,Il6,Mmp1a,Mmp1b,Mmp9,Mmp3	Il18,Cygb,Adamts2,Fap,Col1a1,Wnt4,Creb3l1,Col5a1,Rgcc,Tgfb3,Ctss,Fgfr3,Bmp4
GO:0048565	digestive tract development	0.0031501	Stra6,Prdm1,Foxf2	Pdgfc,Id2,Cobl,Dchs1,Itgb4,Notch1,Pcsk5,Gata6,Hes1,Fgfr2,Fgfr3,Sfrp2,Lgr4,Sfrp1,Tcf7l2,Ephb3,Bmp4,Sox11,Gli2,Shox2,Sall1,Fat4
GO:0048736	appendage development	0.00315195	Grem1,Chd7,Tbx3,Hoxa11,Hoxc11,En1,Bmpr1b,Wnt9a,Prrx1,Pbx1	Rara,Rdh10,Cacna1c,Osr1,Runx2,Ror2,Tgfb2,Lrp6,Itgb4,Lrp4,Mecom,Comp,Nog,Notch1,Pcsk5,Msx1,Fgfr2,Sfrp2,Plxna2,Fbn2,Cyp26b1,Tbc1d32,Bmp4,Crabp2,Col2a1,Aff3,Gli2,Twist1,Shox2,Sall1,Sox11,Gas1
GO:0060173	limb development	0.00315195	Grem1,Chd7,Tbx3,Hoxa11,Hoxc11,En1,Bmpr1b,Wnt9a,Prrx1,Pbx1	Rara,Rdh10,Cacna1c,Osr1,Runx2,Ror2,Tgfb2,Lrp6,Itgb4,Lrp4,Mecom,Comp,Nog,Notch1,Pcsk5,Msx1,Fgfr2,Sfrp2,Plxna2,Fbn2,Cyp26b1,Tbc1d32,Bmp4,Crabp2,Col2a1,Aff3,Gli2,Twist1,Shox2,Sall1,Sox11,Gas1
GO:1903531	negative regulation of secretion by cell	0.00315195	Ptpn22,Lif,Il11,Arg2,Npy1r,Hmox1,Rab11fip1,Rap1b,Il6,Rhbdf2,Ptgs1,Zc3h12a,F2rl1,Htr1b,Cd34	Il1rn,Ptprv,Sfrp1,Hmgcr,Fn1,Ssc5d,Gas6,Abat,Notch1,Pde3b,Htr7,Tnfrsf21,Prkg1,Lgr4,Rgcc,Fmr1,Gabbr1,Nov,Angpt1,Fbln1,Tlr6
GO:0006813	potassium ion transport	0.00316203	Cxcl1,Slc9a5,Kcnh1,Kcnh2,Kcnq5,Kcnk12,Kcnn3,Kcnk2,Nedd4l,Kcnn4,Htr2a,Kcnk10,Oxsr1,Slc12a2,Cd63	Kcnmb1,Kcnj2,Aqp1,Slc24a3,Fxyd1,Kcnab1,Slc9a9,Kcnab3,Atp12a,Fhl1,Prkg1,Kcnn1,Cav1,Kcnk3,Slc1a3
GO:0007596	blood coagulation	0.00316203	Tfpi2,Itgb3,Syk,Cd34,Slc7a11,Plau,Dmtn,Pdpn,C3,Thbd,Plek,F2rl1,Procr	Tbxa2r,Pdgfc,Pdgfd,F5,F8,C1qtnf1,F3,Gp1bb,Kng2,Papss2,Prkg1,Alox12,Abat,Tec,Fbln1,Gas6,Cav1
GO:0045844	positive regulation of striated muscle tissue development	0.00321133	Zfpm2,Tgfb1,Rbpj,Grem1,Gpc1	Fdps,Igf1,Wnt2,Wisp1,Fgfr2,Notch1,Cyp26b1,Gata6,Cdon,Bmp4,Flot1,Hmgcr,Nrg1,Hey2,Ncam1,Shox2
GO:0048636	positive regulation of muscle organ development	0.00321133	Zfpm2,Tgfb1,Rbpj,Grem1,Gpc1	Fdps,Igf1,Wnt2,Wisp1,Fgfr2,Notch1,Cyp26b1,Gata6,Cdon,Bmp4,Flot1,Hmgcr,Nrg1,Hey2,Ncam1,Shox2
GO:1901863	positive regulation of muscle tissue development	0.00321133	Zfpm2,Tgfb1,Rbpj,Grem1,Gpc1	Fdps,Igf1,Wnt2,Wisp1,Fgfr2,Notch1,Cyp26b1,Gata6,Cdon,Bmp4,Flot1,Hmgcr,Nrg1,Hey2,Ncam1,Shox2
GO:0090192	regulation of glomerulus development	0.00328693	Cflar,Itgb3	Nog,Bmp4,Pdgfd,Ret,Egr1
GO:0060343	trabecula formation	0.00344425	Grem1,Vegfa,Slc40a1	Sfrp1,Adamts1,Fbn2,Thbs3,Fhl2,Tek,Col1a1,Hey2
GO:0009636	response to toxic substance	0.00347888	Adora2a,Sod2,Mt2,Pde1b,Mt1,Cryab,Tnfaip3,Il6,Esd,Nfkb1,Ass1,Hsph1,Txn1,Prdx6,Gch1,Prdx1,Glrx,Akr1b3,Zc3h12a,Arnt2,Abtb2,Gsto1,Ccl7,Ccl5,Nr4a2,Hmox1,Slc7a11,Nqo1,Eps8,Pla2g4a,Cat,Htr1b,Lcn2,Ets1	Aoc3,Igf1,Egr1,Cdo1,Kcnmb1,Adra1b,Pycr1,Slc1a3,Rara,Arsa,Aqp1,Gstm7,Trpm6,Alpl,Gria1,Pde8a,Ahr,Trp53inp1,Abat,Pawr,Mbp,Hpgd,Fbln5
GO:0015672	monovalent inorganic cation transport	0.00347888	Cxcl1,Slc20a2,Slc20a1,Kcnh1,Slc8b1,Kcnh2,Slc22a4,Htr2a,P2rx4,Tgfb1,Nedd4l,Tcirg1,Stom,Kcnn4,Glrx,Atp6v0b,Slc9a5,Slc11a2,Kcnk2,Slc12a2,Fxyd5,Cd63,Kcnq5,Kcnk12,Kcnk10,Slc4a4,Slc5a3,Kcnn3,Oxsr1,Atp5l,Atp6v0e2,Nkain1	Kcnj2,Osr1,Prkg1,Pm20d1,Kcnmb1,Pcsk9,Twist1,Atp12a,Slc1a3,Dmd,Aqp1,Kcnab1,Slc9a9,Wnk4,Kcnk3,Kcnab3,Cav1,Fxyd1,Slc24a3,Atp2b4,Fhl1,Slc5a5,Kcnn1,Slc5a7,Nkain2
GO:0030850	prostate gland development	0.00347888	Fkbp4,Cd44,Cyp7b1,Tnc,Plaur	Gli2,Bmp4,Igf1,Id4,Nog,Notch1,Sulf1,Ahr,Stat5a,Sfrp1,Fgfr2,Hoxb13
GO:0046850	regulation of bone remodeling	0.00347888	Itgb3,Grem1,Syk,Tnfsf11,Syt7,Il6,Tfrc,Spp1,Pdk4,Vegfa	Cd38,Sfrp1,Lrp6,Csf1r,Tmem64,Tnfrsf11b,Fgfr3
GO:1903524	positive regulation of blood circulation	0.00347888	Ptgs2,Ptgs1,Gch1,Npy1r,Htr2a,F2rl1	Cd38,Tbxa2r,Tgfb2,Avpr1a,Add3,Adra1d,Smad6,Adra1b,Hey2,Pde5a,Cav1
GO:0001818	negative regulation of cytokine production	0.00364998	Ptpn22,Tgfb1,Nod2,Il20rb,Il1rl1,Cd34,Arg2,Twist2,Hmox1,Tlr2,Tnfaip3,Il6,Zc3h12a,Gstp1,Bcl3,Nfkb1,Relb,F2rl1,Tspo,Havcr2	Apod,Fn1,Trim30a,Tgfb2,Tgfb3,Ssc5d,Twist1,Cd59a,Tnfrsf21,Gata6,Cdh3,Angpt1,Rara,Lgr4,Prg4,Rgcc,Pdcd4,Tlr6,Arrb1,Fbln1,Cmklr1,Gas6
GO:0051897	positive regulation of protein kinase B signaling	0.00368732	Tgfb1,Tnfsf11,Sema5a,Akr1c18,Csf3,Il6,Spry2,Fam110c,Vegfa,Ramp3	Il18,Rara,Tgfbr1,Igf1,C1qtnf1,Tcf7l2,Thpo,F3,Tek,Igfbp5,Nrg1,Angpt1,Gas6
GO:0070588	calcium ion transmembrane transport	0.00375203	Bdkrb1,Ptpn22,Ngf,Cemip,Slc8b1,Chd7,Tgfb1,Cacnb3,Orai1,Itgb3,Ramp3,Gper1,Gsto1,Htr2a,Rrad,Atp2b1,P2rx4,Gem	Cacna1h,Hspa2,Tgfb2,Bmp4,Ehd3,Gas6,Cxcl10,Rem1,Ahnak,Cacna1c,Slc24a3,Cacna1g,Atp2b4,Ednra,Fmr1,Dmd,Trpm6,Itpr1,Pawr,Gstm7,Trpv2
GO:0002690	positive regulation of leukocyte chemotaxis	0.00394203	Ccl2,Cxcl1,Cxcl3,Cxcl5,Camk1d,Ccl5,Pla2g7,C5ar1,Vegfa,Vegfc,F2rl1,Ccr1	Cxcl15,Thbs4,Cxcl10,Ednra,Cxcl12,Cmklr1,Cxcl14,Gas6
GO:0040013	negative regulation of locomotion	0.00394931	Dcn,Adora2a,Spint2,Grem1,Cd63,Dusp10,Sema5a,Tgfb1,Nbl1,Rbpj,Dpep1,Fam60a,Adarb1,Egfl7,Pfn2,Arhgdib,Erdr1,Dach1,Stc1,Hoxa7,Tmeff2	Il1rn,Apod,Cygb,Tbxa2r,Pbld1,Robo2,Adamts9,Kank1,Chrd,Prkg1,Mmp28,Igfbp5,Mid2,Nog,Notch1,Angpt2,Nov,Angpt4,Sfrp2,Sfrp1,Sulf1,Rgcc,Tnn,Fbln1,Ptn,Cxcl12,Sema3f,Trim21,Wnt4,Card10,Trp53inp1,Nrg1,Ptprm,Jag1,Dlc1,Magi2
GO:0044259	multicellular organismal macromolecule metabolic process	0.00395086	Ccl2,Tgfb1,Adora2b,Ctsk,Mmp10,Mmp13,Prdx5,Il6,Mmp1a,Mmp1b,Mmp9,Mmp3	Il18,Cygb,Adamts2,Fap,Col1a1,Wnt4,Creb3l1,Col5a1,Rgcc,Tgfb3,Ctss,Fgfr3,Bmp4
GO:0007178	transmembrane receptor protein serine/threonine kinase signaling pathway	0.0039771	Ccl2,Tgfb1,Grem1,Bmp2,Bmp6,Btbd11,Fam83g,Rbpj,Bmpr1b,Gdnf,Nbl1,Rgmb,Zc3h3,Tgif1,Dact2	Fos,Aspn,Gdf6,Runx2,Chrd,Meg3,Magi2,Map3k1,Ror2,Peg10,Atoh8,Lrp2,Tgfb2,Tgfb3,Smad9,Lrp4,Smad6,Nog,Notch1,Gata6,Hes1,Nov,Pbld1,Sfrp2,Acvr2a,Tgfbr1,Sfrp1,Fbn2,Ppm1l,Chrdl1,Sulf1,Fbn1,Col1a2,Tcf7l2,Msx1,Pdcd4,Cav1,Itga8,Fzd1,Bmp4,Sox11,Egr1,Dlx1,Fst,Hpgd,Htra3
GO:0051048	negative regulation of secretion	0.0039771	Ptpn22,Lif,Il11,Arg2,Npy1r,Hmox1,Rab11fip1,Acsl4,Rap1b,Il6,Rhbdf2,Ptgs1,Zc3h12a,F2rl1,Htr1b,Cd34	Il1rn,Fn1,Pde3b,Prkg1,Ssc5d,Notch1,Tnfrsf21,Nov,Angpt1,Lgr4,Sfrp1,Wnk4,Htr7,Hmgcr,Rgcc,Fmr1,Gabbr1,Ptprv,Tlr6,Abat,Fbln1,Gas6
GO:0060828	regulation of canonical Wnt signaling pathway	0.0039771	Ankrd6,Nkd2,Rbpj,Grem1,Nfkb1,Ankrd10,Gprc5b	Nkd1,Rspo3,Tmem64,Axin2,Tle2,Dkk3,Ror2,Draxin,Lrp6,Lrp4,Frzb,Nog,Dkk2,Notch1,Foxo1,Cthrc1,Fgfr2,Fgfr3,Lgr5,Lgr4,Sfrp1,Amer1,Ppp2r3a,Tcf7l2,Bicc1,Wls,Col1a1,Tnn,Cav1,Wnt2b,Prickle1,Scel,Egr1,Wnt4,Sfrp2,Rbms3,Wnt2,Snai2
GO:1905330	regulation of morphogenesis of an epithelium	0.0039771	Tgfb1,Lif,Grem1,Celsr3,Hoxb7,Vegfa,Gdnf,Ankrd6	Nkd1,Sfrp2,Cxcl10,Sfrp1,Lrp6,Lgr4,Wnt2,Nog,Sulf1,Cthrc1,Bmp4,Sall1,Adamts12,Fzd1,Snai2,Wnt2b,Agtr1a,Wnt4,Fgfr2,Ror2
GO:0009914	hormone transport	0.00403114	Adora2a,Lif,Slc8b1,Il11,Npy1r,Rab11fip1,Il6,Htr2a,Cpt1a,Syt7,Spp1,Glrx,Slco4a1,Phpt1,Tnfsf11,Ccl5,Ptgs1,Tbx3,Bmp6,Abcb1a,Chd7,Ica1,Gper1,Hcar2,Glul,Dio2	Pck2,Il1rn,Vgf,Cacna1c,Pde3b,Cd38,C1qtnf1,Agtr1a,Rab8b,Acvr2a,Sfrp1,Smpd3,Aqp1,Tcf7l2,Per2,Hmgcr,Gabbr1,Nov,Lrp2,Ptprv,Sox11,Efna5,Rfx3,Abat,Arrb1,Nell2
GO:0045598	regulation of fat cell differentiation	0.00405866	Cebpb,Ptgs2,Sod2,Bmp2,Tgfb1,Zfpm2,Zadh2,Gper1,Htr2a,Vegfa,Medag,Zc3h12a,Dusp10	Sfrp2,Sfrp1,Tmem64,Lrp6,Zbtb7c,Lpin1,Frzb,Id4,Insig1,Id2,Tcf7l2,Ccdc3,Foxo1,Igf1,Runx1t1,Trib3,Snai2,Hes1,Jag1,Mecom,Cmklr1
GO:0034754	cellular hormone metabolic process	0.00410277	Bmp6,Bmp2,Akr1c18,Bmpr1b,Ugt1a7c,Spp1,Crabp1	Cacna1h,Crabp2,Dhrs9,Egr1,Dkk3,Dhrs3,Cyp26b1,Rbp1,Rdh10,Wnt4,Aldh1a3
GO:0071674	mononuclear cell migration	0.00410277	Ccl2,Ccl11,Tnfsf11,Grem1,Ccl7,Ccl5,Nbl1,Ccl8,Pla2g7,C5ar1,Ccl20,Tgfb1,Ccr1	Cmklr1,Cxcl10,Nov,Cxcl12,Pdgfd
GO:1904894	positive regulation of STAT cascade	0.00410277	Lif,Cxcl5,Ccl5,Stra6,Cd40,Il6,Tslp,Akr1b3	Il18,Igf1,Cenpj,Ctf1,Csf1r,Notch1,Il6st,Hes1,Agtr1a,Fgfr3
GO:0030326	embryonic limb morphogenesis	0.00419256	Grem1,Chd7,Tbx3,Hoxa11,Hoxc11,En1,Wnt9a,Prrx1,Pbx1	Cacna1c,Osr1,Runx2,Ror2,Tgfb2,Lrp6,Lrp4,Mecom,Nog,Notch1,Msx1,Sfrp2,Fbn2,Cyp26b1,Tbc1d32,Bmp4,Crabp2,Rdh10,Aff3,Gli2,Twist1,Shox2,Sall1,Gas1
GO:0035113	embryonic appendage morphogenesis	0.00419256	Grem1,Chd7,Tbx3,Hoxa11,Hoxc11,En1,Wnt9a,Prrx1,Pbx1	Cacna1c,Osr1,Runx2,Ror2,Tgfb2,Lrp6,Lrp4,Mecom,Nog,Notch1,Msx1,Sfrp2,Fbn2,Cyp26b1,Tbc1d32,Bmp4,Crabp2,Rdh10,Aff3,Gli2,Twist1,Shox2,Sall1,Gas1
GO:2001023	regulation of response to drug	0.00419256	Adora2a,Abcb1a,Hsph1,Arg2,Syt7,Txn1,Htr2a,Gdnf,Glrx,Abcc1,Htr1b	Osr1,Per2,Pawr,Rab3b,Abat,Gabbr1,Pycr1,Cxcl12,Nat8l,Pde8a
GO:2000146	negative regulation of cell motility	0.00433812	Dcn,Tgfb1,Grem1,Cd63,Dusp10,Spint2,Nbl1,Rbpj,Dpep1,Fam60a,Adarb1,Hoxa7,Pfn2,Arhgdib,Erdr1,Dach1,Stc1,Egfl7,Tmeff2	Il1rn,Apod,Cygb,Tbxa2r,Pbld1,Kank1,Adamts9,Chrd,Prkg1,Mmp28,Igfbp5,Nog,Notch1,Angpt2,Nov,Angpt4,Sfrp2,Sfrp1,Sulf1,Rgcc,Tnn,Fbln1,Ptn,Cxcl12,Wnt4,Card10,Trp53inp1,Nrg1,Ptprm,Jag1,Dlc1,Magi2
GO:0072087	renal vesicle development	0.00436814	Lif,Grem1,Gdnf	Bmp4,Osr1,Kif26b,Wnt4,Sall1,Hey1
GO:0072273	metanephric nephron morphogenesis	0.00436814	Lif,Grem1,Gdnf	Lgr4,Bmp4,Kif26b,Wnt4,Sall1,Hes1
GO:0090288	negative regulation of cellular response to growth factor stimulus	0.00436814	Dcn,Grem1,Spry2,Nbl1,Xdh,Gpc1,Cflar,Epn2	Aspn,Chrd,Peg10,Lrp2,Tgfb3,Cd59a,Smad6,Nog,Notch1,Spry1,Pbld1,Sfrp2,Sfrp1,Chrdl1,Fbn2,Sulf1,Fbn1,Tcf7l2,Cav1,Fzd1,Wnt4,Adamts12,Dlx1,Htra3
GO:1905314	semi-lunar valve development	0.00436814	Stra6	Tgfb2,Bmp4,Twist1,Smad6,Notch1,Jag1,Hey2,Hey1
GO:0015844	monoamine transport	0.00456065	Adora2a,Adora2b,Syk,Ptgs1,Syt7,Htr2a,Gdnf,Htr1b	Smpd3,Htr7,Rab3b,Abat,Gabbr1,Cxcl12,Nat8l
GO:0050817	coagulation	0.00465539	Tfpi2,Itgb3,Syk,Cd34,Slc7a11,Plau,Dmtn,Pdpn,C3,Thbd,Plek,F2rl1,Procr	Tbxa2r,Pdgfc,Pdgfd,F5,F8,C1qtnf1,F3,Gp1bb,Kng2,Papss2,Prkg1,Alox12,Abat,Tec,Fbln1,Gas6,Cav1
GO:0052547	regulation of peptidase activity	0.00466401	Adora2a,Ngf,Cck,Plaur,Cryab,Tfpi2,Il6,Vegfa,Serpinb2,Spint2,Cstb,Bid,Xdh,Mmp9,Dpep1,Birc3,Slpi,Slc11a2,Col7a1,Uaca,S100a8,Wnt9a,Ptgs2,Cd44,Rffl,Por,Gper1,Cflar,Ripk2,Cst6	Igf1,Itih5,Ret,Psmb8,Rps6ka1,Epha4,Casp12,Lxn,Sfrp2,Herpud1,Stat1,Aqp1,Rock2,Serpinb1a,Cav1,F3,Timp3,Serpina3n,Mbp,Efna3,Serpina3g,Mical1,Alox12,Arrb1,Wfdc1,Pawr,Gas6,Dlc1,Dhcr24
GO:0046849	bone remodeling	0.00483738	Itgb3,Ctsk,Syk,Tnfsf11,Syt7,Il6,Tfrc,Vegfa,Pdk4,Grem1,Spp1,Htr1b	Cd38,Lgr4,Tmem64,Lrp6,Csf1r,Cthrc1,Il7,Sfrp1,Tnfrsf11b,Pth1r,Ctss,Fgfr3
GO:0042446	hormone biosynthetic process	0.00486967	Bmp6,Bmp2,Por,Akr1c18,Bmpr1b,Cyp27b1,Dio2,Nfkb1	Cacna1h,Igf1,Egr1,Dkk3,Wnt4,Dio3,Vdr,Prkg1,Slc5a7
GO:0006937	regulation of muscle contraction	0.00489466	Ptgs2,Adora2b,Arg2,Sphk1,Dock4,Gper1,Ptgs1,Stc1,Zc3h12a,P2rx4,Tnnc1	Kcnj2,Mrvi1,Adra1b,Ehd3,Adra1d,Tbxa2r,Cacna1c,Dsp,Fxyd1,Prkg1,Abat,Dmd,Pawr,Pde5a,Cav1
GO:0046165	alcohol biosynthetic process	0.00489466	Abcg1,Sphk1,Sec14l2,Gch1,Por,Gper1,Cyp27b1,Akr1b3,Nfkb1,Plek	Pth1r,Fdps,Vdr,Tm7sf2,Nsdhl,Hmgcs1,Cyp51,Mvk,Prkg1,Lss,Hmgcr,Insig1,Adcyap1r1,Fdft1,Dhcr24,Hsd17b7
GO:0055123	digestive system development	0.00489466	Stra6,Prdm1,Foxf2	Igf1,Id2,Pdgfc,Cobl,Dchs1,Itgb4,Notch1,Pcsk5,Gata6,Hes1,Fgfr2,Fgfr3,Sfrp2,Lgr4,Sfrp1,Wls,Tcf7l2,Ephb3,Bmp4,Sox11,Gli2,Shox2,Sall1,Fat4
GO:1903409	reactive oxygen species biosynthetic process	0.00489466	Tspo,Ptgs2,Sod2,Gla,Arg2,Cd34,Tlr2,Ptgis,5730559C18Rik,Il6,Cflar,Slc7a2,Slc25a33,Zc3h12a,Ass1,P2rx4	Igf1,Zfp13,Tlr6,Smpd3,Tlr5,Clu,Gbf1,Atp2b4,Cav1
GO:0048568	embryonic organ development	0.00498768	Lif,Wnt9a,Rbpj,Hoxa11,Epn2,Vegfa,Prdm1,Spint2,Tgfb1,Stra6,Twist2,Hoxb7,Hoxc11,Spry2,Whrn,Lrig1,Hoxa7,En1,Foxf2,Prrx1,Pbx1,Cebpb,Chd7,Tbx3,Zfpm2,Tshz1	Rspo3,Rdh10,Nsdhl,Col2a1,Insig1,Id2,Osr1,Gab1,Runx2,Cobl,Myo7a,Ror2,Hey1,Ahr,Tgfb2,Tgfb3,Lrp6,Frzb,Hey2,Nog,Notch1,Pcsk5,Hes1,Fgfr2,Cthrc1,Rara,Epas1,Tgfbr1,Lrig3,Tcf7l2,Msx1,Aldh1a3,Ephb2,Bmp4,Col11a1,Wnt2,Gjb5,Itga8,Gli2,Twist1,Shox2,Sall1,Sox11,Gas1,Eya4,Mafb,Snai1,Krt19
GO:0002548	monocyte chemotaxis	0.00508475	Ccl2,Ccl11,Tnfsf11,Grem1,Ccl7,Ccl5,Nbl1,Ccl8,Pla2g7,Ccl20,Ccr1	Cxcl10,Nov,Cxcl12
GO:1905332	positive regulation of morphogenesis of an epithelium	0.00508475	Tgfb1,Lif,Grem1,Hoxb7,Vegfa,Gdnf	Wnt2b,Lgr4,Bmp4,Wnt2,Nog,Wnt4,Sall1,Agtr1a
GO:0030111	regulation of Wnt signaling pathway	0.0051242	Ankrd6,Nkd2,Bmp2,Grem1,Rbpj,Tlr2,Lgr6,Apcdd1,Nfkb1,Dact2,Ankrd10,Gprc5b	Nkd1,Rspo3,Tmem64,Axin2,Tle2,Col1a1,Dkk3,Ror2,Draxin,Lrp6,Lrp4,Frzb,Grb10,Nog,Dkk2,Notch1,Foxo1,Cthrc1,Trabd2b,Fgfr2,Fgfr3,Lgr5,Lgr4,Sfrp1,Amer1,Ppp2r3a,Sulf1,Bicc1,Tcf7l2,Wls,Kank1,Tnn,Cav1,Wnt2b,Prickle1,Scel,Egr1,Wnt4,Sfrp2,Sall1,Rbms3,Wnt2,Snai2
GO:0046394	carboxylic acid biosynthetic process	0.00512971	Tgfb1,Cyp7b1,Gsto1,Phgdh,Ptgs2,Syk,Acadl,Gch1,Sphk1,Akr1c18,Ptgs1,Glul,Pdk4,Eif6,Acot7,Nfkb1,Ptges,Ptgis,Ass1,Pla2g4a	Malrd1,Slc1a3,Dhrs9,Scd2,Scd1,Thnsl2,Trib3,Fads1,Pycr1,Fads2,Stard4,Avpr1a,Prkab2,Rbp1,Lpl,Cyp39a1,Insig1,Cth,Aldh18a1,Aldh1a3,Per2,Acss2,Rdh10,Alox12,Abat,Atp2b4,Has2
GO:0015872	dopamine transport	0.00546543	Htr2a,Gdnf,Htr1b,Syt7	Smpd3,Rab3b,Abat,Gabbr1,Cxcl12,Nat8l
GO:0018149	peptide cross-linking	0.00546543	Dcn,Lce1g,Sprr1a,Sprr2h,Abca7	Prr9,Dsp,Spock2,Ndnf,Fn1
GO:0034103	regulation of tissue remodeling	0.00549103	Itgb3,Grem1,Syk,Tnfsf11,Syt7,Il6,Tfrc,Spp1,Pdk4,Vegfa,Flt4	Cd38,Il18,Sfrp1,Lrp6,Thbs4,Csf1r,Tmem64,Tnfrsf11b,Vdr,Fgfr3
GO:0051937	catecholamine transport	0.00558407	Adora2a,Adora2b,Ptgs1,Syt7,Htr2a,Gdnf,Htr1b	Smpd3,Rab3b,Abat,Gabbr1,Cxcl12,Nat8l
GO:0006766	vitamin metabolic process	0.0055936	Pdxk,Acpp,Crabp1,Akr1c18,Gsto1,Cbr3,Nfkb1,Cyp27b1	Lrp2,Vdr,Cubn,Vnn1,Mmab,Cyp26b1,Rbp1,Pltp,Snai2,Snai1
GO:0032720	negative regulation of tumor necrosis factor production	0.00567572	Ptpn22,Arg2,Twist2,Cd34,Tnfaip3,Gstp1,Havcr2,Nod2,Zc3h12a,Tspo,Bcl3	Rara,Trim30a,Twist1,Tlr6,Gas6
GO:1903556	negative regulation of tumor necrosis factor superfamily cytokine production	0.00567572	Ptpn22,Arg2,Twist2,Cd34,Tnfaip3,Gstp1,Havcr2,Nod2,Zc3h12a,Tspo,Bcl3	Rara,Trim30a,Twist1,Tlr6,Gas6
GO:0048634	regulation of muscle organ development	0.00567675	Tgfb1,Grem1,Bmp2,Zfpm2,Rbpj,Kcnk2,Il6,Gpc1,Mapk11,Ybx3	Fdps,Igf1,Wisp1,Flot1,Hey2,Lrp6,Twist1,Nog,Notch1,Gata6,Fgfr2,Ncam1,S100b,Tgfbr1,Col14a1,Tcf7l2,Cyp26b1,Cdon,Hmgcr,Bmp4,Fzd7,Wnt2,Shox2,Nrg1
GO:1901861	regulation of muscle tissue development	0.00567675	Tgfb1,Grem1,Bmp2,Zfpm2,Rbpj,Kcnk2,Gpc1,Mapk11,Ybx3	Fdps,Igf1,Wisp1,Flot1,Igfbp5,Hey2,Lrp6,Twist1,Nog,Notch1,Gata6,Fgfr2,Ncam1,S100b,Tgfbr1,Col14a1,Tcf7l2,Cyp26b1,Cdon,Hmgcr,Bmp4,Fzd7,Wnt2,Shox2,Nrg1
GO:0030336	negative regulation of cell migration	0.00571235	Dcn,Tgfb1,Grem1,Cd63,Dusp10,Nbl1,Rbpj,Dpep1,Fam60a,Adarb1,Hoxa7,Pfn2,Arhgdib,Erdr1,Dach1,Stc1,Egfl7,Tmeff2	Il1rn,Apod,Cygb,Tbxa2r,Pbld1,Kank1,Adamts9,Chrd,Prkg1,Mmp28,Igfbp5,Nog,Notch1,Angpt2,Nov,Angpt4,Sfrp2,Sfrp1,Sulf1,Rgcc,Tnn,Ptn,Cxcl12,Wnt4,Card10,Trp53inp1,Nrg1,Ptprm,Jag1,Dlc1,Magi2
GO:0046425	regulation of JAK-STAT cascade	0.00574231	Dcn,Lif,Cxcl5,Ccl5,Stra6,Tslp,Cd40,Il6,Gfra2,Akr1b3,Bcl3	Il18,Lrrc4c,Igf1,Cenpj,Ctf1,Socs2,Aspn,Csf1r,Notch1,Ret,Il6st,Ptprd,Rtn4r,Hes1,Agtr1a,Fgfr3,Podnl1,Cav1
GO:0003156	regulation of animal organ formation	0.00583485	Hoxc11,Rbpj,Bmp2,Hoxa11,Gdnf	Wnt2b,Bmp4,Wnt2,Notch1,Sulf1,Spry1,Hes1
GO:0016053	organic acid biosynthetic process	0.00584179	Tgfb1,Cyp7b1,Gsto1,Phgdh,Ptgs2,Syk,Acadl,Gch1,Sphk1,Akr1c18,Ptgs1,Glul,Pdk4,Eif6,Acot7,Nfkb1,Ptges,Ptgis,Ass1,Pla2g4a	Malrd1,Slc1a3,Dhrs9,Scd2,Scd1,Thnsl2,Trib3,Fads1,Pycr1,Fads2,Stard4,Avpr1a,Prkab2,Rbp1,Lpl,Cyp39a1,Insig1,Cth,Aldh18a1,Aldh1a3,Per2,Acss2,Rdh10,Alox12,Abat,Atp2b4,Has2
GO:0055024	regulation of cardiac muscle tissue development	0.00589306	Tgfb1,Grem1,Bmp2,Zfpm2,Rbpj,Kcnk2,Mapk11	Fdps,Tgfbr1,Igf1,Lrp6,Fzd7,Fgfr2,Nrg1,Wisp1,Col14a1,Notch1,Nog,Bmp4,Wnt2,Gata6,Hey2,Ncam1
GO:0006809	nitric oxide biosynthetic process	0.00619393	Ptgs2,Sod2,Gla,Cd34,Ptgis,Tlr2,Il6,Slc7a2,Zc3h12a,Ass1,Tspo,P2rx4	Igf1,Tlr6,Smpd3,Tlr5,Clu,Atp2b4,Cav1
GO:0097755	positive regulation of blood vessel diameter	0.00619393	Adora2a,Adora2b,Bdkrb2,Sod2,Gch1,Dock4,Nppc,Gper1,Dusp5,F2rl1,P2rx4	Kcnmb1,Mrvi1,Itga1,Kat2b,Ahr,Prkg1,Alox12,Ptprm
GO:0006695	cholesterol biosynthetic process	0.0065588	Abcg1,Por,Sec14l2	Fdps,Tm7sf2,Nsdhl,Hmgcs1,Cyp51,Lss,Hmgcr,Insig1,Mvk,Fdft1,Dhcr24,Hsd17b7
GO:0050710	negative regulation of cytokine secretion	0.0065588	Ptpn22,Arg2,Cd34,Il6,Zc3h12a,F2rl1	Lgr4,Fn1,Ssc5d,Tnfrsf21,Tlr6,Rgcc,Fbln1,Angpt1,Gas6
GO:0060572	morphogenesis of an epithelial bud	0.0065588		Wnt2b,Bmp4,Wnt2,Nog,Sulf1,Gli2,Rdh10,Fgfr2
GO:0072207	metanephric epithelium development	0.0065588	Lif	Lgr4,Aqp1,Osr1,Wnt4,Fat4,Hes1,Lamb2
GO:0072498	embryonic skeletal joint development	0.0065588	Hoxc11,Hoxa11,Ext1	Nog,Bmp4,Col2a1,Osr1,Shox2
GO:1902653	secondary alcohol biosynthetic process	0.0065588	Abcg1,Por,Sec14l2	Fdps,Tm7sf2,Nsdhl,Hmgcs1,Cyp51,Lss,Hmgcr,Insig1,Mvk,Fdft1,Dhcr24,Hsd17b7
GO:0045137	development of primary sexual characteristics	0.0066779	Cebpb,Nup210l,Zfpm2,Ercc1,Hoxa11,Bmpr1b,Vegfa,Ereg,Dach1,Il1a,Pla2g4a,Ybx3	Rara,Adamts1,Vgf,Osr1,Lrp2,Tgfb2,Brca2,Arid5b,Kif18a,Fndc3a,Angpt1,Sfrp2,Acvr2a,Tgfbr1,Sfrp1,Fst,Ago4,Lfng,Bmp4,Wnt4,Ahr,Fancf,Stat5a,Rdh10,Arrb1
GO:0048706	embryonic skeletal system development	0.00676419	Hoxa7,Ext1,Twist2,Hoxb7,Hoxa11,Hoxc11,Wnt9a,Prrx1,Pbx1	Acvr2a,Tgfb2,Tgfb3,Sox11,Col11a1,Etl4,Twist1,Col2a1,Nog,Osr1,Sulf1,Pcsk5,Runx2,Gas1,Bmp4,Rdh10,Col1a1,Tgfbr1,Fgfr2,Dlx1,Shox2
GO:0051271	negative regulation of cellular component movement	0.00680557	Dcn,Tgfb1,Grem1,Cd63,Dusp10,Sema5a,Spint2,Nbl1,Rbpj,Dpep1,Fam60a,Adarb1,Hoxa7,Pfn2,Arhgdib,Erdr1,Dach1,Stc1,Egfl7,Tmeff2	Il1rn,Apod,Cygb,Tbxa2r,Pbld1,Kank1,Adamts9,Chrd,Prkg1,Mmp28,Igfbp5,Nog,Notch1,Angpt2,Nov,Angpt4,Sfrp2,Sfrp1,Sulf1,Rgcc,Tnn,Fbln1,Ptn,Cxcl12,Sema3f,Wnt4,Card10,Trp53inp1,Nrg1,Ptprm,Jag1,Dlc1,Magi2
GO:0043588	skin development	0.00692809	Lce1g,Ptgs1,Ctsl,Ptgs2,Rbpj,Hoxa7,Sprr2h,Il1a,Apcdd1,Sprr1a,Dact2,Cyp27b1	Nsdhl,Adamts2,Scd1,Dsp,Igfbp5,Tgfb2,Itgb4,Lrp4,Notch1,Col5a2,Col5a1,Cdsn,Cdh3,Fgfr2,Lgr5,Lgr4,Vdr,Kazn,Tcf7l2,Cyp26b1,Fst,Rock2,Col1a1,Prr9,Lama5,Scel,Ppl,Alox12,Col1a2,Snai1,Dhcr24
GO:1904892	regulation of STAT cascade	0.00699932	Dcn,Lif,Cxcl5,Ccl5,Stra6,Tslp,Cd40,Il6,Gfra2,Akr1b3,Bcl3	Il18,Lrrc4c,Igf1,Cenpj,Ctf1,Socs2,Aspn,Csf1r,Notch1,Ret,Il6st,Ptprd,Rtn4r,Hes1,Agtr1a,Fgfr3,Podnl1,Cav1
GO:0050921	positive regulation of chemotaxis	0.00723957	Cxcl1,Tgfb1,Cxcl3,Cxcl5,Camk1d,Sema5a,Ccl5,Ccl2,Pla2g7,C5ar1,Vegfa,Vegfc,F2rl1,P2rx4,Ccr1	Pdgfd,Fn1,Cxcl15,Thbs4,Gas6,Il16,Cxcl10,Snai2,Ednra,Cxcl12,Cmklr1,Cxcl14,Artn
GO:0071222	cellular response to lipopolysaccharide	0.00753526	Ccl2,Nfkbia,Cxcl5,Tnfaip3,Il6,Cd14,Prdm1,Nfkb1,Tgfb1,Gch1,Ripk2,Cd300lb,Zc3h12a,Havcr2,Ptpn22,Bmp6,Gstp1,Cebpb,Plscr1,Tnip1,Ccl5,Cxcl16	Il18,Rara,Zcchc11,Shpk,Stat1,Spon2,Tbxa2r,Cxcl10,Pdcd4,Irgm2
GO:0030510	regulation of BMP signaling pathway	0.00767329	Nbl1,Rbpj,Grem1	Lrp2,Sfrp2,Sfrp1,Acvr2a,Sox11,Smad6,Nog,Chrdl1,Notch1,Sulf1,Fbn1,Fzd1,Chrd,Tcf7l2,Hes1,Gata6,Msx1,Bmp4,Htra3,Dlx1,Cav1
GO:0046879	hormone secretion	0.00781629	Adora2a,Lif,Slc8b1,Il11,Npy1r,Rab11fip1,Il6,Htr2a,Cpt1a,Syt7,Spp1,Glrx,Phpt1,Tnfsf11,Ccl5,Tbx3,Bmp6,Ptgs1,Chd7,Ica1,Gper1,Hcar2,Glul,Dio2	Pck2,Il1rn,Vgf,Cacna1c,Pde3b,Cd38,C1qtnf1,Agtr1a,Rab8b,Acvr2a,Sfrp1,Smpd3,Aqp1,Tcf7l2,Per2,Hmgcr,Gabbr1,Nov,Lrp2,Ptprv,Sox11,Efna5,Rfx3,Abat,Arrb1,Nell2
GO:0048562	embryonic organ morphogenesis	0.00781629	Chd7,Hoxa7,Tshz1,Foxf2,Lrig1,Tbx3,Stra6,Rbpj,Twist2,Hoxb7,Hoxa11,Hoxc11,Spry2,Whrn,Wnt9a,Prrx1	Rdh10,Id2,Osr1,Runx2,Myo7a,Ror2,Tgfb2,Tgfb3,Lrp6,Msx1,Frzb,Nog,Notch1,Hes1,Fgfr2,Cthrc1,Ephb2,Tgfbr1,Lrig3,Tcf7l2,Insig1,Aldh1a3,Itga8,Bmp4,Col11a1,Col2a1,Gli2,Twist1,Shox2,Sall1,Sox11,Gas1,Eya4,Mafb
GO:0014068	positive regulation of phosphatidylinositol 3-kinase signaling	0.00804762	Dcn,Ccl5,Csf3,Gper1,F2rl1,Cat	Rara,Il18,Tgfb2,Igf1,Pdgfd,Angpt1,Prr5,Pdgfc,Nrg1,Tek
GO:0032102	negative regulation of response to external stimulus	0.00814299	Adora2a,Tnfaip3,Prdm1,Nfkb1,Ier3,Il20rb,Cd34,Plau,Xylt1,Zc3h12a,Dusp10,Havcr2,Ptgis,Gstp1,Uaca,Cck,Grem1,Sema5a,Cd44,Arg2,Nt5e,Nbl1,Gper1,Ets1,Nod2,Thbd	Apod,C1qtnf1,Robo2,Prkg1,Mmp28,Grid2,Epha4,Notch1,Angpt2,Nov,Siglecg,Wfdc1,Rtn4r,Hmgcr,Pdcd4,Mvk,Sema3f,Kng2,Wnt4,Alox12,Abat,Snai2
GO:0002367	cytokine production involved in immune response	0.00833194	Tgfb1,Il18rap,Hmox1,5730559C18Rik,Tlr2,Il6,Nod2,Ccl20,F2rl1,Sema7a,Gprc5b	Il18,Spon2,Tgfb2,Tek,Tlr3,Tgfb3,Angpt1,Gas6
GO:0006959	humoral immune response	0.00833194	Ccl2,Slpi,Cxcl5,Trbc2,H2-T23,Nod2,Tslp,C3,Rbpj,Bcl3	Spon2,C1rl,Cd59a,C1ra,Notch1,Tnfrsf21,Spns2,Rgcc,C2
GO:0008406	gonad development	0.00846476	Cebpb,Nup210l,Zfpm2,Ercc1,Hoxa11,Bmpr1b,Vegfa,Ereg,Il1a,Pla2g4a,Ybx3	Rara,Adamts1,Vgf,Osr1,Lrp2,Tgfb2,Brca2,Arid5b,Kif18a,Fndc3a,Angpt1,Sfrp2,Acvr2a,Tgfbr1,Sfrp1,Fst,Ago4,Lfng,Bmp4,Wnt4,Ahr,Fancf,Stat5a,Rdh10,Arrb1
GO:0016202	regulation of striated muscle tissue development	0.00856271	Tgfb1,Grem1,Bmp2,Zfpm2,Rbpj,Kcnk2,Gpc1,Mapk11,Ybx3	Fdps,Igf1,Wisp1,Flot1,Hey2,Lrp6,Twist1,Nog,Notch1,Gata6,Fgfr2,Ncam1,S100b,Tgfbr1,Col14a1,Tcf7l2,Cyp26b1,Cdon,Hmgcr,Bmp4,Fzd7,Wnt2,Shox2,Nrg1
GO:0048663	neuron fate commitment	0.00856604	Prrx1,Rbpj	Tgfb2,Bmp4,Zfp521,Id2,Notch1,Notch3,Gli2,Nrg1,Tgfbr1,Hes1,Dlx1
GO:0048738	cardiac muscle tissue development	0.00856604	Tgfb1,Fhod3,Bmp2,Chd7,Zfpm2,Rbpj,Kcnk2,Tbx3,Grem1,Vegfa,Mapk11,Tnnc1	Fdps,Igf1,Heg1,Wisp1,Id2,Dsp,Prkg1,1190002N15Rik,Hey2,Hey1,Lrp2,Tgfb2,Lrp6,Nog,Notch1,Gata6,Angpt1,Fgfr2,Ncam1,Rara,Myh11,Tgfbr1,Adamts9,Sgcd,Col14a1,Myh10,Bmp4,Col11a1,Fzd7,Wnt2,Fhl2,Nrg1
GO:0032890	regulation of organic acid transport	0.00929241	Adora2a,Tnfsf11,Syk,Arg2,Acsl4,Cck,P2ry2,Il1a,Repin1	Il1rn,Avpr1a,Fxyd1,Osr1,Per2,Prkg1,Abat,Gabbr1
GO:0048871	multicellular organismal homeostasis	0.00929241	Rac3,Il6,Htr2a,Acadl,Itgb3,Ctsk,Syk,Prdx5,Cd34,Spp1,Whrn,Akr1b3,Homer2,Tnfsf11,Slc11a2,Slc40a1,Ccl5,Il20rb,Il1a,Pla2g4a,Ptgs2,Bmp6,Ampd3,Tfrc,Pdk4,Nod2,Vegfa,Slc27a1	Il1rn,Tmem64,Pbld1,Scd1,Il7,Pm20d1,Cd38,Lrp6,Bbs10,Homer1,Cdh3,Ctss,Col2a1,Epas1,Aqp1,Csf1r,Col14a1,Cyp26b1,Tnfrsf11b,Pth1r,Cib2,Alox12,Abat
GO:1904063	negative regulation of cation transmembrane transport	0.00929241	Tgfb1,Gsto1,Rrad,Kcnh2,Nedd4l,Oxsr1,Mmp9,Gem	Ephb2,Tgfb2,Pcsk9,Rem1,Kcnab1,Osr1,Gstm7,Fmr1,Cav1
GO:1902930	regulation of alcohol biosynthetic process	0.00948969	Abcg1,Sec14l2,Por,Gper1,Cyp27b1,Nfkb1,Plek	Pth1r,Fdps,Vdr,Prkg1,Adcyap1r1
GO:0060412	ventricular septum morphogenesis	0.00958505	Zfpm2,Tbx3	Fzd1,Tgfb2,Bmp4,Lrp6,Sox11,Nog,Id2,Notch1,Tgfbr1,Hey2,Hes1,Fgfr2,Hey1
GO:0007620	copulation	0.00963893	P2ry2	Acvr2a,Avpr1a,Vgf,Abat,Ednra,Svs3a
GO:0042481	regulation of odontogenesis	0.00995684	Tgfb1,Cd34,Bmp2	Bmp4,Aspn,Sp6,Runx2,Tnfrsf11b,Ednra,Msx1
GO:0045766	positive regulation of angiogenesis	0.00999809	Ccl11,Itgb3,Grem1,Sema5a,Il1a,Ccbe1,Cd34,Ccl5,Hmox1,Sphk1,Ptgis,Cd40,C5ar1,Vegfa,Vegfc,Mmp9,C3,Zc3h12a,Ets1,Prl2c2,Ptgs2	Sfrp2,Tbxa2r,Tek,Aqp1,Itgb8,Cma1,Gab1,Tlr3,Adam12,F3,Adm2,Angpt2,Gata6,Hspb6,Angpt4
GO:0030500	regulation of bone mineralization	0.0103482	Bmp6,Grem1,Bmp2,Fam20c,Bmp2k,Ank,Ccr1,Bmpr1b,Cyp27b1	Acvr2a,Bmp4,Twist1,Fbn2,Osr1,Wnt4,Tmem119,Mgp,Fgfr3
GO:0010811	positive regulation of cell-substrate adhesion	0.0105318	Itgb3,Rac3,Prex1,Ninj1,Enpp2,Dmtn,Nid1,Spp1,Vegfc,Vegfa	Smoc2,Ptn,Tek,Dmd,Plekha2,Fn1,Spock2,Edil3,Ccdc80,Ndnf,Pcsk5,L1cam,Utrn,Vit,Abi3bp,Fbln2,Fbln1,Wnt4,Has2
GO:0001936	regulation of endothelial cell proliferation	0.0110274	Ccl2,Ccl11,Itgb3,Bmp2,Sema5a,Bmp6,Hmox1,Xdh,Egfl7,Vegfa,Vegfc,Flt4	Cxcl12,Tgfbr1,Tek,Stat1,Wnt2,Thbs4,Sulf1,Tnmd,Stat5a,F3,Bmp4,Rgcc,Ptprm,Cav1,Fgfr3,Atoh8
GO:0001654	eye development	0.0112584	Tgfb1,Lif,Fjx1,Chd7,Bmp6,Stra6,Ninj1,Twist2,Cryab,Bhlhe22,Bmpr1b,Vegfa,Prdm1,Foxf2,Rpl24,Tgif1,Sco2	Myh10,Cacna1c,Miat,Foxp2,Tgfb2,Lrp6,Twist1,Man2a1,Col5a2,Shroom2,Col5a1,Maf,Ache,Lamb2,Fgfr2,Fgfr3,Rara,Tgfbr1,Ppp2r3a,Aqp1,Map3k1,Chrdl1,Gas1,Cdon,Ptn,Aldh1a3,Ephb2,Col8a2,Bmp4,Sox11,Tbc1d32,Ahr,Fat1,Rdh10,Nhs,Dio3,Irx5,Ptprm,Jag1,Dlx1
GO:0003170	heart valve development	0.0113191	Zfpm2,Tgfb1,Prdm1,Bmp2,Stra6	Dchs1,Tgfb2,Bmp4,Twist1,Smad6,Adamts9,Notch1,Shox2,Jag1,Hey2,Hey1
GO:0007156	homophilic cell adhesion via plasma membrane adhesion molecules	0.0113191	Pcdh1,Celsr3	Dchs1,L1cam,Cdh17,Robo2,Ret,Pcdhb14,Kirrel3,Ptprm,Fat4,Cdh3,Pcdh18,Cdh6
GO:0030514	negative regulation of BMP signaling pathway	0.0113191	Nbl1,Grem1	Lrp2,Fzd1,Sfrp1,Smad6,Nog,Chrdl1,Notch1,Tcf7l2,Fbn1,Sfrp2,Chrd,Cav1,Dlx1,Htra3
GO:0030857	negative regulation of epithelial cell differentiation	0.0113191	Hoxa7,Tbx3,Il1a,Xdh	Tgfb2,Frzb,Notch1,Osr1,Tgfbr1,S1pr3,Sall1,Hes1,Jag1,Cav1
GO:0045995	regulation of embryonic development	0.0113292	Tgif1,Tnfaip3,Gdnf	Il1rn,Igf1,Osr1,Lrp6,Notch1,Col5a2,Col5a1,Hes1,Sfrp2,Sfrp1,Ppp2r3a,Sulf1,Lfng,Amot,Wnt2b,Fzd1,Lama2,Bmp4,Lama5,Fzd7,Wnt2,Wnt4,Snai1,Mbp
GO:0051147	regulation of muscle cell differentiation	0.0114682	Tgfb1,Grem1,Bmp2,Tmsb4x,Rbpj,Rbpms2,Gper1,Cflar,Ereg,Ccl8,Rbm38	Fdps,Igf1,Fzd7,Cth,Wisp1,Col14a1,Notch1,Cyp26b1,Olfm2,Rbm24,Bmp4,Flot1,Cxcl10,Nrg1,Msx1,Nov,Cxcl12,Fgfr2,Pdcd4,Shox2
GO:0044236	multicellular organism metabolic process	0.0116861	Ccl2,Tgfb1,Adora2b,Ctsk,Mmp10,Mmp13,Prdx5,Il6,Mmp1a,Mmp1b,Mmp9,Mmp3	Il18,Cygb,Adamts2,Fap,Col1a1,Wnt4,Creb3l1,Col5a1,Rgcc,Tgfb3,Ctss,Pm20d1,Fgfr3,Bmp4
GO:0060070	canonical Wnt signaling pathway	0.0119564	Ankrd6,Nkd2,Rbpj,Grem1,Wnt9a,Nfkb1,Ankrd10,Gprc5b	Nkd1,Rspo3,Tmem64,Axin2,Tle2,Dkk3,Ror2,Draxin,Porcn,Lrp6,Lrp4,Frzb,Nog,Dkk2,Notch1,Foxo1,Cthrc1,Cdh3,Fgfr2,Fgfr3,Lgr5,Lgr4,Sfrp1,Fzd1,Amer1,Ppp2r3a,Tcf7l2,Bicc1,Wls,Col1a1,Tnn,Cav1,Wnt2b,Prickle1,Fzd7,Fzd8,Scel,Egr1,Wnt4,Sfrp2,Rbms3,Wnt2,Snai2
GO:0050715	positive regulation of cytokine secretion	0.0119624	Ptpn22,Nod2,Il1rl1,Mmp12,Syk,Gsdmd,Tslp,Cd34,Tlr2,Cd14,Ripk2,Mapk11,Il1rap,Il1a,F2rl1,Havcr2	Ifih1,Tek,Twist1,Csf1r,Postn,Lpl,Rgcc,Agtr1a,Mbp
GO:0003231	cardiac ventricle development	0.0120841	Tgfb1,Chd7,Zfpm2,Stra6,Rbpj,Tbx3,Tnnc1,Prdm1	Heg1,Id2,Dsp,Hey2,Hey1,Lrp2,Tgfb2,Lrp6,Smad6,Nog,Notch1,Hes1,Fgfr2,Sfrp2,Tgfbr1,Fzd1,Bmp4,Col11a1,Sox11,Ahr,Sall1,Jag1
GO:0033138	positive regulation of peptidyl-serine phosphorylation	0.012111	Tgfb1,Fnip2,Ptgs2,Il11,Lif,Ramp3,Csf3,Il6,Spry2,Pfn2,Txn1,Vegfa,Gfra2,Cd44,Ripk2	Sfrp2,Tek,Gas6,Ret,Arrb1,Angpt1,Irgm2,Atp2b4,Cav1
GO:0048863	stem cell differentiation	0.012111	Lif,Grem1,Rbpj,Psmd11,Dnmt3l,Hoxa7,Gdnf,Sox5	Fn1,Osr1,Ret,Runx2,Tgfb2,Efnb1,Lrp6,Frzb,Notch1,Gata6,Hes1,Fgfr2,Sfrp1,Fzd1,Msx1,Ednra,Prickle1,Bmp4,Lama5,Sema3f,Sox11,Twist1,Rdh10,Snai2,Jag1
GO:0021782	glial cell development	0.012143	Adora2a,Tgfb1,Tlr2,Cntnap1,S100a8,Phgdh	Lgi4,Dmd,Sh3tc2,Id4,Adam22,Id2,Tcf7l2,Fgfr3,Tspan2,Ldlr,Sox11,Clu,Lamb2,Ror2,Ror1,Prx
GO:0045428	regulation of nitric oxide biosynthetic process	0.0126232	Ptgs2,Sod2,Gla,Cd34,Ptgis,Tlr2,Il6,Zc3h12a,Ass1,Tspo	Igf1,Tlr6,Smpd3,Tlr5,Clu,Atp2b4,Cav1
GO:0048286	lung alveolus development	0.0126232	Stra6,Lif,Vegfa,Flt4,Pdpn	Foxp2,Bmp4,Man2a1,Igf1,Meg3,Igfbp5,Gata6,Tgfb3,Zfp157,Fgfr2,Fgfr3,Atxn1
GO:0060350	endochondral bone morphogenesis	0.0126232	Bmp6,Mmp13,Por,Hoxa11,Stc1,Nppc	Rara,Bmp4,Axin2,Comp,Thbs3,Runx2,Shox2,Col1a1,Alpl,Col2a1,Csgalnact1
GO:0003401	axis elongation	0.0129936	Areg,Tnc,Spry2,Tgfb1	Nkd1,Sfrp2,Bmp4,Lrp6,Ppp2r3a,Spry1,Sfrp1,Rdh10,Fgfr2
GO:0032350	regulation of hormone metabolic process	0.0129936	Bmp6,Bmp2,Por,Akr1c18,Cyp27b1,Nfkb1	Vdr,Egr1,Dkk3,Tcf7l2,Wnt4,Igf1,Prkg1
GO:0032680	regulation of tumor necrosis factor production	0.0132194	Ptpn22,Ccl2,Bcl3,H2-T23,Twist2,Cd34,Gstp1,Tnfaip3,Tlr2,Cd14,Ripk2,Arg2,Nod2,Zc3h12a,Tspo,Mapkapk2,Havcr2	Il18,Rara,Ifih1,Spon2,Twist1,Tlr3,Tlr6,Trim30a,Clu,Angpt1,Gas6
GO:0055025	positive regulation of cardiac muscle tissue development	0.0135551	Zfpm2,Tgfb1,Rbpj,Grem1	Fdps,Hey2,Igf1,Wnt2,Wisp1,Notch1,Gata6,Bmp4,Nrg1,Fgfr2,Ncam1
GO:2000351	regulation of endothelial cell apoptotic process	0.0135551	Sema5a,Col18a1,Cd40,Akr1c18,Gper1,Angptl4,Tnfaip3	Bmp4,Ndnf,Tek,Rgcc,Pdcd4,Angpt1,Cd248,Gas6
GO:0007259	JAK-STAT cascade	0.0136268	Dcn,Lif,Cxcl5,Ccl5,Stra6,Tslp,Cd40,Il6,Gfra2,Akr1b3,Bcl3	Il18,Lrrc4c,Igf1,Cenpj,Ctf1,Socs2,Aspn,Csf1r,Notch1,Ret,Il6st,Ptprd,Stat5a,Rtn4r,Hes1,Agtr1a,Cav1,Fgfr3,Podnl1,Stat1
GO:0001837	epithelial to mesenchymal transition	0.0144094	Tgfb1,Grem1,Bmp2,Rbpj,Pdpn,Vegfa	Axin2,Pbld1,Rgcc,Loxl2,Hey2,Hey1,Tgfb2,Tgfb3,Lrp6,Twist1,Nog,Epha3,Notch1,Msx1,Fgfr2,Sfrp2,Tgfbr1,Sfrp1,Tcf7l2,Col1a1,Pdcd4,Bmp4,Wnt2,Snai2,Pawr,Snai1,Has2
GO:0003014	renal system process	0.0144922	Akr1b3,Adora2a,F2rl1,Nppb,Stc1	Avpr1a,Adra1d,Lgmn,Aqp1,Myo1e,Cacna1c,Sulf1,Htr7,Npr3,Wnk4,Ednra,Agtr1a,Gas6,Bmp4
GO:0003222	ventricular trabecula myocardium morphogenesis	0.0144922	Rbpj,Chd7	Tgfbr1,Heg1,Tgfb2,Notch1,Hey2,Hey1
GO:0030177	positive regulation of Wnt signaling pathway	0.0144922	Ankrd6,Lgr6,Bmp2,Rbpj,Tlr2,Nfkb1,Gprc5b	Nkd1,Rspo3,Kank1,Ror2,Lrp6,Dkk2,Lgr5,Fgfr2,Fgfr3,Sfrp2,Lgr4,Sfrp1,Amer1,Ppp2r3a,Sulf1,Wls,Col1a1,Cav1,Wnt2b,Scel,Wnt4,Sall1,Wnt2
GO:0032612	interleukin-1 production	0.0144922	Sphk1,Arg2,Gsdmd,Gbp5,5730559C18Rik,Tlr2,Gstp1,Ripk2,Ccl20,Tnfaip3,Nod2,Zc3h12a,F2rl1,Havcr2	S1pr3,Cma1,Egr1,Tlr6,Gas6
GO:0019226	transmission of nerve impulse	0.0146225	Cntnap1,Il6,P2rx4	Cacna1h,Avpr1a,Nrcam,Gria1,Cacna1g,Gpr88,Fmr1,Pawr,Prx
GO:0043010	camera-type eye development	0.0146225	Tgfb1,Lif,Fjx1,Chd7,Ninj1,Stra6,Twist2,Cryab,Bhlhe22,Bmpr1b,Vegfa,Foxf2,Rpl24,Tgif1	Myh10,Cacna1c,Dio3,Miat,Foxp2,Tgfb2,Lrp6,Twist1,Man2a1,Shroom2,Maf,Ache,Lamb2,Fgfr2,Fgfr3,Rara,Tgfbr1,Aqp1,Map3k1,Gas1,Cdon,Aldh1a3,Ephb2,Ptn,Bmp4,Sox11,Tbc1d32,Ahr,Fat1,Rdh10,Nhs,Col8a2,Irx5,Ptprm,Jag1,Dlx1
GO:0046885	regulation of hormone biosynthetic process	0.0146225	Bmp6,Bmp2,Por,Akr1c18,Cyp27b1,Nfkb1	Vdr,Egr1,Dkk3,Wnt4,Igf1,Prkg1
GO:0060351	cartilage development involved in endochondral bone morphogenesis	0.0146225	Stc1,Por,Nppc,Hoxa11,Mmp13	Rara,Axin2,Comp,Thbs3,Shox2,Col1a1,Col2a1
GO:0046889	positive regulation of lipid biosynthetic process	0.0148933	Abcg1,Adora2b,Bmp6,Sec14l2,Dgat2,Por,Htr2a,Ptgs2,Il1a,Pla2g4a	Fdps,Avpr1a,Tcf7l2,Wnt4,Ccdc3,Ldlr,Igf1,Smpd3,Sorbs1,Stard4
GO:0048844	artery morphogenesis	0.0148933	Chd7,Stra6,Rbpj,Vegfa,Prdm1,Prrx1	Lrp2,Tgfb2,Bmp4,Notch1,Nog,Adamts9,Mylk,Notch3,Tgfbr1,Hes1,Jag1,Hey2,Hpgd,Hey1
GO:0034612	response to tumor necrosis factor	0.0151385	Adamts7,Nfkbia,Il6,Cd14,Nfkb1,Ccl11,Traf3,Syk,Gch1,Zc3h12a,Ybx3,Ccl2,Tnfsf11,Ccl7,Ccl5,Ccl8,Sphk1,Rffl,Birc3,Gper1,Ccl20,F2rl1,Cxcl16	Map4k3,Sfrp1,Stat1,Aff3,Ccdc3,Tnfrsf21,Adamts12,Pid1,Gas6
GO:0042089	cytokine biosynthetic process	0.0151686	Cebpb,Il1a,Syk,Tlr2,Ccl20,Il6,Ereg,Il1rap,Nfkb1,Mapkapk2,Bcl3	Il18,Egr1,Stat5a,Pcsk5,Tlr3,Cma1,Prg4,Tlr6,Pawr,Gadd45g,S100b
GO:0042107	cytokine metabolic process	0.0151686	Cebpb,Il1a,Syk,Tlr2,Ccl20,Il6,Ereg,Il1rap,Nfkb1,Mapkapk2,Bcl3	Il18,Egr1,Stat5a,Pcsk5,Tlr3,Cma1,Prg4,Tlr6,Pawr,Gadd45g,S100b
GO:0044070	regulation of anion transport	0.0151686	Adora2a,Tnfsf11,Syk,Arg2,Abcb1a,Acsl4,Abca7,Cck,Abcb4,P2ry2,Il1a,Stc1,Repin1	Il1rn,Avpr1a,Fxyd1,Osr1,Per2,Prkg1,Abat,Prkg2,Gabbr1
GO:0007160	cell-matrix adhesion	0.0155691	Enpp2,Itgb3,Grem1,Cd63,Ninj1,Cd34,Plau,Dmtn,Hoxa7,Col5a3,Nid1,Vegfa,Vegfc	Apod,Bcam,Fn1,Adamts9,Plekha2,Itgb4,Ddr1,Epha3,Pcsk5,Adamts12,Sned1,Dmd,Postn,Utrn,Sorbs1,Tnn,Itga8,Tek,Itga1,Efna5,Wnt4,Nid2,Itga11,L1cam,Jag1,Dlc1,Tesk2
GO:0071216	cellular response to biotic stimulus	0.0157769	Ccl2,Nfkbia,Cxcl5,Tnfaip3,Il6,Cd14,Prdm1,Nfkb1,Tgfb1,Syk,Gch1,Ripk2,Cd300lb,Zc3h12a,Havcr2,Ptpn22,Bmp6,Gstp1,Cebpb,Plscr1,Tlr2,Tnip1,Nod2,Ccl5,Cxcl16	Il18,Tbxa2r,Zcchc11,Shpk,Stat1,Spon2,Rara,Tlr6,Cxcl10,Pdcd4,Irgm2
GO:1903555	regulation of tumor necrosis factor superfamily cytokine production	0.0157769	Ptpn22,Ccl2,Bcl3,H2-T23,Twist2,Cd34,Gstp1,Tnfaip3,Tlr2,Cd14,Ripk2,Arg2,Nod2,Zc3h12a,Tspo,Mapkapk2,Havcr2	Il18,Rara,Ifih1,Spon2,Twist1,Tlr3,Tlr6,Trim30a,Clu,Angpt1,Gas6
GO:0003179	heart valve morphogenesis	0.0158372	Zfpm2,Tgfb1,Bmp2,Stra6	Dchs1,Tgfb2,Bmp4,Twist1,Smad6,Adamts9,Notch1,Jag1,Hey2,Hey1
GO:0006636	unsaturated fatty acid biosynthetic process	0.0158372	Ptgs2,Ptgs1,Sphk1,Ptgis,Pla2g4a,Ptges	Scd2,Fads1,Avpr1a,Scd1,Alox12
GO:0006940	regulation of smooth muscle contraction	0.0158372	Ptgs2,Adora2b,Ptgs1,Dock4,Gper1,Sphk1	Tbxa2r,Mrvi1,Adra1b,Adra1d,Prkg1,Abat,Pawr,Cav1
GO:0014014	negative regulation of gliogenesis	0.0158372	Tspo,Dusp10	Ptn,Bmp4,Lingo1,Sox11,Id4,Nog,Id2,Notch1,Fgfr3,Ldlr,Hes1,Dlx1
GO:0045686	negative regulation of glial cell differentiation	0.0158372	Dusp10	Bmp4,Lingo1,Id4,Nog,Id2,Notch1,Fgfr3,Ldlr,Hes1,Dlx1
GO:0097696	STAT cascade	0.0158372	Dcn,Lif,Cxcl5,Ccl5,Stra6,Tslp,Cd40,Il6,Gfra2,Akr1b3,Bcl3	Il18,Lrrc4c,Igf1,Cenpj,Ctf1,Socs2,Aspn,Csf1r,Notch1,Ret,Il6st,Ptprd,Stat5a,Rtn4r,Hes1,Agtr1a,Cav1,Fgfr3,Podnl1,Stat1
GO:0001759	organ induction	0.0161876	Hoxc11,Rbpj,Bmp2,Hoxa11,Gdnf	Wnt2b,Wnt2,Spry1,Bmp4
GO:0003338	metanephros morphogenesis	0.0161876	Lif,Grem1,Gdnf	Lgr4,Bmp4,Kif26b,Wnt4,Sall1,Hes1
GO:0032331	negative regulation of chondrocyte differentiation	0.0161876	Adamts7,Grem1,Wnt9a	Tgfbr1,Bmp4,Efemp1,Gli2,Adamts12,Snai2
GO:0045987	positive regulation of smooth muscle contraction	0.0161876	Gper1,Ptgs2,Ptgs1,Sphk1	Tbxa2r,Pawr,Adra1b,Adra1d,Abat
GO:0051354	negative regulation of oxidoreductase activity	0.0161876	Gla,Arg2,Gstp1,Cyp27b1,Nfkb1,Prdx5	Aoc3,Atp2b4,Cav1
GO:0090025	regulation of monocyte chemotaxis	0.0161876	Ccl2,Grem1,Ccr1,Nbl1,Ccl5,Pla2g7	Cxcl10,Nov,Cxcl12
GO:0010594	regulation of endothelial cell migration	0.0163307	Dcn,Prl2c2,Itgb3,Sema5a,Ccbe1,Tgfb1,Hmox1,Cd40,Ets1,Vegfa,Vegfc,Ptgs2,Zc3h12a,Flt4,Stc1,P2rx4	Tbxa2r,Tek,Card10,Adamts9,Notch1,Rock2,Snai2,Stat5a,Bmp4,Alox12,Rgcc,Angpt2,Ptprm,Angpt1,Amot,Angpt4,Atoh8
GO:0090257	regulation of muscle system process	0.0167165	Ptgs2,Sphk1,Arg2,Adora2b,Dock4,Gper1,Ptgs1,Stc1,Zc3h12a,P2rx4,Tnnc1	Fdps,Igf1,Kcnj2,Camk2g,Dsp,Prkg1,Igfbp5,Ehd3,Adk,Pde5a,Adra1b,Adra1d,Cmya5,Pde9a,Foxo1,Wisp1,Dmd,Col14a1,Tbxa2r,Cav1,Mrvi1,Fxyd1,Abat,Pawr,Cacna1c,Atp2b4
GO:0042391	regulation of membrane potential	0.0169436	Adora2a,Kcnh1,Slc8b1,Kcnh2,Il6,Sod2,P2rx4,Dcn,Cacnb3,Bid,Cntnap1,Slc25a33,Glrx,Gclm,Kcnk2,Cck,Kcnk12,Kcnk10,Nedd4l,Kcnn4,Cln3,Tspo	Cacna1h,Il1rn,Kcnj2,Nrcam,Piezo2,Cacna1c,Dsp,Cacna1g,Dmd,Grid2,Glrb,Pid1,Pycr1,Atxn1,Ehd3,Kcnk3,Fmr1,Slc1a6,Cav1,Ptn,Kctd7,Fxyd1,Mpp2,Gria1,Gpr88,Slc26a2,Fhl1,Alox12,Abat,Pawr
GO:0060840	artery development	0.0175793	Chd7,Stra6,Rbpj,Vegfa,Prdm1,Prrx1	Lrp2,Myh10,Tgfb2,Bmp4,Prickle1,Kif7,Smad6,Nog,Adamts9,Mylk,Notch1,Tgfbr1,Jag1,Hes1,Lox,Notch3,Hey2,Hpgd,Hey1
GO:0010595	positive regulation of endothelial cell migration	0.0181797	Prl2c2,Itgb3,Sema5a,Ccbe1,Tgfb1,Hmox1,Cd40,Ets1,Vegfa,Vegfc,Ptgs2,Zc3h12a,Flt4,P2rx4	Bmp4,Rock2,Stat5a,Tek,Alox12,Snai2,Angpt1,Atoh8,Angpt4,Amot
GO:0045685	regulation of glial cell differentiation	0.018381	Tlr2,Lif,Enpp2,Bmp2,Dusp10	Bmp4,Lingo1,Epha4,Id4,Nog,Id2,Notch1,Tcf7l2,Fgfr3,Tnfrsf21,Hes1,Il6st,Ldlr,Dlx1
GO:0051145	smooth muscle cell differentiation	0.018381	Tgfb1,Tmsb4x,Rbpms2,Gper1,Vegfa,Ereg	Itga8,Bmp4,Hey2,Smad6,Notch1,Wnt4,Olfm2,Fgfr2,Gata6,Hes1,Pdcd4,Cth,Hey1
GO:0043154	negative regulation of cysteine-type endopeptidase activity involved in apoptotic process	0.0185576	Adora2a,Ptgs2,Por,Rffl,Mmp9,Cryab,Il6,Cflar,Cd44,Vegfa,Wnt9a,Plaur,Dpep1,Birc3	Sfrp2,Rps6ka1,Herpud1,Igf1,Aqp1,Mical1,Arrb1,Gas6,Dhcr24
GO:0032640	tumor necrosis factor production	0.0187358	Ptpn22,Ccl2,Bcl3,H2-T23,Twist2,Cd34,Gstp1,Tnfaip3,Tlr2,Cd14,Ripk2,Arg2,Nod2,Zc3h12a,Tspo,Mapkapk2,Havcr2	Il18,Rara,Ifih1,Spon2,Twist1,Tlr3,Tlr6,Trim30a,Clu,Angpt1,Gas6
GO:0007188	adenylate cyclase-modulating G-protein coupled receptor signaling pathway	0.018742	Adora2a,Adora2b,Itgb3,Ramp3,Ptgir,Gper1,Htr1b,Gpr176	Pth1r,Adra1b,Adra1d,S1pr3,Rxfp3,Ramp1,Htr7,Npr3,Akap12,Ednra,Gabbr1,Adm2
GO:0002224	toll-like receptor signaling pathway	0.0187568	Ptpn22,Traf3,Nfkbia,Birc3,Tnfaip3,Ptgs2os,Tlr2,Cd14,Ripk2,Nod2,F2rl1,Tnip1,Mapkapk2,Havcr2	Trim30a,Lgr4,Tlr3,Tlr6,Flot1,Tlr5,Colec12,Cav1
GO:0022409	positive regulation of cell-cell adhesion	0.0195901	Ptpn22,Tgfb1,Tnfsf11,Hsph1,Ccl5,Syk,Cd44,H2-T23,Ccl2,Pdpn,Dmtn,Il6,Ripk2,Tfrc,Ets1,Mex3b,Dusp10,Havcr2	Il18,Rara,Igf1,Ephb6,Vnn1,Kif26b,Il6st,Il7,Stat5a,Efnb1,Flot1,L1cam,Hes1,Pawr,Adk,Has2,Cav1
GO:0032611	interleukin-1 beta production	0.0206344	Sphk1,Arg2,Gsdmd,Gbp5,5730559C18Rik,Tlr2,Gstp1,Ripk2,Tnfaip3,Nod2,Zc3h12a,F2rl1	S1pr3,Cma1,Egr1,Tlr6
GO:0003158	endothelium development	0.0207828	Bmp6,Slc40a1,Col18a1,Rbpj,Rap1b,Pdpn,Xdh,Vegfa,Stc1,F2rl1,F11r	Tgfbr1,Bmp4,Dmd,Heg1,S1pr3,Notch1,Rock2,Tnmd,Adamts12,Alox12,Jag1,Cxcl10,Atoh8,Hey2,Hey1
GO:0003279	cardiac septum development	0.0214344	Zfpm2,Stra6,Prdm1,Chd7,Tbx3	Rara,Heg1,Kif7,Id2,Dhrs3,Hey2,Hey1,Lrp2,Tgfb2,Lrp6,Smad6,Nog,Notch1,Pcsk5,Gata6,Hes1,Fgfr2,Myh10,Tgfbr1,Fzd1,Bmp4,Sox11,Sall1,Jag1
GO:0061384	heart trabecula morphogenesis	0.0219691	Rbpj,Chd7	Tgfb2,Tek,Adamts1,Heg1,Nog,Notch1,Fhl2,Tgfbr1,Hey2,Hey1
GO:0031649	heat generation	0.0224783	Ptgs2,Tnfsf11,Slc27a1,Il1a,Ccl5	Il1rn,Abat
GO:0032616	interleukin-13 production	0.0224783	Arg2,Il1rap,H2-T23,Tslp	Il18,Rara,Tnfrsf21
GO:0035051	cardiocyte differentiation	0.0224783	Tgfb1,Fhod3,Bmp2,Rbpj,Gper1,Tbx3,Grem1,Vegfa	Fdps,Igf1,Wisp1,Prkg1,Hey2,Tgfb2,Lrp6,Twist1,Smad6,Notch1,Gata6,Hes1,Rara,Myh11,Col14a1,Pdcd4,Myh10,Prickle1,Bmp4,Fzd7,Fhl2,Nrg1,Jag1
GO:0060231	mesenchymal to epithelial transition	0.0224783	Lif,Grem1,Gdnf	Bmp4,Sall1,Wnt4,Fzd7
GO:0060560	developmental growth involved in morphogenesis	0.0224783	Areg,Ngf,Tnc,Sema5a,Ccl11,Tnfrsf12a,Raph1,Vegfa,Spry2,Slc12a2,Nedd4l,Sema7a,Tgfb1	Nkd1,Fn1,Vcl,Cobl,Draxin,Map1b,Lrp6,Rufy3,Ddr1,Notch1,Spry1,Rdh10,Lamb2,Fgfr2,Sfrp2,Sfrp1,Ppp2r3a,Postn,Rtn4r,Tnn,Trpv2,Bmp4,Crabp2,Sema3f,Plxna2,Efna5,Kif26b,Ahr,Sall1,L1cam,Nrg1,Cxcl12
GO:0071706	tumor necrosis factor superfamily cytokine production	0.0224783	Ptpn22,Ccl2,Bcl3,H2-T23,Twist2,Cd34,Gstp1,Tnfaip3,Tlr2,Cd14,Ripk2,Arg2,Nod2,Zc3h12a,Tspo,Mapkapk2,Havcr2	Il18,Rara,Ifih1,Spon2,Twist1,Tlr3,Tlr6,Trim30a,Clu,Angpt1,Gas6
GO:0072170	metanephric tubule development	0.0224783	Lif	Lgr4,Aqp1,Osr1,Wnt4,Fat4,Hes1
GO:0072243	metanephric nephron epithelium development	0.0224783	Lif	Lgr4,Aqp1,Osr1,Fat4,Hes1,Lamb2
GO:1902932	positive regulation of alcohol biosynthetic process	0.0224783	Gper1,Abcg1,Por,Sec14l2	Pth1r,Fdps,Adcyap1r1
GO:2000117	negative regulation of cysteine-type endopeptidase activity	0.0224783	Adora2a,Ptgs2,Por,Rffl,Mmp9,Cryab,Il6,Cflar,Cd44,Vegfa,Wnt9a,Plaur,Cst6,Dpep1,Birc3	Sfrp2,Rps6ka1,Herpud1,Igf1,Aqp1,Mical1,Arrb1,Gas6,Dhcr24
GO:0007605	sensory perception of sound	0.0229469	Cemip,Sod2,Chd7,Lrig1,Thrb,Spry2,Whrn,Slc12a2,Homer2	Lrp2,Pgap1,Slc52a3,Col11a1,Myo7a,Srrm4,Col1a1,Snai2,Eya4,Slc1a3,Col2a1,Mbp,Ror1,Coch
GO:0035637	multicellular organismal signaling	0.0229469	Cntnap1,Il6,P2rx4,Kcnh2	Cacna1h,Kcnj2,Avpr1a,Ehd3,Nrcam,Cacna1c,Dsp,Cacna1g,Gpr88,Fmr1,Pawr,Gria1,Prx,Cav1
GO:0048708	astrocyte differentiation	0.0229469	Adora2a,Lif,Bmp2,S100a8	Lamb2,Nog,Id4,Epha4,Id2,Notch1,Il6st,Tspan2,Fgfr3,Ldlr,Hes1,Nfix,Ror2,Ror1
GO:0060021	palate development	0.0234288	Prrx1,Tbx3,Tshz1,Chd7,Foxf2	Ephb2,Fzd1,Tgfb2,Tgfb3,Lrp6,Arid5b,Ephb3,Sox11,Dhrs3,Osr1,Tgfbr1,Snai2,Insig1,Gas1,Msx1,Snai1,Col2a1
GO:0001935	endothelial cell proliferation	0.0235407	Ccl2,Ccl11,Itgb3,Bmp2,Sema5a,Bmp6,Cd34,Hmox1,Xdh,Egfl7,Vegfa,Vegfc,Flt4	Cxcl12,Tgfbr1,Tek,Stat1,Wnt2,Thbs4,Loxl2,Sulf1,Tnmd,Stat5a,F3,Bmp4,Rgcc,Ptprm,Cav1,Fgfr3,Atoh8
GO:0042742	defense response to bacterium	0.0235407	Slpi,Cebpb,Nod2,Cxcl5,Trbc2,Syk,Rbpj,Bcl3,Gsdmd,Tlr2,C5ar1,Arg2,Tslp,F2rl1,H2-T23,Havcr2,Ripk2	Adamts5,Spon2,Ssc5d,Scd1,Lyz2,Tlr6,Tlr5,Hck,Irgm2,Coch
GO:1905952	regulation of lipid localization	0.0235407	Abcg1,Itgb3,Pnpla2,Abca2,Lipg,Il1a,Bmp6,Syk,Nfkbia,Tnfsf11,Acsl4,P2ry2,Abca7,Ikbke,Spp1,Abcb4,C3,Zc3h12a,Abhd5,Repin1	Pcsk9,C1qtnf1,Mest,Srebf2,Lpl,Pltp,Agtr1a
GO:0006641	triglyceride metabolic process	0.0236947	Cpt1a,Dgat2,Thrb,Acsl4,Cat,Slc22a4,Pnpla2,Apobr,C3,Abhd5	Pcsk9,Lpin1,Scd1,Lpl,Il6st,Ldlr,Mttp,Tcf7l2,Insig1,Cav1
GO:0031128	developmental induction	0.0244946	Hoxc11,Rbpj,Bmp2,Hoxa11,Gdnf	Wnt2b,Bmp4,Wnt2,Wnt4,Spry1,Sall1
GO:0035850	epithelial cell differentiation involved in kidney development	0.0244946	Lif,Grem1,Gdnf	Lamb2,Bmp4,Myo1e,Osr1,Notch1,Sall1,Fat4,Jag1
GO:1905209	positive regulation of cardiocyte differentiation	0.0244946	Gper1,Tgfb1,Rbpj,Grem1	Fdps,Tgfb2,Bmp4,Wisp1,Gata6,Igf1,Nrg1
GO:0002718	regulation of cytokine production involved in immune response	0.0249136	Tgfb1,Hmox1,Tlr2,Il6,Nod2,Ccl20,F2rl1,Sema7a,Gprc5b	Spon2,Tgfb2,Tek,Tlr3,Tgfb3,Angpt1
GO:0045927	positive regulation of growth	0.0249136	Ngf,Chd7,Sema5a,Nedd4l,Zfpm2,Tnfrsf12a,Rbpj,Psmd10,Acsl4,Sphk1,Vegfa,Slc25a33,C3,Fgfr1op,Flt4,Sema7a,Dnph1,Ybx3,Cxcl16	Fdps,Igf1,Fn1,Wisp1,Il7,Avpr1a,Taf9b,Hey2,Cd38,Map1b,Rufy3,Notch1,Gata6,Fgfr2,Ncam1,Sfrp2,Tgfbr1,Sfrp1,Dio3,Tgfb2,Trpv2,Crabp2,Wnt2,Efna5,Foxs1,Ahr,Stat5a,L1cam,Nrg1,Cxcl12
GO:0048592	eye morphogenesis	0.0249136	Fjx1,Stra6,Bhlhe22,Vegfa,Prdm1,Foxf2	Miat,Col8a2,Lrp6,Twist1,Man2a1,Col5a2,Shroom2,Col5a1,Fgfr3,Aqp1,Ppp2r3a,Gas1,Cdon,Aldh1a3,Ephb2,Ptn,Bmp4,Sox11,Fat1,Dio3,Irx5,Ptprm,Jag1
GO:0072577	endothelial cell apoptotic process	0.0249136	Sema5a,Col18a1,Cd40,Akr1c18,Gper1,Angptl4,Tnfaip3	Bmp4,Ndnf,Tek,Rgcc,Pdcd4,Angpt1,Cd248,Gas6
GO:0015849	organic acid transport	0.0249565	Adora2a,Slc16a13,Acsl4,Abcc4,Abcb4,Bdkrb2,Syk,Plin2,Pqlc2,Slc25a10,Tnfsf11,Slco3a1,Slc7a11,Pdpn,Cck,P2ry2,Il1a,Pla2g4a,Abcc1,Repin1,Arg2,Slc7a2,Mfsd2a,Cln3,Slc27a1	Lrp2,Il1rn,Avpr1a,Apba1,Fxyd1,Osr1,Slc16a4,Per2,Prkg1,Abat,Gabbr1,Slc1a6,Slc27a3,Slc1a3
GO:0046883	regulation of hormone secretion	0.0251612	Adora2a,Lif,Slc8b1,Il11,Npy1r,Rab11fip1,Il6,Htr2a,Cpt1a,Syt7,Spp1,Glrx,Phpt1,Tnfsf11,Ccl5,Bmp6,Ptgs1,Chd7,Ica1,Gper1,Hcar2,Glul	Pck2,Ptprv,Arrb1,Sfrp1,Abat,Nell2,Acvr2a,Sox11,Efna5,C1qtnf1,Tcf7l2,Pde3b,Per2,Rab8b,Hmgcr,Cd38,Gabbr1,Agtr1a,Rfx3,Nov
GO:0046660	female sex differentiation	0.0257741	Cebpb,Chd7,Zfpm2,Stra6,Tbx3,Bmpr1b,Vegfa,Ereg,Dach1,Pla2g4a	Lrp2,Lfng,Brca2,Adamts1,Arid5b,Vgf,Wnt4,Ahr,Fancf,Stat5a,Sfrp1,Fst,Arrb1,Angpt1,Bmp4
GO:0048661	positive regulation of smooth muscle cell proliferation	0.0257741	Ptgs2,Itgb3,Ccl5,Rbpj,Hmox1,Il6,Abcc4,Vegfa,Ereg,Mmp9,Akr1b3,Htr1b	Il18,Igf1,Pdgfd,Stat1,Egr1,Wisp1,Id2,Notch3,Bmp4,Alox12,Hmgcr,Fgfr2,Hpgd
GO:0010632	regulation of epithelial cell migration	0.0262179	Gab2,Vegfa,Vegfc,P2rx4,Dcn,Prl2c2,Itgb3,Ccbe1,Pfn2,Mmp9,Zc3h12a,Dusp10,Tgfb1,Hmox1,Flt4,Ptgs2,Cd63,Sema5a,Enpp2,Cd40,Ets1,Stc1	Tbxa2r,Tgfb2,Tek,Aqp1,Has2,Pbld1,Card10,Adamts9,Notch1,Rock2,Snai2,Stat5a,Bmp4,Alox12,Rgcc,Angpt2,Ptprm,Angpt1,Amot,Angpt4,Atoh8
GO:0043542	endothelial cell migration	0.0262179	Dcn,Prl2c2,Itgb3,Grem1,Sema5a,Ccbe1,Tgfb1,Hmox1,Cd40,Ets1,Vegfa,Vegfc,Ptgs2,Zc3h12a,Flt4,Stc1,P2rx4	Tbxa2r,Plekhg5,Adamts9,Loxl2,Rock2,Clec14a,Atoh8,Fap,Card10,Notch1,Angpt2,Nov,Angpt1,Angpt4,Tgfbr1,Bmp4,Rgcc,Amot,Tek,Stat5a,Alox12,Snai2,Ptprm
GO:0010934	macrophage cytokine production	0.0269388	Tlr2,Tgfb1,Sema7a,Gprc5b	Spon2,Tgfb2,Tgfb3,Gas6
GO:0032495	response to muramyl dipeptide	0.0269388	Ptpn22,Nfkbia,Tnfaip3,5730559C18Rik,Ripk2,Nod2	Jag1,Notch1
GO:0032633	interleukin-4 production	0.0269388	Cebpb,Il20rb,H2-T23,Il1rap,Rbpj,Havcr2	Rara,Notch1
GO:0048715	negative regulation of oligodendrocyte differentiation	0.0269388	Dusp10	Bmp4,Lingo1,Id4,Id2,Notch1,Hes1,Dlx1
GO:0048799	animal organ maturation	0.0269388	Grem1,Bmp2	Dchs1,Igf1,Thbs3,Ret,Fat4,Fgfr3
GO:0071677	positive regulation of mononuclear cell migration	0.0269388	Ccl2,Tgfb1,Pla2g7,Ccr1,Ccl5	Cxcl10,Cxcl12,Pdgfd
GO:2000379	positive regulation of reactive oxygen species metabolic process	0.0277683	Cxcl1,Tgfb1,Sod2,Ptgs2,Gadd45a,Tlr2,Akr1c18,Xdh,Il6,Gstp1,Plau,Zc3h12a,F2rl1,Ass1,Tspo	Il18,Zfp13,Tlr6,Smpd3,Tlr5,Pid1,Clu,Agtr1a
GO:0006775	fat-soluble vitamin metabolic process	0.0279862	Nfkb1,Crabp1,Cyp27b1	Vdr,Cyp26b1,Rbp1,Pltp,Snai2,Snai1
GO:0061082	myeloid leukocyte cytokine production	0.0279862	Tlr2,Tgfb1,Sema7a,Hmox1,Gprc5b	Spon2,Tgfb2,Tgfb3,Gas6
GO:1903426	regulation of reactive oxygen species biosynthetic process	0.0293541	Ptgs2,Sod2,Gla,Arg2,Cd34,Ptgis,Tlr2,Cflar,Il6,Slc25a33,Zc3h12a,Ass1,Tspo	Igf1,Zfp13,Tlr6,Smpd3,Tlr5,Clu,Atp2b4,Cav1
GO:0014013	regulation of gliogenesis	0.0296073	Lif,Bmp2,Enpp2,Tlr2,Tspo,Dusp10	Lrp2,Ptn,Igf1,Lingo1,Tnfrsf21,Efemp1,Sox11,Id4,Epha4,Id2,Notch1,Tcf7l2,Il6st,Nog,Ldlr,Bmp4,Hes1,Dlx1,Fgfr3,Atxn1
GO:0032755	positive regulation of interleukin-6 production	0.0296566	Il6,Adora2b,Nod2,Il1rap,Mapk13,5730559C18Rik,Tlr2,Ripk2,Ereg,Tslp,Il1a,F2rl1	Spon2,Ifih1,Twist1,Zcchc11,Tlr3,Tlr6,Mbp
GO:0042472	inner ear morphogenesis	0.0296566	Prrx1,Spry2,Chd7,Lrig1,Whrn	Ephb2,Itga8,Lrig3,Col11a1,Frzb,Myo7a,Col2a1,Cthrc1,Gli2,Insig1,Mafb,Fgfr2,Ror2,Aldh1a3
GO:0050769	positive regulation of neurogenesis	0.0302492	Lif,Cxcl5,Ngf,Il6,Vegfa,Vegfc,Tnfrsf12a,Tgif1,Gprc5b,Prl2c2,Cflar,Fez1,Sema7a,Mmd,Camk1d,Ccl5,Tlr2,P2ry2,Bmp6,Sphk1,Bmp2,Sema5a,Nbl1,Enpp2,Gper1,Nedd4l,Negr1,Tspo	Igf1,Adamts1,Fn1,Socs2,Robo2,Id2,Ret,Gdf6,Man2a1,Lrp2,Map1b,Lrp6,Stmn2,Rufy3,Epha4,Epha3,Notch1,Ndnf,Ptprd,Hes1,Sema6a,Rara,Ephb2,Dmd,Ptn,Htr7,Cdon,Bmp4,Ache,Atxn1,Trpv2,Plxnc1,Fzd1,Xrcc2,Crabp2,Sox11,Efna5,Kat2b,Il6st,Gli2,Shox2,Sall1,Nog,L1cam,Nrg1,Cxcl12,Dlx1,Irx3,Magi2
GO:0060541	respiratory system development	0.0306324	Lif,Ctsl,Chd7,Ccbe1,Zfpm2,Stra6,Rbpj,Thrb,Pdpn,Spry2,Vegfa,Tnc,Flt4,Gng8	Igf1,Heg1,Adamts2,Meg3,Igfbp5,Lox,Foxp2,Tgfb3,Lrp6,Nog,Notch1,Man2a1,Spry1,Mgp,Gata6,Hes1,Aldh1a3,Fgfr2,Fgfr3,Rara,Epas1,Zfp157,Atxn1,Wnt2b,Bmp4,Lama5,Sox11,Gli2,Rdh10,Wnt2
GO:1903037	regulation of leukocyte cell-cell adhesion	0.0306324	Adora2a,Il6,Prdm1,Ass1,Tgfb1,Il20rb,Syk,H2-T23,Ccl2,Nfkbid,Ets1,Dusp10,Havcr2,Ptpn22,Tnfsf11,Hsph1,Ccl5,Gstp1,Tfrc,Cebpb,Cd44,Arg2,Ripk2,Ccl20	Il18,Rara,Igf1,Ephb6,Pag1,Vnn1,Stat5a,Cxcl12,Il6st,Cyp26b1,Il7,Tnfrsf21,Efnb1,Has2,Hes1,Pawr,Bmp4,Adk,Pde5a,Cav1
GO:0019722	calcium-mediated signaling	0.0310981	Sphk1,Gsto1,Rcan1,Tnfsf11,Dmtn,Syk,Hint1,Ccl20,Homer2,P2rx4	Igf1,Dmd,Ncald,Atp2b4,Cmklr1,Cmya5,Rcan2,Gstm7,Avpr1a,L1cam,Nrg1,Agtr1a,Itpr1,Irgm2,Ncam1
GO:0006721	terpenoid metabolic process	0.0312189	Akr1b8,Crabp1,Akr1c18	Fdps,Crabp2,Dhrs9,Dhrs3,Cyp26b1,Rbp1,Rdh10,Fdft1,Aldh1a3
GO:0006855	drug transmembrane transport	0.0312189	Abcb1a,Slc7a2,Abcb4,Abcc4,Abcc1,Slc25a10	Lrp2,Abcg2,Aqp1,Per2,Slc1a6,Slc1a3
GO:0009410	response to xenobiotic stimulus	0.0312189	Adora2a,Gsto1,Tgfb1,Nr4a2,Pde1b,Ugt1a7c,Htr2a,Gdnf,Phgdh,Abcb4,Sdk1,Homer2,Htr1b,Arnt2	Ahr,Adra1b,Aqp1,Egr1,Cdo1,Gstm7,Cyp26b1,Stat5a,Bmp4,Abat,Homer1,Ednra,Agtr1a,Ncam1
GO:0022408	negative regulation of cell-cell adhesion	0.0323743	Spint2,Adora2a,Il20rb,Cebpb,Bmp2,Tgfb1,Cd44,Arg2,Tnfaip3,Gstp1,Vegfa,Nfkbid,Ptpn22,Ass1,Havcr2	Il1rn,Jag1,Bmp4,Pag1,C1qtnf1,Tnfrsf21,Prkg1,Alox12,Abat,Rgcc,Snai2,Pawr,Cxcl12,Mbp,Pde5a
GO:0007219	Notch signaling pathway	0.0327369	Dtx4,Tgfb1,Bmp2,Rbpj,Nfkbia,Bmp2k,Epn2,Egfl7,Nod2,Rita1	Hey2,Hey1,Tgfb2,Rcan2,Notch1,Notch3,Hes1,Nov,Angpt4,Cdh6,Maml2,Arrb1,Postn,Lfng,Jag1,S1pr3,Il6st,Fat4,Snai2,Snai1,Dlx1,Krt19
GO:0010718	positive regulation of epithelial to mesenchymal transition	0.0334772	Tgfb1,Bmp2,Pdpn	Loxl2,Bmp4,Axin2,Twist1,Col1a1,Notch1,Tcf7l2,Tgfbr1,Tgfb3,Rgcc,Tgfb2,Snai1
GO:0015914	phospholipid transport	0.0334772	Abcg1,Abcb1a,Atp10a,Mfsd2a,Abca7,Kcnn4,Pitpnm1,Abcb4,Abcc1	Ldlr,Mttp,Atp11c,Pltp,Tmem30b,Pitpnc1
GO:0010717	regulation of epithelial to mesenchymal transition	0.0339314	Tgfb1,Grem1,Vegfa,Bmp2,Pdpn	Sfrp2,Tgfbr1,Tgfb3,Axin2,Twist1,Pbld1,Nog,Epha3,Tgfb2,Tcf7l2,Notch1,Sfrp1,Col1a1,Rgcc,Snai1,Loxl2,Pawr,Bmp4
GO:0030323	respiratory tube development	0.0339314	Lif,Ctsl,Ccbe1,Zfpm2,Stra6,Rbpj,Thrb,Pdpn,Spry2,Vegfa,Tnc,Flt4	Igf1,Heg1,Adamts2,Meg3,Igfbp5,Lox,Foxp2,Tgfb3,Nog,Notch1,Man2a1,Pcsk5,Spry1,Mgp,Gata6,Hes1,Fgfr2,Fgfr3,Epas1,Zfp157,Atxn1,Wnt2b,Bmp4,Lama5,Sox11,Gli2,Rdh10,Wnt2
GO:0051153	regulation of striated muscle cell differentiation	0.0339314	Tgfb1,Grem1,Bmp2,Ccl8,Rbm38,Cflar,Rbpj	Fdps,Igf1,Fzd7,Wisp1,Col14a1,Notch1,Cyp26b1,Rbm24,Bmp4,Flot1,Cxcl10,Nrg1,Msx1,Nov,Cxcl12,Shox2
GO:0010002	cardioblast differentiation	0.0340503	Rbpj,Grem1	Gata6,Prickle1,Tgfb2,Notch1
GO:0072109	glomerular mesangium development	0.0340503	Cflar,Itgb3	Bmp4,Pdgfd,Notch1,Egr1
GO:0030879	mammary gland development	0.0345442	Areg,Tnfsf11,Orai1,Cebpb,Tgfb1,Xdh,Tbx3,Aprt,Vegfa,Ccl11,Slc12a2	Brca2,Lrp6,Socs2,Tgfb3,Ddr1,Id2,Cdo1,Wnt4,Gli2,Stat5a,Igf1,Bmp4,Igfbp5,Msx1,Vdr,Zfp157,Fgfr2,Cav1
GO:0042692	muscle cell differentiation	0.0345442	Tgfb1,Fhod3,Bmp2,Cflar,Rcan1,Rbpms2,Rbpj,Tmsb4x,Gper1,Tbx3,Grem1,Vegfa,Ereg,Ccl8,Uchl1,Rbm38	Fdps,Igf1,Wisp1,Ldb3,Prkg1,Flot1,Igfbp5,Hey2,Hey1,Acta1,Cth,Smad6,Notch1,Olfm2,Gata6,Hes1,Nov,Fgfr2,Rara,Myh11,Dmd,Sgcd,Col14a1,Cyp26b1,Homer1,Cdon,Msx1,Pdcd4,Lmod1,Myh10,Myom1,Bmp4,Fzd7,Itga8,Wnt4,Fhl2,Rbm24,Shox2,Nrg1,Cxcl10,Cxcl12,Krt19
GO:0072132	mesenchyme morphogenesis	0.0354579	Tgfb1,Rbpj,Bmp2	Dchs1,Tgfb2,Bmp4,Twist1,Nog,Notch1,Osr1,Tgfbr1,Tgfb3,Snai2,Msx1,Snai1,Hey1
GO:0035282	segmentation	0.036264	Tbx3,Rbpj	Sfrp2,Lfng,Bmp4,Lrp6,Axin2,Sema3f,Egr2,Plxna2,Ppp2r3a,Pcsk6,Notch1,Osr1,Sfrp1,Pax1,Cobl,Mafb,Xrcc2,Ror2,Irx3
GO:0008299	isoprenoid biosynthetic process	0.036579	Akr1c18	Fdps,Dhrs9,Idi1,Hmgcs1,Rbp1,Rdh10,Hmgcr,Mvk,Fdft1,Aldh1a3
GO:0014031	mesenchymal cell development	0.036579	Gdnf	Bmp4,Lama5,Fn1,Sema3f,Twist1,Sox11,Notch1,Ret,Efnb1,Rdh10,Ednra,Snai2,Hes1,Jag1,Hey2,Hey1
GO:0014033	neural crest cell differentiation	0.036579	Gdnf	Ednra,Bmp4,Lrp6,Lama5,Fn1,Sema3f,Frzb,Sox11,Ret,Twist1,Sfrp1,Rdh10,Hes1,Snai2,Efnb1,Jag1
GO:0045600	positive regulation of fat cell differentiation	0.036579	Cebpb,Bmp2,Ptgs2,Htr2a,Medag,Zc3h12a	Sfrp2,Tmem64,Igf1,Zbtb7c,Frzb,Id2,Ccdc3,Sfrp1,Snai2,Mecom,Cmklr1
GO:0050818	regulation of coagulation	0.036579	Syk,Cd34,Plau,Dmtn,Pdpn,F2rl1,Plek,Thbd,Procr	Tbxa2r,C1qtnf1,Kng2,Tec,Prkg1,Alox12,Abat,Cav1
GO:0032768	regulation of monooxygenase activity	0.0365954	Gla,Arg2,Gch1,Por,Gdnf,Nfkb1,Cyp27b1	Acvr2a,Vdr,Npr3,Cdh3,Atp2b4,Cav1
GO:0045124	regulation of bone resorption	0.0365954	Itgb3,Syk,Tnfsf11,Il6,Tfrc,Spp1,Pdk4,Vegfa	Cd38,Csf1r,Tmem64,Lrp6,Tnfrsf11b
GO:0071675	regulation of mononuclear cell migration	0.0365954	Ccl2,Tgfb1,Grem1,Ccl5,Nbl1,Pla2g7,C5ar1,Ccr1	Cmklr1,Cxcl10,Nov,Cxcl12,Pdgfd
GO:0008593	regulation of Notch signaling pathway	0.0367677	Rbpj,Nfkbia,Bmp2k,Epn2,Egfl7,Nod2,Rita1	Tgfb2,Jag1,Notch1,Il6st,Postn,Arrb1,Hes1,Nov,Lfng,Hey2,Dlx1,Hey1
GO:0014066	regulation of phosphatidylinositol 3-kinase signaling	0.0367677	Dcn,Ccl5,Cat,Gper1,F2rl1,Csf3	Il18,Rara,Tgfb2,Igf1,Pdgfd,1190002N15Rik,Twist1,Prr5,Pdgfc,Pik3ip1,Nrg1,Tek,Angpt1
GO:0030279	negative regulation of ossification	0.0367677	Areg,Grem1,Tgfb1,Rbpj,Twist2,Ccr1,P2ry2	Sfrp1,Axin2,Lrp4,Twist1,Smad6,Nog,Id2,Notch1,Chrd,Igfbp5,Tmem64,Tnn
GO:0045833	negative regulation of lipid metabolic process	0.0367677	Bmp2,Acadl,Dgat2,Akr1c18,Gper1,Hcar2,Cyp27b1,Nfkb1,Slc27a1	Apod,Malrd1,Trib3,Dkk3,Pde3b,Pik3ip1,Insig1,Snai2,Snai1,Wnt4
GO:0090101	negative regulation of transmembrane receptor protein serine/threonine kinase signaling pathway	0.0367677	Nbl1,Grem1,Dact2	Aspn,Chrd,Magi2,Peg10,Lrp2,Tgfb3,Smad6,Nog,Notch1,Nov,Pbld1,Sfrp2,Sfrp1,Chrdl1,Fbn2,Tcf7l2,Fbn1,Fst,Cav1,Fzd1,Dlx1,Htra3
GO:0071695	anatomical structure maturation	0.0372141	Ptgs2,Ngf,Grem1,Ctsl,Rac3,Nr4a2,Rbpj,Fam20c,Grb14,Rnd1,Ereg,Nppc,Bmp2	Dchs1,Tgfb2,Igf1,Nrcam,Notch1,Ret,Thbs3,Lgi4,L3mbtl3,Brca2,Fbxo5,Fat4,Irx5,Cdh3,Rfx3,Fgfr3,Hoxb13
GO:1903169	regulation of calcium ion transmembrane transport	0.0388367	Bdkrb1,Ptpn22,Ngf,Cemip,Chd7,Tgfb1,Cacnb3,Rrad,Itgb3,Ramp3,Gper1,Gsto1,Gem	Hspa2,Tgfb2,Bmp4,Dmd,Cxcl10,Rem1,Ahnak,Gstm7,Ednra,Fmr1,Ehd3
GO:0090092	regulation of transmembrane receptor protein serine/threonine kinase signaling pathway	0.0395601	Tgfb1,Grem1,Bmp2,Bmp6,Nbl1,Rbpj,Zc3h3,Dact2	Aspn,Gdf6,Chrd,Magi2,Peg10,Lrp2,Tgfb2,Tgfb3,Smad6,Nog,Notch1,Gata6,Hes1,Nov,Pbld1,Sfrp2,Acvr2a,Tgfbr1,Sfrp1,Chrdl1,Fbn2,Sulf1,Fbn1,Fst,Tcf7l2,Msx1,Cav1,Itga8,Fzd1,Bmp4,Sox11,Dlx1,Htra3
GO:0046942	carboxylic acid transport	0.0399573	Adora2a,Slc16a13,Acsl4,Abcc4,Abcb4,Bdkrb2,Syk,Plin2,Pqlc2,Slc25a10,Tnfsf11,Slco3a1,Slc7a11,Pdpn,Cck,P2ry2,Il1a,Pla2g4a,Abcc1,Repin1,Arg2,Slc7a2,Mfsd2a,Cln3,Slc27a1	Lrp2,Il1rn,Avpr1a,Apba1,Osr1,Slc16a4,Per2,Prkg1,Abat,Gabbr1,Slc1a6,Slc27a3,Slc1a3
GO:0009913	epidermal cell differentiation	0.0401729	Lce1g,Ptgs1,Cyp27b1,Ptgs2,Rbpj,Hoxa7,Sprr2h,Il1a,Sprr1a,Mafg,Whrn	Prr9,Tgfb2,Vdr,Kazn,Gli2,Myo7a,Notch1,Dsp,Ppl,Cyp26b1,Bmp4,Rock2,Scel,Hes1,Cdh3,Jag1,Hey2,Hey1
GO:1903039	positive regulation of leukocyte cell-cell adhesion	0.0401729	Ptpn22,Tgfb1,Tnfsf11,Hsph1,Ccl5,Syk,Cd44,H2-T23,Ccl2,Ets1,Il6,Ripk2,Tfrc,Dusp10,Havcr2	Il18,Rara,Igf1,Ephb6,Vnn1,Il6st,Il7,Stat5a,Efnb1,Hes1,Pawr,Adk,Has2,Cav1
GO:0001676	long-chain fatty acid metabolic process	0.0406909	Cpt1a,Ptgs2,Ptgs1,Acadl,Sphk1,Acsbg1,Acot7,Acot4,Slc27a1,Pla2g4a	Fads1,Alox12,Slc27a3,Gstm7
GO:0007416	synapse assembly	0.0406909	Tlr2,Shank2,Il1rap	Ephb2,Ephb3,Amigo3,Lrp4,Grid2,Pcdhb16,Efna5,Pcdhb14,Lrrn3,Pcdhb19,Ptprd,Magi2,Dnm3,Lrrtm2,Nrg1,Kirrel3,Pcdhb20,Syndig1,Ache,Mdga1
GO:0032413	negative regulation of ion transmembrane transporter activity	0.0406909	Gsto1,Rrad,Nedd4l,Oxsr1,Mmp9,Gem	Ephb2,Pcsk9,Rem1,Kcnab1,Osr1,Gstm7,Fmr1,Cav1
GO:0030574	collagen catabolic process	0.0410312	Ctsk,Mmp10,Mmp13,Mmp1a,Mmp1b,Mmp9,Mmp3	Fap,Ctss,Adamts2
GO:0035116	embryonic hindlimb morphogenesis	0.0410312	Tbx3,Chd7	Bmp4,Lrp6,Twist1,Aff3,Notch1,Osr1,Mecom,Msx1
GO:2001258	negative regulation of cation channel activity	0.0410312	Gsto1,Mmp9,Gem,Rrad	Ephb2,Rem1,Kcnab1,Gstm7,Fmr1,Cav1
GO:0030324	lung development	0.0412131	Lif,Ctsl,Ccbe1,Zfpm2,Stra6,Rbpj,Thrb,Pdpn,Spry2,Vegfa,Tnc,Flt4	Igf1,Heg1,Adamts2,Meg3,Igfbp5,Lox,Foxp2,Tgfb3,Nog,Notch1,Man2a1,Spry1,Mgp,Gata6,Hes1,Fgfr2,Fgfr3,Epas1,Zfp157,Atxn1,Wnt2b,Bmp4,Lama5,Sox11,Gli2,Rdh10,Wnt2
GO:0030534	adult behavior	0.0412131	Sdk1,Ngf,Chd7,En1,Cstb,Rnf180,Nr4a2,Htr2a,Eps8,Homer2,Uchl1,Shank2,Mafg	Cacna1c,Prex2,Epha4,Id2,Glrb,Lgi4,Adra1b,Abat,Klhl1,Homer1,Cxcl12,Adam22,Atxn1
GO:0035265	organ growth	0.0424843	Mmp13,Zfpm2,Rbpj,Por,Kcnk2,Spry2,Mapk11,Stc1,Nppc,Ybx3	Fdps,Igf1,Heg1,Cacna1c,Il7,Prkg1,1190002N15Rik,Hey2,Tgfb2,Adra1b,Comp,Nog,Notch1,Gata6,Fgfr2,Ncam1,Rara,Tgfbr1,Wisp1,Col14a1,Thbs3,Tcf7l2,Wnt2,Ahr
GO:0006814	sodium ion transport	0.0428627	Cxcl1,Slc20a2,Slc20a1,Slc8b1,Tgfb1,Slc12a2,Slc5a3,Slc22a4,Slc4a4,Fxyd5,Nkain1,Glrx,Nedd4l,P2rx4,Slc9a5,Stom	Pcsk9,Dmd,Fxyd1,Slc24a3,Osr1,Wnk4,Slc9a9,Nkain2,Slc5a5,Slc5a7,Atp12a,Atp2b4
GO:0007249	I-kappaB kinase/NF-kappaB signaling	0.0428627	Psmd10,Tnfaip3,Nfkbid,Relb,Nfkb1,Nfkb2,Gprc5b,Sqstm1,Il1rl1,Nfkbia,Prdx1,Ripk2,Zc3h12a,Bcl3,Tnfsf11,Saa3,Uaca,Gstp1,Il1a,Sphk1,Grem1,5730559C18Rik,Tlr2,Tnip1,Nod2,F2rl1	Il18,Stat1,Cth,Rock2,Tlr3,Lurap1l,Map3k14,Tifa,Tlr6,Nov,Angpt1,Mid2,Ror1,S100b
GO:2000021	regulation of ion homeostasis	0.043191	Bdkrb1,Adora2a,Ngf,Gsto1,Slc8b1,Chd7,Tgfb1,Tspo,Dcn,Itgb3,Ramp3,Gper1,Nedd4l,Cemip,Htr2a,Cck,Gclm,Nppb,P2rx4	Tgfb2,Avpr1a,Dmd,Adcyap1r1,Fhl1,Gstm7,Bmp4,Cacna1g,Alox12,Cxcl10,Ednra,Itpr1,Cav1
GO:0003281	ventricular septum development	0.0432076	Zfpm2,Stra6,Prdm1,Tbx3	Lrp2,Fzd1,Tgfb2,Bmp4,Lrp6,Heg1,Sox11,Smad6,Nog,Id2,Notch1,Tgfbr1,Fgfr2,Sall1,Hes1,Hey2,Hey1
GO:0007200	phospholipase C-activating G-protein coupled receptor signaling pathway	0.0432076	P2ry2,F2rl1,C5ar1,Htr2a	Pth1r,Npr3,Adra1d,Rxfp3,Adra1b,Plce1,Ednra,Agtr1a
GO:0018958	phenol-containing compound metabolic process	0.0432076	Nr4a2,Pde1b,Gch1,Rnf180,Dio2,Akr1b3,Slco4a1	Epas1,Tgfb2,Gcnt4,Slc5a5,Abat,Dio3,Agtr1a,Cdh3
GO:0030199	collagen fibril organization	0.0432076	Grem1,Adamts14	Sfrp2,Loxl2,Col11a1,Adamts2,Col14a1,Tgfb2,Col5a2,Col5a1,Col1a2,Col1a1,Tgfbr1,Lox,Col2a1
GO:0045776	negative regulation of blood pressure	0.0432076	Bdkrb1,Bdkrb2,Sod2,Gch1,Ier3,Nedd4l,Vegfc,Nppb	Ahr,Adm2,Adra1d,Abat
GO:0050867	positive regulation of cell activation	0.0432076	Ccl2,Adora2b,Gab2,Pdpn,Il6,Prdm1,Tgfb1,Il1rl1,Syk,H2-T23,Dmtn,Cd300lb,Tslp,Plek,Dusp10,Havcr2,Ptpn22,Tnfsf11,Hsph1,Trbc2,Ccl5,Tfrc,Cd40,Ripk2,Nod2,F2rl1	Il18,Acta2,Tox,Igf1,Ephb6,Rps6ka1,Rara,Vnn1,Il6st,Il7,Stat5a,Efnb1,Tlr6,Cd38,Hes1,Atp11c,Gas6,Adk,Cav1
GO:0051187	cofactor catabolic process	0.0432076	Prdx6,Prdx5,Hmox1,Prdx1,Cat,Cbr3,Acot7,Blvrb,Txnrd1	Cubn,Aldh1l2,Aldh1l1
GO:0051606	detection of stimulus	0.0432076	Sod2,Sema5a,Nod2,Tlr2,Htr2a,Slc12a2	Il18,Kcnmb1,Igf1,Col11a1,Nek1,Piezo2,Ssc5d,Ano3,Htr7,Tgfb3,Tlr6,Arrb1,Lxn,Pawr,Cxcl12
GO:1905207	regulation of cardiocyte differentiation	0.0432076	Gper1,Tgfb1,Rbpj,Grem1,Bmp2	Fdps,Tgfb2,Igf1,Fzd7,Wisp1,Col14a1,Gata6,Bmp4,Nrg1,Prickle1
GO:2000826	regulation of heart morphogenesis	0.0432076	Tgfb1,Rbpj,Bmp2	Tgfb2,Bmp4,Lrp6,Twist1,Nog,Notch1,Tgfbr1,Tgfb3,Hes1
GO:0031424	keratinization	0.043349	Sprr1a,Sprr2h,Il1a	Cyp26b1,Cdh3,Kazn,Ppl
GO:0045019	negative regulation of nitric oxide biosynthetic process	0.043349	Gla,Cd34,Tspo,Ptgis,Zc3h12a	Atp2b4,Cav1
GO:0061430	bone trabecula morphogenesis	0.043349	Grem1,Vegfa	Fgfr3,Sfrp1,Fbn2,Thbs3,Col1a1
GO:0070977	bone maturation	0.043349	Grem1,Bmp2	Dchs1,Fgfr3,Igf1,Thbs3,Fat4
GO:0072077	renal vesicle morphogenesis	0.043349	Lif,Grem1,Gdnf	Bmp4,Sall1,Kif26b,Wnt4
GO:0072111	cell proliferation involved in kidney development	0.043349	Cflar,Itgb3,Bmp2	Bmp4,Pdgfd,Osr1,Egr1
GO:1904406	negative regulation of nitric oxide metabolic process	0.043349	Gla,Cd34,Tspo,Ptgis,Zc3h12a	Atp2b4,Cav1
GO:0001659	temperature homeostasis	0.0435526	Ptgs2,Tnfsf11,Ccl5,Acadl,Htr2a,Il1a,Slc27a1	Il1rn,Abat
GO:0007187	G-protein coupled receptor signaling pathway, coupled to cyclic nucleotide second messenger	0.0435526	Adora2a,Adora2b,Itgb3,Ramp3,Ptgir,Gper1,Htr1b,Gpr176	Pth1r,Adra1b,Adra1d,S1pr3,Rxfp3,Ramp1,Htr7,Npr3,Akap12,Ednra,Gabbr1,Adm2
GO:0010894	negative regulation of steroid biosynthetic process	0.0435526	Nfkb1,Bmp2,Cyp27b1	Malrd1,Dkk3,Wnt4,Insig1,Snai2,Snai1
GO:0030193	regulation of blood coagulation	0.0435526	Syk,Cd34,Plau,Dmtn,Pdpn,F2rl1,Plek,Thbd	Tbxa2r,C1qtnf1,Kng2,Tec,Prkg1,Alox12,Abat,Cav1
GO:0045662	negative regulation of myoblast differentiation	0.0435526	Prl2c2,Tbx3,Tgfb1	Il18,Prickle1,Bmp4,Notch1,Cxcl10,Cxcl14
GO:0045939	negative regulation of steroid metabolic process	0.0435526	Nfkb1,Bmp2,Cyp27b1	Malrd1,Dkk3,Wnt4,Insig1,Snai2,Snai1
GO:0048535	lymph node development	0.0435526	Tgfb1,Tnfsf11,Nfkb2,Pdpn,Nfkb1	Cd248,Tox,Spns2,Id2
GO:0050433	regulation of catecholamine secretion	0.0435526	Adora2a,Adora2b,Ptgs1,Syt7,Htr2a,Htr1b	Gabbr1,Cxcl12,Abat
GO:0050848	regulation of calcium-mediated signaling	0.0435526	Rcan1,Syk,Gsto1,P2rx4,Hint1	Igf1,Dmd,Cmya5,Rcan2,Gstm7,Atp2b4,L1cam,Nrg1,Itpr1,Cmklr1,Ncam1
GO:0050974	detection of mechanical stimulus involved in sensory perception	0.0435526	Htr2a,Slc12a2	Il18,Igf1,Col11a1,Piezo2,Htr7,Pawr,Cxcl12
GO:1900046	regulation of hemostasis	0.0435526	Syk,Cd34,Plau,Dmtn,Pdpn,F2rl1,Plek,Thbd	Tbxa2r,C1qtnf1,Kng2,Tec,Prkg1,Alox12,Abat,Cav1
GO:0048709	oligodendrocyte differentiation	0.0441877	Tgfb1,Cntnap1,Enpp2,Tlr2,Dusp10,Sox5	Bmp4,Lingo1,Id4,Id2,Notch1,Tcf7l2,Dlx1,Tspan2,Tnfrsf21,Clu,Nrg1,Hes1,Fgfr3
GO:0060402	calcium ion transport into cytosol	0.044512	Bdkrb1,Tgfb1,Ngf,Cemip,Slc8b1,Chd7,Cacnb3,Itgb3,Ramp3,Gper1,Gsto1,Htr2a,P2rx4	Tgfb2,Adcyap1r1,Dmd,Gstm7,Bmp4,Cacna1g,Cxcl10,Ednra,Pawr,Itpr1,Cav1
GO:0071347	cellular response to interleukin-1	0.0445612	Ccl2,Ccl11,Adamts7,Cebpb,Ccl7,Il1a,Ccl5,Ccl8,Saa3,Ccl20,Il6,Zc3h12a,Nfkb1	Il1rn,Egr1,Rps6ka5,Fn1,Adamts12
GO:0009110	vitamin biosynthetic process	0.0453817	Pdxk,Gsto1,Cyp27b1,Nfkb1	Snai2,Vdr,Pltp,Snai1
GO:0030322	stabilization of membrane potential	0.0458244	Kcnn4,Kcnk12,Kcnk10,Kcnk2	Kcnk3
GO:0032753	positive regulation of interleukin-4 production	0.0458244	Cebpb,H2-T23,Il20rb,Havcr2	Rara
GO:0042359	vitamin D metabolic process	0.0458244	Nfkb1,Cyp27b1	Snai2,Vdr,Snai1
GO:0043084	penile erection	0.0458244	P2ry2	Acvr2a,Vgf,Avpr1a,Ednra
GO:0010631	epithelial cell migration	0.0460549	Pkn3,Gab2,Vegfa,Vegfc,P2rx4,Dcn,Prl2c2,Itgb3,Ccbe1,Pfn2,Mmp9,Zc3h12a,Dusp10,Tgfb1,Hmox1,Flt4,Ptgs2,Grem1,Cd63,Sema5a,Enpp2,Cd40,Ets1,Stc1	Tbxa2r,Plekhg5,Pbld1,Adamts9,Loxl2,Rock2,Clec14a,Atoh8,Tgfb2,Fap,Card10,Notch1,Angpt2,Nov,Angpt1,Angpt4,Tgfbr1,Aqp1,Bmp4,Rgcc,Amot,Tek,Stat5a,Alox12,Snai2,Ptprm,Has2
GO:0090132	epithelium migration	0.0460549	Pkn3,Gab2,Vegfa,Vegfc,P2rx4,Dcn,Prl2c2,Itgb3,Ccbe1,Pfn2,Mmp9,Zc3h12a,Dusp10,Tgfb1,Hmox1,Flt4,Ptgs2,Grem1,Cd63,Sema5a,Enpp2,Cd40,Ets1,Stc1	Tbxa2r,Plekhg5,Pbld1,Adamts9,Loxl2,Rock2,Clec14a,Atoh8,Tgfb2,Fap,Card10,Notch1,Angpt2,Nov,Angpt1,Angpt4,Tgfbr1,Aqp1,Bmp4,Rgcc,Amot,Tek,Stat5a,Alox12,Snai2,Ptprm,Has2
GO:0045446	endothelial cell differentiation	0.046675	Bmp6,Col18a1,Rbpj,Rap1b,Pdpn,Xdh,Vegfa,Stc1,F2rl1,F11r	Tgfbr1,Bmp4,Dmd,Heg1,S1pr3,Notch1,Rock2,Tnmd,Alox12,Jag1,Atoh8,Hey2,Hey1
GO:0070663	regulation of leukocyte proliferation	0.0478317	Ptpn22,Tgfb1,Il20rb,Cebpb,Ccl5,Syk,Cd44,H2-T23,Cd40,Il6,Gstp1,Tfrc,Prdm1,Grem1,Arg2,Havcr2,Ripk2	Il18,Cd38,Igf1,Sox11,Stat5a,Il6st,Ahr,Il7,Tnfrsf21,Efnb1,Hes1,Pawr,Adk,Pde5a,Bmp4
GO:0033135	regulation of peptidyl-serine phosphorylation	0.0481256	Tgfb1,Fnip2,Bdkrb2,Ptgs2,Il11,Lif,Ramp3,Csf3,Il6,Spry2,Pfn2,Txn1,Vegfa,Gfra2,Cd44,Dmtn,Ripk2	Sfrp2,Tek,Dmd,Gas6,Ret,Plcl1,Arrb1,Angpt1,Irgm2,Atp2b4,Cav1
GO:0010634	positive regulation of epithelial cell migration	0.0483285	Prl2c2,Itgb3,Enpp2,Sema5a,Ptgs2,Ccbe1,Hmox1,Tgfb1,Gab2,Cd40,Ets1,Vegfa,Vegfc,Mmp9,Zc3h12a,Flt4,P2rx4	Tgfb2,Tek,Aqp1,Amot,Rock2,Stat5a,Bmp4,Alox12,Snai2,Angpt1,Has2,Angpt4,Atoh8
