# Supplementary material for: Autologous micrograft accelerates endogenous wound healing response through ERK-induced cell migration
Source: Cell Death Differ. 2019 Oct 25;27(5):1520–38. doi: 10.1038/s41418-019-0433-3 (PMC7206041; doi:10.1038/s41418-019-0433-3)
Supplement: Supplementary file 11 — Table S2 [file 41418_2019_433_MOESM11_ESM.xlsx]

## Sheet: DEGs
DEGs padj < 0,05
id	log2FoldChange	padj
Hmox1	3.30693	2.15e-16
Slc7a11	5.4913	5.86e-15
Nfkbiz	3.0508	1.96e-09
Hcar2	5.15632	2.83e-09
Micall2	2.27252	1.75e-08
Dio3os	-2.89516	2.99e-08
Dusp10	2.23423	5.63e-08
Rgs16	2.3338	6.58e-07
Nos2	8.70314	1.11e-06
Lphn2	-2.11042	2.76e-06
Col5a3	1.9386	3.04e-06
Ifi205	3.63877	6.19e-06
Gfpt2	1.93704	6.32e-06
Slpi	3.34193	8.15e-06
Ccl2	4.89933	8.21e-06
Hoxc12	-2.32217	8.84e-06
Rhbdf2	2.03168	1.12e-05
Atoh8	-2.8707	1.12e-05
Zc3h12a	3.63251	1.19e-05
Magi3	-1.9599	2.12e-05
Smad9	-3.18798	2.43e-05
Tnrc18	-1.95766	2.68e-05
Fam46b	-2.03971	2.68e-05
Cables1	-2.80774	3.1e-05
Dhrs3	-2.65857	4.12e-05
Has1	3.13774	4.87e-05
Abhd17c	1.76978	5.66e-05
Lif	6.87026	7.7e-05
Zfp521	-2.03251	7.7e-05
Mum1l1	-2.18925	7.7e-05
Flrt1	-2.93693	7.7e-05
Cxcl1	7.76247	8e-05
Icam1	2.75898	8.25e-05
Id2	-2.1032	8.25e-05
Casp4	2.19937	9.49e-05
Sema7a	2.30862	9.87e-05
Dio3	-2.30064	0.000107142
Cacna1h	-2.31739	0.000140088
Kprp	4.20289	0.000164727
Ptgs2os2	1.81001	0.000164727
Gsdmd	1.74932	0.000164727
Mrgprf	-2.03781	0.000164727
Nqo1	1.76534	0.000188001
Gpr68	5.69597	0.000268328
RP24-422C24.2	-2.41315	0.00032058
Mmp3	4.44238	0.000321107
Ereg	3.15982	0.000326638
Pawr	-1.71111	0.000330646
Gsap	2.54134	0.000356488
Maf	-2.36882	0.000460986
Ptgs2	1.61001	0.000526589
Arg2	3.58625	0.000543989
Rbfox1	2.29139	0.000543989
Stac	2.68982	0.000625309
Rgl1	-1.73075	0.000635493
Ccl20	9.57517	0.000645679
Smox	2.3362	0.000706801
Il11	3.18806	0.000972209
Cxcl2	9.5582	0.00101888
Cxcl5	4.78723	0.00112111
Smad6	-2.01724	0.00113035
Il1rl1	1.52234	0.00115217
Vegfa	1.53955	0.00122789
4632428N05Rik	-1.95515	0.00122789
Fign	-3.0984	0.00122789
Tppp	-2.92787	0.00160299
Cep72	-2.00279	0.00168027
Lcn2	1.86533	0.00173407
Klhl24	-1.64	0.00173407
Mmp1b	4.6537	0.00265884
Sertad4	-1.65941	0.00265884
Gm26682	2.21971	0.00271032
Foxn3	-2.0519	0.00271032
Ccl7	2.43598	0.00274696
Bcl3	2.24886	0.00274696
Blvrb	1.8104	0.00274696
Txnrd1	2.31143	0.00304603
Ptx3	3.00849	0.00310766
Pdpn	1.38946	0.00363827
Plet1	2.45799	0.00408766
Gm16685	8.60735	0.00429018
Il6	6.12278	0.00429018
Fgfr2	-2.30975	0.0049214
Sorbs1	-1.71562	0.00538517
H2-T10	3.09022	0.00563326
Ets1	1.43094	0.00577878
Ctnnd2	-2.0318	0.00581889
Esam	1.70013	0.00676237
Vcam1	1.75486	0.00682153
Ttc28	-1.5958	0.00738731
Fosl1	1.37536	0.00792083
Stx6	1.42212	0.00795899
Nfkb1	1.85066	0.00848853
Ptges	2.81362	0.00883905
Slc22a4	1.77727	0.00883905
Fzd7	-1.44582	0.00883905
Peli2	-2.31865	0.00883905
Slc40a1	3.40174	0.0088455
Adora2b	1.58937	0.0088455
Sphk1	1.54187	0.0088455
Kif13b	-1.5969	0.0088455
Cxcl16	4.78698	0.00894262
Tgm1	3.4069	0.00894262
Gm15242	4.67212	0.00914161
Thbs1	-1.26021	0.00914161
Masp1	-1.89229	0.00914161
Cyp7b1	2.91285	0.00981823
Cd40	4.37025	0.00997147
Sele	4.21701	0.00997762
Ikzf2	-1.85703	0.0105743
Snai2	-1.39811	0.0109178
Denr	1.5612	0.0112701
Ier5	1.55282	0.0113749
Slc8a1	-2.1239	0.011422
Mecom	-2.03888	0.0115653
Map4k3	-1.34613	0.0123528
Gsr	1.40039	0.0123879
Gm9687	2.8647	0.0124395
Hivep2	1.28172	0.0124395
Bcor	-1.43767	0.0127681
Adtrp	3.13692	0.0128165
Tfec	3.8952	0.0132178
Pcdh18	-1.76958	0.0134716
Bdkrb2	2.10546	0.0138653
Arhgef28	-1.61582	0.0138653
Dtl	-1.71611	0.014989
Nfkbib	1.39977	0.0155676
Dnmt3l	3.57955	0.0155734
Igsf10	-1.21126	0.016089
Tox	-2.08151	0.016089
Gareml	1.49823	0.016744
Map3k8	1.87352	0.0170154
Dtx4	1.38477	0.017602
Rab20	1.46462	0.0180686
Greb1l	-1.75329	0.0185673
Kctd12b	-1.92152	0.0189793
Gpr84	8.76254	0.020125
Zfp808	-2.50371	0.0202319
Slc25a25	1.25852	0.0207121
Hr	2.24329	0.0207714
Ubash3b	1.28671	0.0208148
Akr1b8	1.2773	0.0208694
Flt1	2.35028	0.0218302
Crebrf	-1.39964	0.0218302
Adra1d	-2.5932	0.0231755
Adamts5	-1.93213	0.0239507
Shroom3	-1.90721	0.0244023
Spsb1	1.15381	0.0250584
Aim1	-2.10931	0.0250584
3010026O09Rik	-2.12177	0.0250584
Gca	-1.61103	0.0253445
Mmp13	2.25402	0.0255571
Cog5	-1.39929	0.0255571
Lrp6	-1.16842	0.0259647
Slc2a6	1.75885	0.0260618
Neurl3	4.77632	0.026273
Il16	-2.05209	0.0264117
Ankrd44	-1.40648	0.0267144
Add3	-1.89759	0.0267144
Tmem132e	4.90616	0.0274867
Birc3	1.66913	0.0278388
Bcl2l15	2.57333	0.0304311
Nfkbia	3.98916	0.0314742
Hip1	-1.31858	0.0320429
Psmb8	1.59951	0.0330236
Mafg	1.28051	0.0330236
Oacyl	2.18185	0.0332817
Ptgs2os	1.42139	0.0332817
Trib1	1.23276	0.0334399
Rab32	1.34743	0.0355875
Zfpm2	1.28431	0.0355875
Stk10	1.24373	0.0355875
Tlr5	-1.89933	0.0355875
Plscr1	2.91055	0.0357799
Srxn1	2.58451	0.038836
Fnip2	1.37581	0.0389047
Tbx3	1.95899	0.0397178
Icosl	3.75203	0.0402405
Sema6d	1.43074	0.0402405
Ston1	-1.46591	0.0406958
Gatad2b	-1.39782	0.0427993
Spns2	-2.08445	0.0433676
Cxcl3	5.01903	0.0438127
Lrig1	2.2014	0.0438319
Lfng	-1.61269	0.0441934
Sprr1a	4.03362	0.0442481
Ccl5	7.10292	0.0444688
Unc5c	-1.29273	0.0450255
Slitrk6	-1.67724	0.0453214
Tnfrsf8	4.62884	0.046789
Saa3	1.90721	0.046789
Sqstm1	1.67068	0.046789
Klhl13	-1.10418	0.046789
Pik3r3	-1.32563	0.046789
Lurap1l	-1.37106	0.046789
Dlk2	-1.91345	0.046789
Mina	1.23808	0.0471454
5830432E09Rik	2.02999	0.0472477
Mef2c	-1.8099	0.0479001
Clspn	-1.34246	0.0480197
Fam26e	-1.39969	0.0480197
Ppp1r3c	-1.67954	0.0480197
Ppard	1.24959	0.0499445

## Sheet: GO enrichment analysis
GO biological process complete	Mus musculus - REFLIST (22262)	upload_1 (196)	upload_1 (expected)	upload_1 (over/under)	upload_1 (fold Enrichment)	upload_1 (raw P-value)	upload_1 (FDR)	-log10
regulation of biological process (GO:0050789)	11113	160	97.84	+	1.64	5.89E-20	9.13e-16	15.0395
positive regulation of biological process (GO:0048518)	5789	111	50.97	+	2.18	3.16E-19	2.45e-15	14.6108
regulation of cellular process (GO:0050794)	10453	152	92.03	+	1.65	3.79E-18	1.47e-14	13.8327
positive regulation of cellular process (GO:0048522)	5155	102	45.39	+	2.25	3.38E-18	1.74e-14	13.7595
biological regulation (GO:0065007)	11715	161	103.14	+	1.56	8.54E-18	2.65e-14	13.5768
inflammatory response (GO:0006954)	398	27	3.50	+	7.71	7.76E-16	2e-12	11.699
regulation of multicellular organismal process (GO:0051239)	3019	71	26.58	+	2.67	1.93E-15	4.28e-12	11.3686
positive regulation of cellular metabolic process (GO:0031325)	3078	71	27.10	+	2.62	5.18E-15	1e-11	11
positive regulation of metabolic process (GO:0009893)	3334	74	29.35	+	2.52	7.51E-15	1.29e-11	10.8894
positive regulation of nitrogen compound metabolic process (GO:0051173)	2953	68	26.00	+	2.62	2.84E-14	4e-11	10.3979
positive regulation of multicellular organismal process (GO:0051240)	1819	52	16.01	+	3.25	2.84E-14	4.39e-11	10.3575
immune system process (GO:0002376)	2188	57	19.26	+	2.96	5.39E-14	6.95e-11	10.158
regulation of localization (GO:0032879)	2647	63	23.30	+	2.70	8.96E-14	1.07e-10	9.97062
response to stress (GO:0006950)	2988	67	26.31	+	2.55	1.69E-13	1.74e-10	9.75945
response to stimulus (GO:0050896)	8142	123	71.68	+	1.72	1.58E-13	1.75e-10	9.75696
response to external stimulus (GO:0009605)	1909	52	16.81	+	3.09	1.82E-13	1.76e-10	9.75449
positive regulation of macromolecule metabolic process (GO:0010604)	3082	68	27.13	+	2.51	3.37E-13	3.07e-10	9.51286
regulation of response to stimulus (GO:0048583)	3715	75	32.71	+	2.29	7.35E-13	6.33e-10	9.1986
regulation of cell proliferation (GO:0042127)	1598	46	14.07	+	3.27	1.02E-12	7.5e-10	9.12494
response to lipopolysaccharide (GO:0032496)	267	20	2.35	+	8.51	9.79E-13	7.58e-10	9.12033
regulation of metabolic process (GO:0019222)	5760	98	50.71	+	1.93	9.31E-13	7.59e-10	9.11976
cellular response to stimulus (GO:0051716)	6316	103	55.61	+	1.85	1.57E-12	1.1e-09	8.95861
response to molecule of bacterial origin (GO:0002237)	286	20	2.52	+	7.94	3.19E-12	2.15e-09	8.66756
leukocyte migration (GO:0050900)	189	17	1.66	+	10.22	3.60E-12	2.32e-09	8.63451
regulation of cell migration (GO:0030334)	839	32	7.39	+	4.33	5.40E-12	3.34e-09	8.47625
regulation of cellular metabolic process (GO:0031323)	5385	92	47.41	+	1.94	6.80E-12	4.05e-09	8.39254
positive regulation of immune system process (GO:0002684)	1019	35	8.97	+	3.90	8.25E-12	4.73e-09	8.32514
positive regulation of biosynthetic process (GO:0009891)	1861	48	16.38	+	2.93	1.34E-11	7.41e-09	8.13018
regulation of primary metabolic process (GO:0080090)	5255	90	46.27	+	1.95	1.54E-11	8.21e-09	8.08566
regulation of cell motility (GO:2000145)	882	32	7.77	+	4.12	1.89E-11	9.76e-09	8.01055
regulation of nitrogen compound metabolic process (GO:0051171)	5122	88	45.10	+	1.95	1.97E-11	9.82e-09	8.00789
regulation of macromolecule metabolic process (GO:0060255)	5330	90	46.93	+	1.92	2.32E-11	1.09e-08	7.96257
positive regulation of cellular biosynthetic process (GO:0031328)	1821	47	16.03	+	2.93	2.27E-11	1.1e-08	7.95861
regulation of developmental process (GO:0050793)	2557	57	22.51	+	2.53	2.86E-11	1.3e-08	7.88606
cellular response to lipopolysaccharide (GO:0071222)	188	16	1.66	+	9.67	3.43E-11	1.47e-08	7.83268
regulation of locomotion (GO:0040012)	959	33	8.44	+	3.91	3.39E-11	1.5e-08	7.82391
regulation of signal transduction (GO:0009966)	2643	58	23.27	+	2.49	4.42E-11	1.85e-08	7.73283
positive regulation of cell migration (GO:0030335)	507	24	4.46	+	5.38	4.90E-11	2e-08	7.69897
positive regulation of locomotion (GO:0040017)	557	25	4.90	+	5.10	5.55E-11	2.2e-08	7.65758
cellular response to molecule of bacterial origin (GO:0071219)	197	16	1.73	+	9.22	6.56E-11	2.48e-08	7.60555
response to bacterium (GO:0009617)	763	29	6.72	+	4.32	6.50E-11	2.52e-08	7.5986
regulation of immune system process (GO:0002682)	1419	40	12.49	+	3.20	7.79E-11	2.87e-08	7.54212
regulation of multicellular organismal development (GO:2000026)	2039	49	17.95	+	2.73	8.91E-11	3.21e-08	7.49349
regulation of biosynthetic process (GO:0009889)	3648	70	32.12	+	2.18	9.31E-11	3.28e-08	7.48413
positive regulation of cell motility (GO:2000147)	525	24	4.62	+	5.19	9.70E-11	3.34e-08	7.47625
regulation of cell communication (GO:0010646)	2986	61	26.29	+	2.32	1.64E-10	5.53e-08	7.25727
positive regulation of cellular component movement (GO:0051272)	541	24	4.76	+	5.04	1.74E-10	5.73e-08	7.24185
regulation of cellular component movement (GO:0051270)	966	32	8.50	+	3.76	1.78E-10	5.75e-08	7.24033
cellular response to biotic stimulus (GO:0071216)	215	16	1.89	+	8.45	2.19E-10	6.93e-08	7.15927
response to chemical (GO:0042221)	3311	65	29.15	+	2.23	2.45E-10	7.59e-08	7.11976
regulation of cellular biosynthetic process (GO:0031326)	3584	68	31.55	+	2.16	2.73E-10	8.28e-08	7.08197
cellular response to chemical stimulus (GO:0070887)	2182	50	19.21	+	2.60	2.78E-10	8.28e-08	7.08197
leukocyte chemotaxis (GO:0030595)	126	13	1.11	+	11.72	2.84E-10	8.31e-08	7.0804
regulation of cytokine production (GO:0001817)	609	25	5.36	+	4.66	3.33E-10	9.56e-08	7.01954
regulation of signaling (GO:0023051)	3007	61	26.47	+	2.30	3.46E-10	9.73e-08	7.01189
regulation of molecular function (GO:0065009)	2401	53	21.14	+	2.51	3.86E-10	1.07e-07	6.97062
cell chemotaxis (GO:0060326)	195	15	1.72	+	8.74	5.34E-10	1.45e-07	6.83863
defense response (GO:0006952)	1260	36	11.09	+	3.25	5.76E-10	1.54e-07	6.81248
regulation of response to stress (GO:0080134)	1200	35	10.57	+	3.31	6.14E-10	1.61e-07	6.79317
regulation of biological quality (GO:0065008)	3656	68	32.19	+	2.11	7.56E-10	1.95e-07	6.70997
response to cytokine (GO:0034097)	688	26	6.06	+	4.29	7.83E-10	1.99e-07	6.70115
regulation of response to external stimulus (GO:0032101)	693	26	6.10	+	4.26	9.07E-10	2.27e-07	6.64397
response to other organism (GO:0051707)	980	31	8.63	+	3.59	1.05E-09	2.5e-07	6.60206
positive regulation of response to stimulus (GO:0048584)	2193	49	19.31	+	2.54	1.02E-09	2.52e-07	6.5986
cellular response to oxygen-containing compound (GO:1901701)	807	28	7.11	+	3.94	1.04E-09	2.52e-07	6.5986
response to external biotic stimulus (GO:0043207)	982	31	8.65	+	3.59	1.10E-09	2.58e-07	6.58838
regulation of cell death (GO:0010941)	1645	41	14.48	+	2.83	1.58E-09	3.66e-07	6.43652
negative regulation of cell proliferation (GO:0008285)	661	25	5.82	+	4.30	1.68E-09	3.83e-07	6.4168
anatomical structure morphogenesis (GO:0009653)	2085	47	18.36	+	2.56	1.88E-09	4.22e-07	6.37469
tissue development (GO:0009888)	1592	40	14.02	+	2.85	2.09E-09	4.63e-07	6.33442
response to biotic stimulus (GO:0009607)	1012	31	8.91	+	3.48	2.21E-09	4.81e-07	6.31785
cellular process (GO:0009987)	14149	163	124.57	+	1.31	2.25E-09	4.85e-07	6.31426
positive regulation of developmental process (GO:0051094)	1471	38	12.95	+	2.93	2.74E-09	5.82e-07	6.23508
cell migration (GO:0016477)	789	27	6.95	+	3.89	2.85E-09	5.96e-07	6.22475
regulation of macromolecule biosynthetic process (GO:0010556)	3451	64	30.38	+	2.11	4.03E-09	8.2e-07	6.08619
signal transduction (GO:0007165)	4717	78	41.53	+	1.88	4.00E-09	8.25e-07	6.08355
regulation of programmed cell death (GO:0043067)	1500	38	13.21	+	2.88	4.62E-09	9.28e-07	6.03245
cellular response to organic substance (GO:0071310)	1711	41	15.06	+	2.72	4.83E-09	9.59e-07	6.01818
response to tumor necrosis factor (GO:0034612)	132	12	1.16	+	10.33	5.28E-09	1.04e-06	5.98297
regulation of RNA biosynthetic process (GO:2001141)	2990	58	26.32	+	2.20	5.46E-09	1.06e-06	5.97469
regulation of phosphate metabolic process (GO:0019220)	1649	40	14.52	+	2.76	5.55E-09	1.06e-06	5.97469
regulation of phosphorus metabolic process (GO:0051174)	1650	40	14.53	+	2.75	5.64E-09	1.07e-06	5.97062
negative regulation of multicellular organismal process (GO:0051241)	1247	34	10.98	+	3.10	5.91E-09	1.1e-06	5.95861
cell communication (GO:0007154)	5105	82	44.95	+	1.82	6.07E-09	1.12e-06	5.95078
positive regulation of macromolecule biosynthetic process (GO:0010557)	1728	41	15.21	+	2.69	6.38E-09	1.13e-06	5.94692
regulation of cell differentiation (GO:0045595)	1798	42	15.83	+	2.65	6.23E-09	1.14e-06	5.9431
negative regulation of biological process (GO:0048519)	4916	80	43.28	+	1.85	6.34E-09	1.14e-06	5.9431
regulation of transport (GO:0051049)	1809	42	15.93	+	2.64	7.41E-09	1.3e-06	5.88606
system development (GO:0048731)	4052	70	35.67	+	1.96	7.57E-09	1.32e-06	5.87943
positive regulation of protein metabolic process (GO:0051247)	1602	39	14.10	+	2.77	8.15E-09	1.4e-06	5.85387
regulation of RNA metabolic process (GO:0051252)	3198	60	28.16	+	2.13	8.38E-09	1.43e-06	5.84466
signaling (GO:0023052)	4983	80	43.87	+	1.82	8.62E-09	1.44e-06	5.84164
response to oxygen-containing compound (GO:1901700)	1201	33	10.57	+	3.12	8.54E-09	1.44e-06	5.84164
regulation of nucleobase-containing compound metabolic process (GO:0019219)	3468	63	30.53	+	2.06	8.89E-09	1.46e-06	5.83565
cell motility (GO:0048870)	899	28	7.92	+	3.54	1.03E-08	1.66e-06	5.77989
localization of cell (GO:0051674)	899	28	7.92	+	3.54	1.03E-08	1.67e-06	5.77728
regulation of transcription, DNA-templated (GO:0006355)	2982	57	26.25	+	2.17	1.09E-08	1.74e-06	5.75945
regulation of nucleic acid-templated transcription (GO:1903506)	2984	57	26.27	+	2.17	1.11E-08	1.75e-06	5.75696
regulation of apoptotic process (GO:0042981)	1483	37	13.06	+	2.83	1.14E-08	1.78e-06	5.74958
developmental process (GO:0032502)	5202	82	45.80	+	1.79	1.34E-08	2.08e-06	5.68194
positive regulation of phosphate metabolic process (GO:0045937)	1098	31	9.67	+	3.21	1.41E-08	2.14e-06	5.66959
positive regulation of phosphorus metabolic process (GO:0010562)	1098	31	9.67	+	3.21	1.41E-08	2.16e-06	5.66555
response to organic substance (GO:0010033)	2364	49	20.81	+	2.35	1.63E-08	2.45e-06	5.61083
regulation of protein metabolic process (GO:0051246)	2592	52	22.82	+	2.28	1.78E-08	2.65e-06	5.57675
cellular response to cytokine stimulus (GO:0071345)	588	22	5.18	+	4.25	2.07E-08	3.05e-06	5.5157
regulation of epithelial cell proliferation (GO:0050678)	346	17	3.05	+	5.58	2.24E-08	3.27e-06	5.48545
circulatory system development (GO:0072359)	874	27	7.69	+	3.51	2.28E-08	3.3e-06	5.48149
negative regulation of response to stimulus (GO:0048585)	1537	37	13.53	+	2.73	2.82E-08	4.05e-06	5.39254
epithelium development (GO:0060429)	1011	29	8.90	+	3.26	3.14E-08	4.46e-06	5.35067
taxis (GO:0042330)	452	19	3.98	+	4.77	3.53E-08	4.97e-06	5.30364
regulation of smooth muscle cell proliferation (GO:0048660)	159	12	1.40	+	8.57	3.65E-08	5.1e-06	5.29243
locomotion (GO:0040011)	1083	30	9.53	+	3.15	3.75E-08	5.18e-06	5.28567
multicellular organism development (GO:0007275)	4573	74	40.26	+	1.84	3.83E-08	5.25e-06	5.27984
regulation of catalytic activity (GO:0050790)	1772	40	15.60	+	2.56	3.89E-08	5.29e-06	5.27654
regulation of phosphorylation (GO:0042325)	1490	36	13.12	+	2.74	4.12E-08	5.55e-06	5.25571
lymphocyte migration (GO:0072676)	51	8	.45	+	17.82	4.42E-08	5.9e-06	5.22915
chemokine-mediated signaling pathway (GO:0070098)	52	8	.46	+	17.47	5.06E-08	6.59e-06	5.18111
regulation of fat cell differentiation (GO:0045598)	131	11	1.15	+	9.54	4.98E-08	6.59e-06	5.18111
regulation of gene expression (GO:0010468)	3779	65	33.27	+	1.95	5.05E-08	6.63e-06	5.17849
response to lipid (GO:0033993)	621	22	5.47	+	4.02	5.24E-08	6.77e-06	5.16941
regulation of cellular macromolecule biosynthetic process (GO:2000112)	3371	60	29.68	+	2.02	6.32E-08	8.09e-06	5.09205
regulation of hemopoiesis (GO:1903706)	378	17	3.33	+	5.11	7.62E-08	9.67e-06	5.01457
positive regulation of molecular function (GO:0044093)	1395	34	12.28	+	2.77	8.54E-08	1.08e-05	4.96658
negative regulation of programmed cell death (GO:0043069)	937	27	8.25	+	3.27	9.05E-08	1.13e-05	4.94692
granulocyte chemotaxis (GO:0071621)	83	9	.73	+	12.32	1.14E-07	1.41e-05	4.85078
negative regulation of cellular process (GO:0048523)	4420	71	38.91	+	1.82	1.22E-07	1.5e-05	4.82391
regulation of defense response (GO:0031347)	544	20	4.79	+	4.18	1.24E-07	1.52e-05	4.81816
animal organ development (GO:0048513)	2949	54	25.96	+	2.08	1.27E-07	1.54e-05	4.81248
cellular response to tumor necrosis factor (GO:0071356)	113	10	.99	+	10.05	1.30E-07	1.56e-05	4.80688
myeloid leukocyte migration (GO:0097529)	114	10	1.00	+	9.96	1.40E-07	1.65e-05	4.78252
positive regulation of cell proliferation (GO:0008284)	958	27	8.43	+	3.20	1.39E-07	1.65e-05	4.78252
positive regulation of cytokine production (GO:0001819)	395	17	3.48	+	4.89	1.39E-07	1.66e-05	4.77989
response to interleukin-1 (GO:0070555)	86	9	.76	+	11.89	1.50E-07	1.75e-05	4.75696
anatomical structure development (GO:0048856)	4918	76	43.30	+	1.76	1.53E-07	1.77e-05	4.75203
negative regulation of signal transduction (GO:0009968)	1161	30	10.22	+	2.93	1.64E-07	1.88e-05	4.72584
chemotaxis (GO:0006935)	450	18	3.96	+	4.54	1.67E-07	1.9e-05	4.72125
regulation of anatomical structure morphogenesis (GO:0022603)	1037	28	9.13	+	3.07	1.88E-07	2.12e-05	4.67366
cellular response to lipid (GO:0071396)	405	17	3.57	+	4.77	1.95E-07	2.19e-05	4.65956
negative regulation of cell death (GO:0060548)	1041	28	9.17	+	3.06	2.03E-07	2.26e-05	4.64589
regulation of protein phosphorylation (GO:0001932)	1379	33	12.14	+	2.72	2.06E-07	2.28e-05	4.64207
cell surface receptor signaling pathway (GO:0007166)	1794	39	15.79	+	2.47	2.10E-07	2.3e-05	4.63827
negative regulation of apoptotic process (GO:0043066)	922	26	8.12	+	3.20	2.41E-07	2.63e-05	4.58004
regulation of cell-cell adhesion (GO:0022407)	367	16	3.23	+	4.95	2.79E-07	3e-05	4.52288
granulocyte migration (GO:0097530)	93	9	.82	+	10.99	2.78E-07	3.01e-05	4.52143
positive regulation of protein modification process (GO:0031401)	1193	30	10.50	+	2.86	2.89E-07	3.08e-05	4.51145
positive regulation of endothelial cell migration (GO:0010595)	95	9	.84	+	10.76	3.29E-07	3.46e-05	4.46092
immune response (GO:0006955)	1338	32	11.78	+	2.72	3.28E-07	3.48e-05	4.45842
positive regulation of nucleobase-containing compound metabolic process (GO:0045935)	1757	38	15.47	+	2.46	3.42E-07	3.57e-05	4.44733
negative regulation of cell communication (GO:0010648)	1281	31	11.28	+	2.75	4.02E-07	4.15e-05	4.38195
cellular response to interleukin-1 (GO:0071347)	70	8	.62	+	12.98	4.06E-07	4.16e-05	4.38091
positive regulation of hemopoiesis (GO:1903708)	201	12	1.77	+	6.78	4.01E-07	4.17e-05	4.37986
regulation of protein localization (GO:0032880)	950	26	8.36	+	3.11	4.20E-07	4.28e-05	4.36856
negative regulation of signaling (GO:0023057)	1286	31	11.32	+	2.74	4.36E-07	4.42e-05	4.35458
positive regulation of cellular protein metabolic process (GO:0032270)	1499	34	13.20	+	2.58	4.42E-07	4.42e-05	4.35458
response to abiotic stimulus (GO:0009628)	889	25	7.83	+	3.19	4.41E-07	4.44e-05	4.35262
regulation of protein modification process (GO:0031399)	1717	37	15.12	+	2.45	5.42E-07	5.35e-05	4.27165
animal organ morphogenesis (GO:0009887)	963	26	8.48	+	3.07	5.39E-07	5.36e-05	4.27084
positive regulation of phosphorylation (GO:0042327)	1029	27	9.06	+	2.98	5.49E-07	5.38e-05	4.26922
positive regulation of catalytic activity (GO:0043085)	1035	27	9.11	+	2.96	6.12E-07	5.96e-05	4.22475
positive regulation of smooth muscle cell proliferation (GO:0048661)	104	9	.92	+	9.83	6.68E-07	6.46e-05	4.18977
neutrophil chemotaxis (GO:0030593)	76	8	.67	+	11.96	7.21E-07	6.94e-05	4.15864
positive regulation of protein phosphorylation (GO:0001934)	982	26	8.65	+	3.01	7.72E-07	7.38e-05	4.13194
outflow tract morphogenesis (GO:0003151)	77	8	.68	+	11.80	7.90E-07	7.51e-05	4.12436
negative regulation of developmental process (GO:0051093)	991	26	8.73	+	2.98	9.11E-07	8.6e-05	4.0655
movement of cell or subcellular component (GO:0006928)	1265	30	11.14	+	2.69	9.56E-07	8.97e-05	4.04721
regulation of secretion by cell (GO:1903530)	741	22	6.52	+	3.37	9.66E-07	9.01e-05	4.04528
T cell migration (GO:0072678)	17	5	.15	+	33.41	1.12E-06	0.000104	3.98297
positive regulation of cell communication (GO:0010647)	1630	35	14.35	+	2.44	1.27E-06	0.000117	3.93181
leukocyte homeostasis (GO:0001776)	83	8	.73	+	10.95	1.33E-06	0.000122	3.91364
regulation of reactive oxygen species metabolic process (GO:2000377)	186	11	1.64	+	6.72	1.35E-06	0.000123	3.91009
positive regulation of signaling (GO:0023056)	1637	35	14.41	+	2.43	1.36E-06	0.000123	3.91009
regulation of intracellular signal transduction (GO:1902531)	1642	35	14.46	+	2.42	1.43E-06	0.000129	3.88941
positive regulation of response to external stimulus (GO:0032103)	273	13	2.40	+	5.41	1.49E-06	0.000134	3.8729
regulation of endothelial cell migration (GO:0010594)	151	10	1.33	+	7.52	1.58E-06	0.00014	3.85387
neutrophil migration (GO:1990266)	85	8	.75	+	10.69	1.58E-06	0.00014	3.85387
reproductive structure development (GO:0048608)	422	16	3.72	+	4.31	1.64E-06	0.000144	3.84164
reproductive system development (GO:0061458)	426	16	3.75	+	4.27	1.84E-06	0.000161	3.79317
regulation of cell activation (GO:0050865)	716	21	6.30	+	3.33	2.09E-06	0.000182	3.73993
regulation of transcription by RNA polymerase II (GO:0006357)	1899	38	16.72	+	2.27	2.12E-06	0.000182	3.73993
regulation of DNA-binding transcription factor activity (GO:0051090)	379	15	3.34	+	4.50	2.11E-06	0.000183	3.73755
lymphocyte chemotaxis (GO:0048247)	38	6	.33	+	17.93	2.19E-06	0.000188	3.72584
positive regulation of cell death (GO:0010942)	665	20	5.85	+	3.42	2.57E-06	0.000219	3.65956
cellular metabolic process (GO:0044237)	7273	96	64.03	+	1.50	2.62E-06	0.000222	3.65365
heart development (GO:0007507)	549	18	4.83	+	3.72	2.64E-06	0.000222	3.65365
multi-organism process (GO:0051704)	2066	40	18.19	+	2.20	2.83E-06	0.000237	3.62525
regulation of angiogenesis (GO:0045765)	292	13	2.57	+	5.06	3.03E-06	0.000253	3.59688
regulation of inflammatory response (GO:0050727)	293	13	2.58	+	5.04	3.14E-06	0.00026	3.58503
positive regulation of transcription, DNA-templated (GO:0045893)	1483	32	13.06	+	2.45	3.95E-06	0.000325	3.48812
positive regulation of nucleic acid-templated transcription (GO:1903508)	1486	32	13.08	+	2.45	4.04E-06	0.000331	3.48017
positive regulation of RNA biosynthetic process (GO:1902680)	1487	32	13.09	+	2.44	4.07E-06	0.000332	3.47886
organic substance metabolic process (GO:0071704)	7870	101	69.29	+	1.46	4.11E-06	0.000332	3.47886
positive regulation of gene expression (GO:0010628)	1882	37	16.57	+	2.23	4.10E-06	0.000333	3.47756
positive regulation of RNA metabolic process (GO:0051254)	1577	33	13.88	+	2.38	4.18E-06	0.000336	3.47366
regulation of cytokine biosynthetic process (GO:0042035)	99	8	.87	+	9.18	4.55E-06	0.000363	3.44009
tube development (GO:0035295)	884	23	7.78	+	2.96	4.68E-06	0.000372	3.42946
positive regulation of angiogenesis (GO:0045766)	172	10	1.51	+	6.60	4.75E-06	0.000375	3.42597
negative regulation of response to external stimulus (GO:0032102)	305	13	2.69	+	4.84	4.78E-06	0.000376	3.42481
regulation of secretion (GO:0051046)	821	22	7.23	+	3.04	4.86E-06	0.00038	3.42022
cell differentiation (GO:0030154)	3552	57	31.27	+	1.82	5.00E-06	0.000389	3.41005
regulation of epithelial cell migration (GO:0010632)	215	11	1.89	+	5.81	5.09E-06	0.000394	3.4045
heart morphogenesis (GO:0003007)	260	12	2.29	+	5.24	5.17E-06	0.000398	3.40012
positive regulation of transport (GO:0051050)	1027	25	9.04	+	2.76	5.46E-06	0.000419	3.37779
positive regulation of epithelial cell migration (GO:0010634)	137	9	1.21	+	7.46	5.64E-06	0.00043	3.36653
regulation of cell adhesion (GO:0030155)	642	19	5.65	+	3.36	5.80E-06	0.00044	3.35655
positive regulation of reactive oxygen species metabolic process (GO:2000379)	103	8	.91	+	8.82	5.98E-06	0.000452	3.34486
positive regulation of MAPK cascade (GO:0043410)	527	17	4.64	+	3.66	6.23E-06	0.000468	3.32975
negative regulation of epithelial cell proliferation (GO:0050680)	139	9	1.22	+	7.35	6.30E-06	0.000469	3.32883
positive regulation of transcription by RNA polymerase II (GO:0045944)	1175	27	10.34	+	2.61	6.27E-06	0.000469	3.32883
nitrogen compound metabolic process (GO:0006807)	6997	92	61.60	+	1.49	6.52E-06	0.000483	3.31605
regulation of peptide secretion (GO:0002791)	478	16	4.21	+	3.80	7.56E-06	0.000557	3.25414
regulation of leukocyte cell-cell adhesion (GO:1903037)	271	12	2.39	+	5.03	7.73E-06	0.000565	3.24795
vasculature development (GO:0001944)	536	17	4.72	+	3.60	7.72E-06	0.000567	3.24642
regulation of cellular protein metabolic process (GO:0032268)	2409	43	21.21	+	2.03	8.03E-06	0.000584	3.23359
intracellular signal transduction (GO:0035556)	1382	30	12.17	+	2.47	8.28E-06	0.000599	3.22257
positive regulation of cell-cell adhesion (GO:0022409)	228	11	2.01	+	5.48	8.65E-06	0.00062	3.20761
regulation of vasculature development (GO:1901342)	323	13	2.84	+	4.57	8.65E-06	0.000623	3.20551
positive regulation of defense response (GO:0031349)	276	12	2.43	+	4.94	9.22E-06	0.000655	3.18376
positive regulation of apoptotic process (GO:0043065)	603	18	5.31	+	3.39	9.22E-06	0.000658	3.18177
cellular developmental process (GO:0048869)	3627	57	31.93	+	1.78	9.72E-06	0.000688	3.16241
positive regulation of programmed cell death (GO:0043068)	609	18	5.36	+	3.36	1.05E-05	0.000739	3.13136
metabolic process (GO:0008152)	8334	104	73.37	+	1.42	1.08E-05	0.000747	3.12668
cardiovascular system development (GO:0072358)	550	17	4.84	+	3.51	1.07E-05	0.000749	3.12552
negative regulation of metabolic process (GO:0009892)	2615	45	23.02	+	1.95	1.07E-05	0.000749	3.12552
positive regulation of vasculature development (GO:1904018)	190	10	1.67	+	5.98	1.09E-05	0.000753	3.12321
positive regulation of hydrolase activity (GO:0051345)	493	16	4.34	+	3.69	1.10E-05	0.000754	3.12263
negative regulation of cell differentiation (GO:0045596)	736	20	6.48	+	3.09	1.11E-05	0.000758	3.12033
cell death (GO:0008219)	867	22	7.63	+	2.88	1.12E-05	0.000764	3.11691
regulation of MAPK cascade (GO:0043408)	737	20	6.49	+	3.08	1.13E-05	0.000766	3.11577
vascular process in circulatory system (GO:0003018)	191	10	1.68	+	5.95	1.14E-05	0.00077	3.11351
regulation of leukocyte activation (GO:0002694)	676	19	5.95	+	3.19	1.18E-05	0.000792	3.10127
regulation of protein secretion (GO:0050708)	440	15	3.87	+	3.87	1.19E-05	0.000796	3.09909
positive regulation of leukocyte cell-cell adhesion (GO:1903039)	192	10	1.69	+	5.92	1.19E-05	0.000797	3.09854
lymph node development (GO:0048535)	30	5	.26	+	18.93	1.26E-05	0.000839	3.07624
cellular response to stress (GO:0033554)	1341	29	11.81	+	2.46	1.27E-05	0.000843	3.07417
regulation of chemokine production (GO:0032642)	82	7	.72	+	9.70	1.30E-05	0.00086	3.0655
regulation of tube diameter (GO:0035296)	155	9	1.36	+	6.60	1.44E-05	0.00094	3.02687
tube morphogenesis (GO:0035239)	686	19	6.04	+	3.15	1.43E-05	0.000942	3.02595
regulation of blood vessel diameter (GO:0097746)	155	9	1.36	+	6.60	1.44E-05	0.000944	3.02503
positive regulation of signal transduction (GO:0009967)	1448	30	12.75	+	2.35	1.48E-05	0.00096	3.01773
cytokine-mediated signaling pathway (GO:0019221)	243	11	2.14	+	5.14	1.53E-05	0.000983	3.00745
positive regulation of blood vessel endothelial cell migration (GO:0043536)	55	6	.48	+	12.39	1.52E-05	0.000984	3.007
regulation of hydrolase activity (GO:0051336)	958	23	8.43	+	2.73	1.66E-05	0.00106	2.97469
regulation of peptide transport (GO:0090087)	695	19	6.12	+	3.11	1.71E-05	0.00109	2.96257
programmed cell death (GO:0012501)	826	21	7.27	+	2.89	1.75E-05	0.00111	2.95468
Unclassified (UNCLASSIFIED)	1836	2	16.16	-	.12	1.79E-05	0.00113	2.94692
biological_process (GO:0008150)	20426	194	179.84	+	1.08	1.79E-05	0.00113	2.94692
cell adhesion (GO:0007155)	763	20	6.72	+	2.98	1.83E-05	0.00115	2.9393
positive regulation of intracellular signal transduction (GO:1902533)	966	23	8.50	+	2.70	1.88E-05	0.00118	2.92812
negative regulation of nitrogen compound metabolic process (GO:0051172)	2178	39	19.18	+	2.03	1.90E-05	0.00118	2.92812
monocyte chemotaxis (GO:0002548)	33	5	.29	+	17.21	1.91E-05	0.00118	2.92812
positive regulation of leukocyte differentiation (GO:1902107)	161	9	1.42	+	6.35	1.92E-05	0.00119	2.92445
homeostasis of number of cells (GO:0048872)	252	11	2.22	+	4.96	2.11E-05	0.0013	2.88606
regulation of blood vessel endothelial cell migration (GO:0043535)	89	7	.78	+	8.93	2.14E-05	0.00131	2.88273
biological adhesion (GO:0022610)	773	20	6.81	+	2.94	2.20E-05	0.00134	2.8729
T cell extravasation (GO:0072683)	4	3	.04	+	85.19	2.23E-05	0.00136	2.86646
regulation of reactive oxygen species biosynthetic process (GO:1903426)	90	7	.79	+	8.83	2.29E-05	0.00139	2.85699
positive regulation of cell differentiation (GO:0045597)	1049	24	9.24	+	2.60	2.31E-05	0.00139	2.85699
cellular extravasation (GO:0045123)	35	5	.31	+	16.23	2.47E-05	0.00148	2.82974
cellular response to drug (GO:0035690)	257	11	2.26	+	4.86	2.51E-05	0.0015	2.82391
regulation of blood vessel size (GO:0050880)	167	9	1.47	+	6.12	2.53E-05	0.00151	2.82102
regulation of tube size (GO:0035150)	168	9	1.48	+	6.08	2.65E-05	0.00157	2.8041
regulation of protein transport (GO:0051223)	655	18	5.77	+	3.12	2.69E-05	0.00159	2.7986
epithelial cell proliferation (GO:0050673)	93	7	.82	+	8.55	2.80E-05	0.00164	2.78516
mononuclear cell migration (GO:0071674)	36	5	.32	+	15.78	2.79E-05	0.00164	2.78516
regulation of nitric oxide biosynthetic process (GO:0045428)	62	6	.55	+	10.99	2.86E-05	0.00167	2.77728
positive regulation of leukocyte migration (GO:0002687)	130	8	1.14	+	6.99	2.94E-05	0.00171	2.767
apoptotic process (GO:0006915)	791	20	6.96	+	2.87	3.02E-05	0.00175	2.75696
regulation of cell cycle (GO:0051726)	927	22	8.16	+	2.70	3.04E-05	0.00175	2.75696
positive regulation of cytokine biosynthetic process (GO:0042108)	63	6	.55	+	10.82	3.11E-05	0.00178	2.74958
acute inflammatory response (GO:0002526)	63	6	.55	+	10.82	3.11E-05	0.00179	2.74715
sensory perception of chemical stimulus (GO:0007606)	1197	0	10.54	-	< 0.01	3.77E-05	0.00216	2.66555
regulation of leukocyte migration (GO:0002685)	178	9	1.57	+	5.74	4.07E-05	0.00232	2.63451
anatomical structure formation involved in morphogenesis (GO:0048646)	878	21	7.73	+	2.72	4.17E-05	0.00236	2.62709
regulation of system process (GO:0044057)	553	16	4.87	+	3.29	4.23E-05	0.00239	2.6216
regulation of interleukin-1 production (GO:0032652)	67	6	.59	+	10.17	4.29E-05	0.00241	2.61798
regulation of ERK1 and ERK2 cascade (GO:0070372)	325	12	2.86	+	4.19	4.34E-05	0.00244	2.61261
cellular response to growth factor stimulus (GO:0071363)	382	13	3.36	+	3.87	4.69E-05	0.00262	2.5817
regulation of establishment of protein localization (GO:0070201)	685	18	6.03	+	2.98	4.74E-05	0.00264	2.5784
blood circulation (GO:0008015)	384	13	3.38	+	3.85	4.94E-05	0.00274	2.56225
cellular macromolecule metabolic process (GO:0044260)	5066	70	44.60	+	1.57	5.08E-05	0.00281	2.55129
primary metabolic process (GO:0044238)	7500	94	66.03	+	1.42	5.16E-05	0.00284	2.54668
response to oxidative stress (GO:0006979)	332	12	2.92	+	4.11	5.29E-05	0.00291	2.53611
regulation of cellular localization (GO:0060341)	825	20	7.26	+	2.75	5.35E-05	0.00293	2.53313
antimicrobial humoral response (GO:0019730)	104	7	.92	+	7.64	5.47E-05	0.00296	2.52871
nucleic acid-templated transcription (GO:0097659)	1921	35	16.91	+	2.07	5.53E-05	0.00297	2.52724
transcription, DNA-templated (GO:0006351)	1920	35	16.90	+	2.07	5.51E-05	0.00297	2.52724
cellular response to toxic substance (GO:0097237)	104	7	.92	+	7.64	5.47E-05	0.00297	2.52724
positive regulation of cell adhesion (GO:0045785)	388	13	3.42	+	3.81	5.47E-05	0.00298	2.52578
RNA biosynthetic process (GO:0032774)	1924	35	16.94	+	2.07	5.59E-05	0.00298	2.52578
negative regulation of cellular metabolic process (GO:0031324)	2346	40	20.65	+	1.94	5.57E-05	0.00299	2.52433
regulation of leukocyte differentiation (GO:1902105)	283	11	2.49	+	4.41	5.83E-05	0.0031	2.50864
blood vessel development (GO:0001568)	508	15	4.47	+	3.35	5.92E-05	0.00314	2.50307
regulation of immune effector process (GO:0002697)	392	13	3.45	+	3.77	6.05E-05	0.0032	2.49485
circulatory system process (GO:0003013)	393	13	3.46	+	3.76	6.20E-05	0.00327	2.48545
negative regulation of molecular function (GO:0044092)	975	22	8.58	+	2.56	6.31E-05	0.00331	2.48017
cellular response to oxidative stress (GO:0034599)	189	9	1.66	+	5.41	6.35E-05	0.00332	2.47886
response to growth factor (GO:0070848)	398	13	3.50	+	3.71	7.02E-05	0.00366	2.43652
nervous system development (GO:0007399)	2123	37	18.69	+	1.98	7.20E-05	0.00374	2.42713
negative regulation of smooth muscle cell migration (GO:0014912)	22	4	.19	+	20.65	7.24E-05	0.00375	2.42597
positive regulation of nitric oxide metabolic process (GO:1904407)	45	5	.40	+	12.62	7.41E-05	0.0038	2.42022
positive regulation of nitric oxide biosynthetic process (GO:0045429)	45	5	.40	+	12.62	7.41E-05	0.00381	2.41908
positive regulation of epithelial cell proliferation (GO:0050679)	193	9	1.70	+	5.30	7.40E-05	0.00382	2.41794
bone development (GO:0060348)	194	9	1.71	+	5.27	7.69E-05	0.00393	2.40561
bone morphogenesis (GO:0060349)	111	7	.98	+	7.16	8.07E-05	0.00411	2.38616
positive regulation of vasoconstriction (GO:0045907)	46	5	.40	+	12.35	8.16E-05	0.00414	2.383
sensory perception of smell (GO:0007608)	1099	0	9.68	-	< 0.01	8.51E-05	0.00431	2.36552
positive regulation of ERK1 and ERK2 cascade (GO:0070374)	245	10	2.16	+	4.64	8.61E-05	0.00433	2.36351
regulation of myeloid cell differentiation (GO:0045637)	197	9	1.73	+	5.19	8.60E-05	0.00434	2.36251
positive regulation of inflammatory response (GO:0050729)	113	7	.99	+	7.04	8.97E-05	0.0045	2.34679
developmental process involved in reproduction (GO:0003006)	724	18	6.37	+	2.82	9.42E-05	0.00471	2.32698
negative regulation of blood vessel diameter (GO:0097756)	48	5	.42	+	11.83	9.83E-05	0.00486	2.31336
cell-cell adhesion (GO:0098609)	355	12	3.13	+	3.84	9.79E-05	0.00487	2.31247
leukocyte cell-cell adhesion (GO:0007159)	48	5	.42	+	11.83	9.83E-05	0.00488	2.31158
cardiac septum morphogenesis (GO:0060411)	79	6	.70	+	8.63	1.01E-04	0.00498	2.30277
positive regulation of leukocyte adhesion to vascular endothelial cell (GO:1904996)	8	3	.07	+	42.59	1.03E-04	0.00504	2.29757
cellular homeostasis (GO:0019725)	801	19	7.05	+	2.69	1.09E-04	0.00535	2.27165
regulation of ossification (GO:0030278)	206	9	1.81	+	4.96	1.19E-04	0.00582	2.23508
stem cell differentiation (GO:0048863)	163	8	1.44	+	5.57	1.33E-04	0.00649	2.18776
mammary gland formation (GO:0060592)	9	3	.08	+	37.86	1.36E-04	0.0066	2.18046
multicellular organismal process (GO:0032501)	6948	87	61.17	+	1.42	1.36E-04	0.0066	2.18046
response to interferon-gamma (GO:0034341)	122	7	1.07	+	6.52	1.41E-04	0.00681	2.16685
myeloid cell homeostasis (GO:0002262)	123	7	1.08	+	6.46	1.48E-04	0.00712	2.14752
placenta development (GO:0001890)	166	8	1.46	+	5.47	1.50E-04	0.00718	2.14388
regulation of immune response (GO:0050776)	892	20	7.85	+	2.55	1.50E-04	0.0072	2.14267
regulation of interleukin-1 beta production (GO:0032651)	53	5	.47	+	10.72	1.51E-04	0.00722	2.14146
negative regulation of macromolecule metabolic process (GO:0010605)	2366	39	20.83	+	1.87	1.62E-04	0.0077	2.11351
pericardium development (GO:0060039)	28	4	.25	+	16.23	1.67E-04	0.00791	2.10182
regulation of endothelial cell proliferation (GO:0001936)	126	7	1.11	+	6.31	1.71E-04	0.00803	2.09528
response to wounding (GO:0009611)	321	11	2.83	+	3.89	1.70E-04	0.00805	2.0942
positive regulation of cell proliferation in bone marrow (GO:0071864)	10	3	.09	+	34.07	1.76E-04	0.00824	2.08407
connective tissue development (GO:0061448)	218	9	1.92	+	4.69	1.79E-04	0.00839	2.07624
positive regulation of cell activation (GO:0050867)	504	14	4.44	+	3.16	1.94E-04	0.00905	2.04335
regulation of wound healing (GO:0061041)	129	7	1.14	+	6.16	1.96E-04	0.00911	2.04048
negative regulation of biosynthetic process (GO:0009890)	1429	27	12.58	+	2.15	1.98E-04	0.00919	2.03668
regulation of multi-organism process (GO:0043900)	385	12	3.39	+	3.54	2.03E-04	0.00939	2.02733
positive regulation of reactive oxygen species biosynthetic process (GO:1903428)	57	5	.50	+	9.96	2.08E-04	0.00959	2.01818
organic cyclic compound biosynthetic process (GO:1901362)	2428	39	21.38	+	1.82	2.10E-04	0.00966	2.01502
prostanoid metabolic process (GO:0006692)	30	4	.26	+	15.14	2.13E-04	0.00971	2.01278
prostaglandin metabolic process (GO:0006693)	30	4	.26	+	15.14	2.13E-04	0.00974	2.01144
negative regulation of macromolecule biosynthetic process (GO:0010558)	1344	26	11.83	+	2.20	2.16E-04	0.00983	2.00745
negative regulation of transcription, DNA-templated (GO:0045892)	1128	23	9.93	+	2.32	2.18E-04	0.00992	2.00349
negative regulation of RNA metabolic process (GO:0051253)	1212	24	10.67	+	2.25	2.20E-04	0.00998	2.00087
regulation of cell proliferation in bone marrow (GO:0071863)	11	3	.10	+	30.98	2.22E-04	0.01	2
positive regulation of cellular component organization (GO:0051130)	1214	24	10.69	+	2.25	2.25E-04	0.01	2
embryo development (GO:0009790)	1037	22	9.13	+	2.41	2.25E-04	0.0101	1.99568
negative regulation of nucleic acid-templated transcription (GO:1903507)	1131	23	9.96	+	2.31	2.25E-04	0.0101	1.99568
negative regulation of RNA biosynthetic process (GO:1902679)	1132	23	9.97	+	2.31	2.27E-04	0.0101	1.99568
positive regulation of myeloid leukocyte differentiation (GO:0002763)	58	5	.51	+	9.79	2.24E-04	0.0101	1.99568
roof of mouth development (GO:0060021)	93	6	.82	+	7.33	2.34E-04	0.0104	1.98297
negative regulation of muscle contraction (GO:0045932)	31	4	.27	+	14.66	2.38E-04	0.0104	1.98297
regulation of vascular endothelial growth factor production (GO:0010574)	31	4	.27	+	14.66	2.38E-04	0.0105	1.97881
negative regulation of multi-organism process (GO:0043901)	178	8	1.57	+	5.10	2.37E-04	0.0105	1.97881
coronary vasculature morphogenesis (GO:0060977)	31	4	.27	+	14.66	2.38E-04	0.0105	1.97881
regulation of interleukin-1 beta secretion (GO:0050706)	31	4	.27	+	14.66	2.38E-04	0.0105	1.97881
cardiocyte differentiation (GO:0035051)	134	7	1.18	+	5.93	2.44E-04	0.0107	1.97062
positive regulation of myeloid cell differentiation (GO:0045639)	94	6	.83	+	7.25	2.47E-04	0.0107	1.97062
oxidation-reduction process (GO:0055114)	856	19	7.54	+	2.52	2.50E-04	0.0108	1.96658
negative regulation of collagen metabolic process (GO:0010713)	12	3	.11	+	28.40	2.76E-04	0.0118	1.92812
regulation of leukocyte adhesion to vascular endothelial cell (GO:1904994)	12	3	.11	+	28.40	2.76E-04	0.0119	1.92445
negative regulation of collagen biosynthetic process (GO:0032966)	12	3	.11	+	28.40	2.76E-04	0.0119	1.92445
cellular response to antibiotic (GO:0071236)	96	6	.85	+	7.10	2.75E-04	0.0119	1.92445
positive regulation of fat cell differentiation (GO:0045600)	61	5	.54	+	9.31	2.79E-04	0.0119	1.92445
positive regulation of peptidyl-tyrosine phosphorylation (GO:0050731)	183	8	1.61	+	4.97	2.84E-04	0.0121	1.91721
cellular response to interferon-gamma (GO:0071346)	97	6	.85	+	7.03	2.90E-04	0.0123	1.91009
biosynthetic process (GO:0009058)	3622	52	31.89	+	1.63	2.93E-04	0.0124	1.90658
cardiac ventricle development (GO:0003231)	140	7	1.23	+	5.68	3.15E-04	0.0133	1.87615
cardiac chamber development (GO:0003205)	186	8	1.64	+	4.89	3.15E-04	0.0133	1.87615
negative regulation of cellular biosynthetic process (GO:0031327)	1395	26	12.28	+	2.12	3.17E-04	0.0134	1.8729
homeostatic process (GO:0042592)	1541	28	13.57	+	2.06	3.22E-04	0.0135	1.86967
cardiac chamber morphogenesis (GO:0003206)	141	7	1.24	+	5.64	3.28E-04	0.0137	1.86328
regulation of blood vessel endothelial cell proliferation involved in sprouting angiogenesis (GO:1903587)	13	3	.11	+	26.21	3.37E-04	0.014	1.85387
neutrophil homeostasis (GO:0001780)	13	3	.11	+	26.21	3.37E-04	0.014	1.85387
positive regulation of macrophage differentiation (GO:0045651)	13	3	.11	+	26.21	3.37E-04	0.0141	1.85078
positive regulation of cellular protein localization (GO:1903829)	293	10	2.58	+	3.88	3.47E-04	0.0143	1.84466
negative regulation of cellular macromolecule biosynthetic process (GO:2000113)	1313	25	11.56	+	2.16	3.46E-04	0.0143	1.84466
positive regulation of protein transport (GO:0051222)	409	12	3.60	+	3.33	3.46E-04	0.0143	1.84466
cellular biosynthetic process (GO:0044249)	3476	50	30.60	+	1.63	3.51E-04	0.0144	1.84164
negative regulation of gene expression (GO:0010629)	1556	28	13.70	+	2.04	3.53E-04	0.0145	1.83863
regulation of T cell activation (GO:0050863)	294	10	2.59	+	3.86	3.56E-04	0.0145	1.83863
response to mechanical stimulus (GO:0009612)	144	7	1.27	+	5.52	3.71E-04	0.0151	1.82102
aromatic compound biosynthetic process (GO:0019438)	2319	37	20.42	+	1.81	3.83E-04	0.0156	1.80688
regulation of interleukin-1 secretion (GO:0050704)	36	4	.32	+	12.62	4.02E-04	0.0163	1.78781
regulation of muscle contraction (GO:0006937)	146	7	1.29	+	5.45	4.01E-04	0.0163	1.78781
cellular chemical homeostasis (GO:0055082)	678	16	5.97	+	2.68	4.08E-04	0.0165	1.78252
negative regulation of protein metabolic process (GO:0051248)	1024	21	9.02	+	2.33	4.18E-04	0.0168	1.77469
positive regulation of immune effector process (GO:0002699)	247	9	2.17	+	4.14	4.34E-04	0.0174	1.75945
regulation of peptidyl-serine phosphorylation (GO:0033135)	149	7	1.31	+	5.34	4.51E-04	0.0179	1.74715
tissue morphogenesis (GO:0048729)	616	15	5.42	+	2.77	4.51E-04	0.018	1.74473
regulation of cellular component organization (GO:0051128)	2398	38	21.11	+	1.80	4.50E-04	0.018	1.74473
helper T cell extravasation (GO:0035684)	2	2	.02	+	> 100	4.49E-04	0.018	1.74473
regulation of adaptive immune response (GO:0002819)	197	8	1.73	+	4.61	4.55E-04	0.018	1.74473
positive regulation of cell cycle (GO:0045787)	362	11	3.19	+	3.45	4.59E-04	0.0181	1.74232
regulation of cellular response to stress (GO:0080135)	618	15	5.44	+	2.76	4.66E-04	0.0184	1.73518
nucleobase-containing compound biosynthetic process (GO:0034654)	2243	36	19.75	+	1.82	4.75E-04	0.0187	1.72816
regulation of killing of cells of other organism (GO:0051709)	15	3	.13	+	22.72	4.85E-04	0.019	1.72125
negative regulation of bone resorption (GO:0045779)	15	3	.13	+	22.72	4.85E-04	0.019	1.72125
positive regulation of leukocyte activation (GO:0002696)	490	13	4.31	+	3.01	5.01E-04	0.0195	1.70997
positive regulation of establishment of protein localization (GO:1904951)	427	12	3.76	+	3.19	5.03E-04	0.0196	1.70774
regulation of chemotaxis (GO:0050920)	201	8	1.77	+	4.52	5.17E-04	0.02	1.69897
morphogenesis of an epithelium (GO:0002009)	492	13	4.33	+	3.00	5.19E-04	0.0201	1.6968
morphogenesis of a branching structure (GO:0001763)	201	8	1.77	+	4.52	5.17E-04	0.0201	1.6968
regulation of cell migration involved in sprouting angiogenesis (GO:0090049)	39	4	.34	+	11.65	5.32E-04	0.0204	1.69037
urogenital system development (GO:0001655)	310	10	2.73	+	3.66	5.31E-04	0.0205	1.68825
wound healing (GO:0042060)	255	9	2.25	+	4.01	5.42E-04	0.0208	1.68194
negative regulation of DNA-binding transcription factor activity (GO:0043433)	154	7	1.36	+	5.16	5.45E-04	0.0208	1.68194
cell-substrate adhesion (GO:0031589)	154	7	1.36	+	5.16	5.45E-04	0.0208	1.68194
negative regulation of immune system process (GO:0002683)	432	12	3.80	+	3.16	5.55E-04	0.0211	1.67572
regulation of brown fat cell differentiation (GO:0090335)	16	3	.14	+	21.30	5.72E-04	0.0217	1.66354
cellular macromolecule biosynthetic process (GO:0034645)	2692	41	23.70	+	1.73	5.77E-04	0.0218	1.66154
cell activation (GO:0001775)	566	14	4.98	+	2.81	6.01E-04	0.0227	1.64397
regulation of muscle organ development (GO:0048634)	157	7	1.38	+	5.06	6.08E-04	0.0229	1.64016
macromolecule biosynthetic process (GO:0009059)	2719	41	23.94	+	1.71	6.17E-04	0.0232	1.63451
positive regulation of secretion by cell (GO:1903532)	438	12	3.86	+	3.11	6.25E-04	0.0234	1.63078
regulation of lipid metabolic process (GO:0019216)	317	10	2.79	+	3.58	6.28E-04	0.0235	1.62893
negative regulation of endothelial cell proliferation (GO:0001937)	41	4	.36	+	11.08	6.34E-04	0.0236	1.62709
regulation of symbiosis, encompassing mutualism through parasitism (GO:0043903)	208	8	1.83	+	4.37	6.42E-04	0.0239	1.6216
epithelial cell differentiation (GO:0030855)	507	13	4.46	+	2.91	6.82E-04	0.0253	1.59688
regulation of vasoconstriction (GO:0019229)	75	5	.66	+	7.57	6.81E-04	0.0253	1.59688
positive regulation of phospholipase activity (GO:0010518)	42	4	.37	+	10.82	6.89E-04	0.0255	1.59346
immune system development (GO:0002520)	713	16	6.28	+	2.55	6.93E-04	0.0255	1.59346
response to antibiotic (GO:0046677)	211	8	1.86	+	4.31	7.02E-04	0.0258	1.58838
positive regulation of peptidyl-serine phosphorylation (GO:0033138)	116	6	1.02	+	5.87	7.15E-04	0.0262	1.5817
localization (GO:0051179)	4604	61	40.53	+	1.50	7.14E-04	0.0262	1.5817
regulation of kinase activity (GO:0043549)	716	16	6.30	+	2.54	7.24E-04	0.0264	1.5784
regulation of response to wounding (GO:1903034)	162	7	1.43	+	4.91	7.26E-04	0.0265	1.57675
regulation of transcription from RNA polymerase II promoter in response to iron (GO:0034395)	3	2	.03	+	75.72	7.45E-04	0.027	1.56864
neutrophil apoptotic process (GO:0001781)	3	2	.03	+	75.72	7.45E-04	0.027	1.56864
regulation of collagen biosynthetic process (GO:0032965)	43	4	.38	+	10.57	7.48E-04	0.027	1.56864
cyclooxygenase pathway (GO:0019371)	3	2	.03	+	75.72	7.45E-04	0.0271	1.56703
prostanoid biosynthetic process (GO:0046457)	18	3	.16	+	18.93	7.75E-04	0.0275	1.56067
positive regulation of macrophage chemotaxis (GO:0010759)	18	3	.16	+	18.93	7.75E-04	0.0276	1.55909
macromolecule metabolic process (GO:0043170)	6248	77	55.01	+	1.40	7.68E-04	0.0276	1.55909
negative regulation of bone remodeling (GO:0046851)	18	3	.16	+	18.93	7.75E-04	0.0277	1.55752
enzyme linked receptor protein signaling pathway (GO:0007167)	514	13	4.53	+	2.87	7.71E-04	0.0277	1.55752
eosinophil chemotaxis (GO:0048245)	18	3	.16	+	18.93	7.75E-04	0.0277	1.55752
regulation of protein kinase activity (GO:0045859)	651	15	5.73	+	2.62	7.84E-04	0.0278	1.55596
prostaglandin biosynthetic process (GO:0001516)	18	3	.16	+	18.93	7.75E-04	0.0278	1.55596
negative regulation of cell adhesion (GO:0007162)	270	9	2.38	+	3.79	8.03E-04	0.0284	1.54668
negative regulation of viral life cycle (GO:1903901)	78	5	.69	+	7.28	8.05E-04	0.0284	1.54668
organic substance biosynthetic process (GO:1901576)	3562	50	31.36	+	1.59	8.12E-04	0.0285	1.54516
ventricular septum morphogenesis (GO:0060412)	44	4	.39	+	10.33	8.11E-04	0.0285	1.54516
renal system development (GO:0072001)	271	9	2.39	+	3.77	8.24E-04	0.0289	1.5391
ventricular septum development (GO:0003281)	79	5	.70	+	7.19	8.50E-04	0.0295	1.53018
interspecies interaction between organisms (GO:0044419)	272	9	2.39	+	3.76	8.45E-04	0.0295	1.53018
regulation of myeloid leukocyte differentiation (GO:0002761)	120	6	1.06	+	5.68	8.47E-04	0.0295	1.53018
negative regulation of cysteine-type endopeptidase activity involved in apoptotic process (GO:0043154)	79	5	.70	+	7.19	8.50E-04	0.0296	1.52871
cellular nitrogen compound metabolic process (GO:0034641)	4151	56	36.55	+	1.53	8.54E-04	0.0296	1.52871
regulation of cysteine-type endopeptidase activity (GO:2000116)	218	8	1.92	+	4.17	8.61E-04	0.0298	1.52578
apoptotic signaling pathway (GO:0097190)	273	9	2.40	+	3.74	8.66E-04	0.0299	1.52433
cellular nitrogen compound biosynthetic process (GO:0044271)	2681	40	23.60	+	1.69	8.70E-04	0.03	1.52288
heterocycle biosynthetic process (GO:0018130)	2308	36	20.32	+	1.77	8.73E-04	0.03	1.52288
eosinophil migration (GO:0072677)	19	3	.17	+	17.93	8.92E-04	0.0302	1.51999
cardiac septum development (GO:0003279)	121	6	1.07	+	5.63	8.83E-04	0.0302	1.51999
response to muscle stretch (GO:0035994)	19	3	.17	+	17.93	8.92E-04	0.0303	1.51856
positive regulation of macrophage migration (GO:1905523)	19	3	.17	+	17.93	8.92E-04	0.0304	1.51713
cellular cation homeostasis (GO:0030003)	590	14	5.19	+	2.70	8.90E-04	0.0304	1.51713
regulation of macrophage differentiation (GO:0045649)	19	3	.17	+	17.93	8.92E-04	0.0304	1.51713
regulation of lymphocyte activation (GO:0051249)	591	14	5.20	+	2.69	9.04E-04	0.0306	1.51428
regulation of lymphocyte proliferation (GO:0050670)	221	8	1.95	+	4.11	9.38E-04	0.0317	1.49894
regeneration (GO:0031099)	81	5	.71	+	7.01	9.46E-04	0.0318	1.49757
regulation of hormone levels (GO:0010817)	527	13	4.64	+	2.80	9.63E-04	0.0323	1.4908
regulation of mononuclear cell proliferation (GO:0032944)	223	8	1.96	+	4.07	9.92E-04	0.0333	1.47756
skeletal system development (GO:0001501)	465	12	4.09	+	2.93	1.03E-03	0.0346	1.46092
regulation of smooth muscle cell migration (GO:0014910)	83	5	.73	+	6.84	1.05E-03	0.035	1.45593
bundle of His development (GO:0003166)	4	2	.04	+	56.79	1.11E-03	0.0361	1.44249
mammary placode formation (GO:0060596)	4	2	.04	+	56.79	1.11E-03	0.0362	1.44129
kidney epithelium development (GO:0072073)	127	6	1.12	+	5.37	1.12E-03	0.0363	1.44009
cation homeostasis (GO:0055080)	675	15	5.94	+	2.52	1.12E-03	0.0363	1.44009
endodermal digestive tract morphogenesis (GO:0061031)	4	2	.04	+	56.79	1.11E-03	0.0363	1.44009
blood vessel morphogenesis (GO:0048514)	405	11	3.57	+	3.08	1.12E-03	0.0363	1.44009
heme catabolic process (GO:0042167)	4	2	.04	+	56.79	1.11E-03	0.0364	1.4389
regulation of neutrophil mediated killing of symbiont cell (GO:0070949)	4	2	.04	+	56.79	1.11E-03	0.0364	1.4389
regulation of bone resorption (GO:0045124)	48	4	.42	+	9.47	1.10E-03	0.0365	1.43771
negative regulation of intrinsic apoptotic signaling pathway in response to osmotic stress (GO:1902219)	4	2	.04	+	56.79	1.11E-03	0.0365	1.43771
chemical homeostasis (GO:0048878)	1041	20	9.17	+	2.18	1.10E-03	0.0365	1.43771
negative regulation of cysteine-type endopeptidase activity (GO:2000117)	84	5	.74	+	6.76	1.10E-03	0.0366	1.43652
porphyrin-containing compound catabolic process (GO:0006787)	4	2	.04	+	56.79	1.11E-03	0.0366	1.43652
cellular ion homeostasis (GO:0006873)	604	14	5.32	+	2.63	1.11E-03	0.0366	1.43652
pigment catabolic process (GO:0046149)	4	2	.04	+	56.79	1.11E-03	0.0367	1.43533
regulation of muscle system process (GO:0090257)	228	8	2.01	+	3.99	1.14E-03	0.0367	1.43533
positive regulation of blood circulation (GO:1903524)	85	5	.75	+	6.68	1.16E-03	0.037	1.4318
antimicrobial humoral immune response mediated by antimicrobial peptide (GO:0061844)	85	5	.75	+	6.68	1.16E-03	0.0371	1.43063
response to toxic substance (GO:0009636)	285	9	2.51	+	3.59	1.16E-03	0.0371	1.43063
positive regulation of cellular extravasation (GO:0002693)	21	3	.18	+	16.23	1.16E-03	0.0371	1.43063
regulation of tumor necrosis factor biosynthetic process (GO:0042534)	21	3	.18	+	16.23	1.16E-03	0.0372	1.42946
embryonic organ development (GO:0048568)	472	12	4.16	+	2.89	1.17E-03	0.0373	1.42829
positive regulation of cell migration involved in sprouting angiogenesis (GO:0090050)	21	3	.18	+	16.23	1.16E-03	0.0373	1.42829
regulation of collagen metabolic process (GO:0010712)	49	4	.43	+	9.27	1.18E-03	0.0374	1.42713
positive regulation of chemotaxis (GO:0050921)	129	6	1.14	+	5.28	1.21E-03	0.0384	1.41567
hematopoietic or lymphoid organ development (GO:0048534)	682	15	6.00	+	2.50	1.23E-03	0.039	1.40894
cell morphogenesis (GO:0000902)	682	15	6.00	+	2.50	1.23E-03	0.039	1.40894
regulation of leukocyte proliferation (GO:0070663)	232	8	2.04	+	3.92	1.27E-03	0.0399	1.39903
positive regulation of growth (GO:0045927)	289	9	2.54	+	3.54	1.27E-03	0.04	1.39794
negative regulation of nucleobase-containing compound metabolic process (GO:0045934)	1344	24	11.83	+	2.03	1.28E-03	0.0403	1.39469
positive regulation of DNA-binding transcription factor activity (GO:0051091)	233	8	2.05	+	3.90	1.30E-03	0.0406	1.39147
collagen catabolic process (GO:0030574)	22	3	.19	+	15.49	1.31E-03	0.0406	1.39147
negative regulation of cytokine production (GO:0001818)	233	8	2.05	+	3.90	1.30E-03	0.0407	1.39041
regulation of endothelial cell chemotaxis (GO:2001026)	22	3	.19	+	15.49	1.31E-03	0.0407	1.39041
inorganic ion homeostasis (GO:0098771)	690	15	6.07	+	2.47	1.38E-03	0.0429	1.36754
positive regulation of T cell activation (GO:0050870)	182	7	1.60	+	4.37	1.39E-03	0.0431	1.36552
neural crest cell differentiation (GO:0014033)	89	5	.78	+	6.38	1.41E-03	0.0434	1.36251
ureteric bud development (GO:0001657)	89	5	.78	+	6.38	1.41E-03	0.0435	1.36151
developmental growth (GO:0048589)	417	11	3.67	+	3.00	1.41E-03	0.0435	1.36151
regulation of cellular protein localization (GO:1903827)	483	12	4.25	+	2.82	1.42E-03	0.0435	1.36151
positive regulation of wound healing (GO:0090303)	52	4	.46	+	8.74	1.45E-03	0.0444	1.35262
morphogenesis of an epithelial sheet (GO:0002011)	52	4	.46	+	8.74	1.45E-03	0.0445	1.35164
regulation of adaptive immune response based on somatic recombination of immune receptors built from immunoglobulin superfamily domains (GO:0002822)	184	7	1.62	+	4.32	1.48E-03	0.0449	1.34775
regulation of cytokine secretion (GO:0050707)	184	7	1.62	+	4.32	1.48E-03	0.045	1.34679
mesonephric epithelium development (GO:0072163)	90	5	.79	+	6.31	1.48E-03	0.045	1.34679
mesonephric tubule development (GO:0072164)	90	5	.79	+	6.31	1.48E-03	0.0451	1.34582
angiogenesis (GO:0001525)	296	9	2.61	+	3.45	1.49E-03	0.0453	1.3439
regulation of phospholipase activity (GO:0010517)	53	4	.47	+	8.57	1.55E-03	0.0457	1.34008
negative regulation of smooth muscle cell proliferation (GO:0048662)	53	4	.47	+	8.57	1.55E-03	0.0458	1.33913
negative regulation of viral genome replication (GO:0045071)	53	4	.47	+	8.57	1.55E-03	0.0459	1.33819
His-Purkinje system development (GO:0003164)	5	2	.04	+	45.43	1.55E-03	0.0459	1.33819
cardiac vascular smooth muscle cell development (GO:0060948)	5	2	.04	+	45.43	1.55E-03	0.046	1.33724
innate immune response (GO:0045087)	699	15	6.15	+	2.44	1.56E-03	0.046	1.33724
negative regulation of vitamin D biosynthetic process (GO:0010957)	5	2	.04	+	45.43	1.55E-03	0.0461	1.3363
positive regulation of lymphocyte proliferation (GO:0050671)	136	6	1.20	+	5.01	1.57E-03	0.0461	1.3363
maintenance of permeability of blood-brain barrier (GO:0035633)	5	2	.04	+	45.43	1.55E-03	0.0461	1.3363
regulation of cellular response to osmotic stress (GO:0106049)	5	2	.04	+	45.43	1.55E-03	0.0462	1.33536
tetrapyrrole catabolic process (GO:0033015)	5	2	.04	+	45.43	1.55E-03	0.0463	1.33442
myeloid cell apoptotic process (GO:0033028)	5	2	.04	+	45.43	1.55E-03	0.0464	1.33348
regulation of intrinsic apoptotic signaling pathway in response to osmotic stress (GO:1902218)	5	2	.04	+	45.43	1.55E-03	0.0465	1.33255
cytoplasmic sequestering of NF-kappaB (GO:0007253)	5	2	.04	+	45.43	1.55E-03	0.0466	1.33161
leukocyte activation (GO:0045321)	488	12	4.30	+	2.79	1.54E-03	0.0466	1.33161
inflammatory cell apoptotic process (GO:0006925)	5	2	.04	+	45.43	1.55E-03	0.0467	1.33068
regulation of neurotransmitter levels (GO:0001505)	299	9	2.63	+	3.42	1.60E-03	0.0468	1.32975
regulation of cardiac muscle tissue development (GO:0055024)	92	5	.81	+	6.17	1.62E-03	0.0474	1.32422
vascular endothelial growth factor receptor signaling pathway (GO:0048010)	24	3	.21	+	14.20	1.64E-03	0.0475	1.32331
positive regulation of tyrosine phosphorylation of STAT protein (GO:0042531)	54	4	.48	+	8.41	1.65E-03	0.0476	1.32239
growth (GO:0040007)	425	11	3.74	+	2.94	1.63E-03	0.0476	1.32239
wound healing, spreading of cells (GO:0044319)	24	3	.21	+	14.20	1.64E-03	0.0476	1.32239
positive regulation of secretion (GO:0051047)	492	12	4.33	+	2.77	1.65E-03	0.0476	1.32239
regulation of transferase activity (GO:0051338)	815	17	7.18	+	2.37	1.63E-03	0.0476	1.32239
positive regulation of lipase activity (GO:0060193)	54	4	.48	+	8.41	1.65E-03	0.0477	1.32148
epiboly involved in wound healing (GO:0090505)	24	3	.21	+	14.20	1.64E-03	0.0477	1.32148
negative regulation of tissue remodeling (GO:0034104)	24	3	.21	+	14.20	1.64E-03	0.0478	1.32057
cardiac muscle tissue development (GO:0048738)	188	7	1.66	+	4.23	1.67E-03	0.0479	1.31966
regulation of tumor necrosis factor production (GO:0032680)	138	6	1.21	+	4.94	1.68E-03	0.0482	1.31695
positive regulation of mononuclear cell proliferation (GO:0032946)	138	6	1.21	+	4.94	1.68E-03	0.0483	1.31605
negative regulation of viral process (GO:0048525)	93	5	.82	+	6.11	1.70E-03	0.0484	1.31515
mesonephros development (GO:0001823)	93	5	.82	+	6.11	1.70E-03	0.0484	1.31515
positive regulation of peptide secretion (GO:0002793)	302	9	2.66	+	3.38	1.71E-03	0.0485	1.31426
organonitrogen compound metabolic process (GO:1901564)	4489	58	39.52	+	1.47	1.70E-03	0.0485	1.31426
in utero embryonic development (GO:0001701)	428	11	3.77	+	2.92	1.72E-03	0.0487	1.31247
regulation of response to biotic stimulus (GO:0002831)	139	6	1.22	+	4.90	1.74E-03	0.0494	1.30627
regulation of myeloid leukocyte mediated immunity (GO:0002886)	55	4	.48	+	8.26	1.76E-03	0.0498	1.30277
