# Supplementary material for: Autologous micrograft accelerates endogenous wound healing response through ERK-induced cell migration
Source: Cell Death Differ. 2019 Oct 25;27(5):1520–38. doi: 10.1038/s41418-019-0433-3 (PMC7206041; doi:10.1038/s41418-019-0433-3)
Supplement: Supplementary file 12 — Table S3 [file 41418_2019_433_MOESM12_ESM.xlsx]

## Sheet: Nodes
ProteinNode	GeneName	DEG	Hub
10090.ENSMUSP00000031318	Cxcl5	up	hub
10090.ENSMUSP00000104992	Slpi	up	-
10090.ENSMUSP00000109064	Ccl20	up	hub
10090.ENSMUSP00000083587	Icam1	up	-
10090.ENSMUSP00000000193	Ccl2	up	-
10090.ENSMUSP00000040244	Akr1b8	up	-
10090.ENSMUSP00000115883	Vegfa	up	-
10090.ENSMUSP00000029297	Slc7a11	up	-
10090.ENSMUSP00000027874	Sele	up	-
10090.ENSMUSP00000099916	Ptges	up	-
10090.ENSMUSP00000096830	Srxn1	up	-
10090.ENSMUSP00000054104	Hcar2	up	hub
10090.ENSMUSP00000002011	Esam	up	-
10090.ENSMUSP00000018610	Nos2	up	-
10090.ENSMUSP00000053962	Lcn2	up	-
10090.ENSMUSP00000018644	Adora2b	up	-
10090.ENSMUSP00000003947	Nqo1	up	-
10090.ENSMUSP00000019064	Cxcl16	up	hub
10090.ENSMUSP00000099529	Sema6d	up	-
10090.ENSMUSP00000047261	Mmp1b	up	-
10090.ENSMUSP00000057510	Gpr68	up	-
10090.ENSMUSP00000048969	Spsb1	up	-
10090.ENSMUSP00000051335	Zfpm2	up	-
10090.ENSMUSP00000027137	Slc40a1	up	-
10090.ENSMUSP00000021413	Nfkbia	up	-
10090.ENSMUSP00000025196	Psmb8	up	hub
10090.ENSMUSP00000042211	Sema7a	up	-
10090.ENSMUSP00000034534	Ets1	up	-
10090.ENSMUSP00000043092	Blvrb	up	-
10090.ENSMUSP00000078753	Gpr84	up	-
10090.ENSMUSP00000033992	Gsr	up	-
10090.ENSMUSP00000035065	Ptgs2	up	-
10090.ENSMUSP00000092492	Il11	up	-
10090.ENSMUSP00000131010	Sphk1	up	-
10090.ENSMUSP00000023869	Denr	up	-
10090.ENSMUSP00000041173	Nfkbiz	up	-
10090.ENSMUSP00000022691	Hr	up	-
10090.ENSMUSP00000001652	Bdkrb2	up	hub
10090.ENSMUSP00000039600	Ccl5	up	hub
10090.ENSMUSP00000020484	Txnrd1	up	-
10090.ENSMUSP00000040229	Dtx4	up	-
10090.ENSMUSP00000032815	Nfkbib	up	-
10090.ENSMUSP00000018748	Tbx3	up	-
10090.ENSMUSP00000005548	Hmox1	up	-
10090.ENSMUSP00000026845	Il6	up	-
10090.ENSMUSP00000075497	Fnip2	up	-
10090.ENSMUSP00000002320	Ppard	up	-
10090.ENSMUSP00000013949	Birc3	up	-
10090.ENSMUSP00000032105	Lrig1	up	-
10090.ENSMUSP00000053899	Mafg	up	-
10090.ENSMUSP00000027012	Casp4	up	-
10090.ENSMUSP00000037487	Cyp7b1	up	-
10090.ENSMUSP00000020629	Gfpt2	up	-
10090.ENSMUSP00000025850	Fosl1	up	-
10090.ENSMUSP00000000746	Dnmt3l	up	-
10090.ENSMUSP00000101032	Icoslg	up	-
10090.ENSMUSP00000033900	Rab20	up	-
10090.ENSMUSP00000067066	Lif	up	-
10090.ENSMUSP00000017799	Cd40	up	-
10090.ENSMUSP00000029574	Vcam1	up	-
10090.ENSMUSP00000030339	Tnfrsf8	up	-
10090.ENSMUSP00000099835	Sqstm1	up	-
10090.ENSMUSP00000068834	Trib1	up	-
10090.ENSMUSP00000025078	Map3k8	up	-
10090.ENSMUSP00000031324	Ereg	up	-
10090.ENSMUSP00000031326	Cxcl3	up	hub
10090.ENSMUSP00000031327	Cxcl1	up	hub
10090.ENSMUSP00000027743	Stx6	up	-
10090.ENSMUSP00000027748	Rgs16	up	-
10090.ENSMUSP00000021550	Arg2	up	-
10090.ENSMUSP00000015394	Mmp13	up	-
10090.ENSMUSP00000029812	Nfkb1	up	-
10090.ENSMUSP00000031653	Flt1	up	-
10090.ENSMUSP00000021011	Ccl7	up	-
10090.ENSMUSP00000030317	Pdpn	up	-
10090.ENSMUSP00000113851	Bcl3	up	-
10090.ENSMUSP00000074885	Cxcl2	up	hub
10090.ENSMUSP00000054914	Il1rl1	up	-
10090.ENSMUSP00000023238	Gsdmdc1	up	-
10090.ENSMUSP00000034497	Mmp3	up	-
10090.ENSMUSP00000045838	Dusp10	up	-
10090.ENSMUSP00000084578	Ppp1r3c	down	-
10090.ENSMUSP00000031555	Lfng	down	-
10090.ENSMUSP00000023356	Snai2	down	-
10090.ENSMUSP00000136116	Ttc28	down	-
10090.ENSMUSP00000041825	Fzd7	down	-
10090.ENSMUSP00000111175	Bcor	down	-
10090.ENSMUSP00000023611	Adamts5	down	-
10090.ENSMUSP00000077586	Cacna1h	down	-
10090.ENSMUSP00000101734	Adgrl2	down	-
10090.ENSMUSP00000025999	Add3	down	-
10090.ENSMUSP00000101843	Unc5c	down	-
10090.ENSMUSP00000132547	Mef2c	down	-
10090.ENSMUSP00000134303	Mecom	down	-
10090.ENSMUSP00000044797	Cog5	down	-
10090.ENSMUSP00000027933	Dtl	down	-
10090.ENSMUSP00000030464	Pik3r3	down	hub
10090.ENSMUSP00000083725	Slc8a1	down	-
10090.ENSMUSP00000108008	Map4k3	down	-
10090.ENSMUSP00000001792	Il16	down	-
10090.ENSMUSP00000041370	Gatad2b	down	-
10090.ENSMUSP00000041190	Klhl13	down	-
10090.ENSMUSP00000032322	Lrp6	down	-
10090.ENSMUSP00000059033	Hip1	down	-
10090.ENSMUSP00000036285	Smad6	down	-
10090.ENSMUSP00000044903	Thbs1	down	-
10090.ENSMUSP00000129463	Cables1	down	-
10090.ENSMUSP00000027760	Rgl1	down	-
10090.ENSMUSP00000108678	Shroom3	down	-
10090.ENSMUSP00000029371	Smad9	down	-
10090.ENSMUSP00000112430	Fgfr2	down	-
10090.ENSMUSP00000109010	Flrt1	down	-
10090.ENSMUSP00000112934	Magi3	down	-
10090.ENSMUSP00000087327	Masp1	down	-
10090.ENSMUSP00000037788	Cep72	down	-
10090.ENSMUSP00000122552	Dhrs3	down	-
10090.ENSMUSP00000106625	Tlr5	down	-
10090.ENSMUSP00000045344	Clspn	down	-
10090.ENSMUSP00000006614	Epha2	-	-
10090.ENSMUSP00000035250	Alox12b	-	-
10090.ENSMUSP00000017455	Pyy	-	hub
10090.ENSMUSP00000092828	Rasgrp3	-	-
10090.ENSMUSP00000031221	Cdc7	-	-
10090.ENSMUSP00000030803	Uts2	-	-
10090.ENSMUSP00000110115	Cblb	-	-
10090.ENSMUSP00000095253	Ramp1	-	-
10090.ENSMUSP00000026911	Ccr1	-	hub
10090.ENSMUSP00000025649	Ddb1	-	-
10090.ENSMUSP00000031314	Alb	-	-
10090.ENSMUSP00000031319	Ppbp	-	hub
10090.ENSMUSP00000030797	Vamp3	-	-
10090.ENSMUSP00000030158	Dctn3	-	-
10090.ENSMUSP00000020493	Pofut2	-	-
10090.ENSMUSP00000027393	Bard1	-	-
10090.ENSMUSP00000023364	Pla2g10	-	-
10090.ENSMUSP00000027083	Pth2r	-	-
10090.ENSMUSP00000104977	Tubgcp6	-	-
10090.ENSMUSP00000095030	Fgfr1op	-	-
10090.ENSMUSP00000034405	Mre11	-	-
10090.ENSMUSP00000067734	Tas2r40	-	-
10090.ENSMUSP00000050444	Cxcr5	-	hub
10090.ENSMUSP00000012348	Gstm2	-	-
10090.ENSMUSP00000136035	Gyg1	-	-
10090.ENSMUSP00000002855	Kdelr1	-	-
10090.ENSMUSP00000112665	Ecm1	-	-
10090.ENSMUSP00000060027	Guca1a	-	-
10090.ENSMUSP00000030572	Hpca	-	-
10090.ENSMUSP00000045335	Bdkrb1	-	hub
10090.ENSMUSP00000136581	Gm21972	-	-
10090.ENSMUSP00000110804	Ubxn7	-	-
10090.ENSMUSP00000075255	Ugt2b37	-	-
10090.ENSMUSP00000136588	Hsd3b4	-	-
10090.ENSMUSP00000048092	C3ar1	-	hub
10090.ENSMUSP00000079628	Rps17	-	-
10090.ENSMUSP00000028005	Mgst3	-	-
10090.ENSMUSP00000028004	Aldh9a1	-	-
10090.ENSMUSP00000021706	Traf3	-	-
10090.ENSMUSP00000106481	Dld	-	-
10090.ENSMUSP00000099504	Kcnip3	-	-
10090.ENSMUSP00000136458	Gm4858	-	-
10090.ENSMUSP00000000127	Wnt3	-	-
10090.ENSMUSP00000007708	Ppp2r1a	-	hub
10090.ENSMUSP00000000122	Ngfr	-	-
10090.ENSMUSP00000027860	Xcl1	-	-
10090.ENSMUSP00000071976	Try10	-	-
10090.ENSMUSP00000015100	Ppp1cb	-	-
10090.ENSMUSP00000096477	Gm4778	-	-
10090.ENSMUSP00000129781	Il5ra	-	-
10090.ENSMUSP00000041636	Calm4	-	-
10090.ENSMUSP00000125548	Psma3	-	hub
10090.ENSMUSP00000037416	Cacna1b	-	-
10090.ENSMUSP00000029445	Nras	-	-
10090.ENSMUSP00000042927	Dner	-	-
10090.ENSMUSP00000106137	Gli3	-	-
10090.ENSMUSP00000004140	Gstm1	-	-
10090.ENSMUSP00000011058	Pdhx	-	-
10090.ENSMUSP00000101801	Npb	-	hub
10090.ENSMUSP00000070751	Bsg	-	-
10090.ENSMUSP00000025711	Vps51	-	-
10090.ENSMUSP00000005889	Vav1	-	-
10090.ENSMUSP00000015749	Srf	-	-
10090.ENSMUSP00000021450	Sgpp1	-	-
10090.ENSMUSP00000061923	Mcm2	-	-
10090.ENSMUSP00000034560	Ppp2r1b	-	-
10090.ENSMUSP00000039041	Flt3	-	-
10090.ENSMUSP00000039047	Atg14	-	-
10090.ENSMUSP00000003038	Ap2a2	-	-
10090.ENSMUSP00000028225	Psmd5	-	-
10090.ENSMUSP00000028224	Gapvd1	-	-
10090.ENSMUSP00000022842	Cct5	-	-
10090.ENSMUSP00000025395	Grp	-	-
10090.ENSMUSP00000025393	Smad4	-	-
10090.ENSMUSP00000083583	Gpr25	-	-
10090.ENSMUSP00000095929	Mc1r	-	-
10090.ENSMUSP00000090237	Src	-	-
10090.ENSMUSP00000038931	Gstp2	-	-
10090.ENSMUSP00000132130	-	-	-
10090.ENSMUSP00000093185	Fgf14	-	-
10090.ENSMUSP00000038489	Atg12	-	-
10090.ENSMUSP00000109288	Gfpt1	-	-
10090.ENSMUSP00000053786	Fbxw13	-	-
10090.ENSMUSP00000038483	Ptger2	-	-
10090.ENSMUSP00000073136	Stx5	-	-
10090.ENSMUSP00000053543	Meaf6	-	-
10090.ENSMUSP00000072197	Tpm3-rs7	-	-
10090.ENSMUSP00000072195	Hk1	-	-
10090.ENSMUSP00000072660	Sctr	-	-
10090.ENSMUSP00000092163	Ffar3	-	-
10090.ENSMUSP00000099475	Cltc	-	-
10090.ENSMUSP00000019911	Hdac2	-	-
10090.ENSMUSP00000099473	Adra1d	-	-
10090.ENSMUSP00000034713	Ldlr	-	-
10090.ENSMUSP00000048667	F13a1	-	-
10090.ENSMUSP00000101060	Adora2a	-	-
10090.ENSMUSP00000022718	Ednrb	-	-
10090.ENSMUSP00000003964	Gys1	-	-
10090.ENSMUSP00000028955	Angpt4	-	-
10090.ENSMUSP00000078715	Myl3	-	-
10090.ENSMUSP00000032315	Tas2r116	-	-
10090.ENSMUSP00000032317	Tas2r103	-	-
10090.ENSMUSP00000132735	Hnrnpd	-	-
10090.ENSMUSP00000034443	Cdh15	-	-
10090.ENSMUSP00000022622	Ptk2b	-	-
10090.ENSMUSP00000106102	Hist1h2bm	-	-
10090.ENSMUSP00000105179	Rasa1	-	-
10090.ENSMUSP00000087119	Mmp14	-	-
10090.ENSMUSP00000002818	Ykt6	-	-
10090.ENSMUSP00000032133	Gp9	-	-
10090.ENSMUSP00000098897	Mad2l1	-	-
10090.ENSMUSP00000033952	Sfrp1	-	-
10090.ENSMUSP00000069457	Ghr	-	-
10090.ENSMUSP00000018313	Mfng	-	-
10090.ENSMUSP00000051895	Gp5	-	-
10090.ENSMUSP00000097889	Cldn10	-	-
10090.ENSMUSP00000058320	Pacsin2	-	-
10090.ENSMUSP00000097885	Mycb	-	-
10090.ENSMUSP00000119369	Becn1	-	-
10090.ENSMUSP00000072264	Cyp2b10	-	-
10090.ENSMUSP00000005066	Map2k1	-	-
10090.ENSMUSP00000100041	Gata3	-	-
10090.ENSMUSP00000028829	Spred1	-	-
10090.ENSMUSP00000035029	Rbp2	-	-
10090.ENSMUSP00000058691	Mc2r	-	-
10090.ENSMUSP00000006046	Trh	-	-
10090.ENSMUSP00000092901	Jund	-	-
10090.ENSMUSP00000029842	Bcl10	-	-
10090.ENSMUSP00000103350	Spop	-	-
10090.ENSMUSP00000119564	Gk	-	-
10090.ENSMUSP00000108716	Cxcl9	-	hub
10090.ENSMUSP00000051092	Picalm	-	-
10090.ENSMUSP00000031146	Nmu	-	hub
10090.ENSMUSP00000049007	Ctnna1	-	-
10090.ENSMUSP00000027495	2018-09-02	-	-
10090.ENSMUSP00000110563	Adcy5	-	-
10090.ENSMUSP00000096829	Csnk2a1	-	-
10090.ENSMUSP00000030815	Cort	-	hub
10090.ENSMUSP00000030814	Cdk5	-	-
10090.ENSMUSP00000026436	Baiap2	-	-
10090.ENSMUSP00000091238	Casp3	-	-
10090.ENSMUSP00000031810	Cep41	-	-
10090.ENSMUSP00000130874	Chrm2	-	hub
10090.ENSMUSP00000031817	Herc6	-	-
10090.ENSMUSP00000080608	-	-	-
10090.ENSMUSP00000040715	Cysltr2	-	-
10090.ENSMUSP00000119891	Cdk5rap2	-	-
10090.ENSMUSP00000017975	Rab5a	-	-
10090.ENSMUSP00000029991	Ppp3r2	-	-
10090.ENSMUSP00000041442	Hsd3b5	-	-
10090.ENSMUSP00000031495	Pla2g1b	-	-
10090.ENSMUSP00000028727	Snap25	-	-
10090.ENSMUSP00000032946	Rab6a	-	-
10090.ENSMUSP00000136734	-	-	-
10090.ENSMUSP00000023359	Nde1	-	-
10090.ENSMUSP00000030145	Dcaf12	-	-
10090.ENSMUSP00000023353	Mcm4	-	-
10090.ENSMUSP00000111568	-	-	-
10090.ENSMUSP00000052444	Cxcr3	-	hub
10090.ENSMUSP00000044654	Tex264	-	-
10090.ENSMUSP00000110760	Gng13	-	-
10090.ENSMUSP00000105583	Serpina3j	-	-
10090.ENSMUSP00000105584	Serpina3i	-	-
10090.ENSMUSP00000080736	Tas2r131	-	-
10090.ENSMUSP00000029665	Dkk2	-	-
10090.ENSMUSP00000095029	Ccr6	-	hub
10090.ENSMUSP00000003550	Ncstn	-	-
10090.ENSMUSP00000124782	Pip4p1	-	-
10090.ENSMUSP00000024846	Myl12a	-	-
10090.ENSMUSP00000030561	Gnat3	-	hub
10090.ENSMUSP00000030562	Hcrtr1	-	-
10090.ENSMUSP00000120598	Cers1	-	-
10090.ENSMUSP00000093978	Gng3	-	-
10090.ENSMUSP00000031565	Fscn1	-	-
10090.ENSMUSP00000073444	Ugt1a9	-	-
10090.ENSMUSP00000000049	Apoh	-	-
10090.ENSMUSP00000023590	Hrg	-	-
10090.ENSMUSP00000041047	Pth2	-	-
10090.ENSMUSP00000023598	Rfc4	-	-
10090.ENSMUSP00000100534	Mcts2	-	-
10090.ENSMUSP00000020157	Apaf1	-	-
10090.ENSMUSP00000079380	Rac1	-	-
10090.ENSMUSP00000021734	Gng4	-	-
10090.ENSMUSP00000016315	Lamb3	-	-
10090.ENSMUSP00000023829	Cdkn1a	-	-
10090.ENSMUSP00000085346	Nms	-	hub
10090.ENSMUSP00000034308	Bco1	-	-
10090.ENSMUSP00000070109	Ggcx	-	-
10090.ENSMUSP00000021283	Pik3r5	-	hub
10090.ENSMUSP00000000137	Actr2	-	-
10090.ENSMUSP00000091799	Cldn3	-	-
10090.ENSMUSP00000021609	Golga5	-	-
10090.ENSMUSP00000126847	Htr7	-	-
10090.ENSMUSP00000069850	Cebpb	-	-
10090.ENSMUSP00000028106	Itga8	-	-
10090.ENSMUSP00000041627	Wwp1	-	-
10090.ENSMUSP00000068087	Stx17	-	-
10090.ENSMUSP00000042959	Fcho2	-	-
10090.ENSMUSP00000015596	Ager	-	-
10090.ENSMUSP00000025705	Jak2	-	-
10090.ENSMUSP00000021049	Psmc5	-	hub
10090.ENSMUSP00000125142	Kcnip2	-	-
10090.ENSMUSP00000028214	Sh3glb2	-	-
10090.ENSMUSP00000041135	Rasgrp2	-	-
10090.ENSMUSP00000021040	Cct6b	-	-
10090.ENSMUSP00000096595	Npy2r	-	hub
10090.ENSMUSP00000019697	Haus5	-	-
10090.ENSMUSP00000106693	Ntsr2	-	-
10090.ENSMUSP00000030212	Sh3gl2	-	-
10090.ENSMUSP00000081263	Wasf2	-	-
10090.ENSMUSP00000033544	Brcc3	-	-
10090.ENSMUSP00000082682	Hmgb1	-	-
10090.ENSMUSP00000078383	Cep89	-	-
10090.ENSMUSP00000021991	Mterf3	-	-
10090.ENSMUSP00000072989	Hist1h2af	-	-
10090.ENSMUSP00000002979	Lamb1	-	-
10090.ENSMUSP00000033099	Fgf21	-	-
10090.ENSMUSP00000060844	Irs3	-	-
10090.ENSMUSP00000022543	Micu2	-	-
10090.ENSMUSP00000014578	Plg	-	-
10090.ENSMUSP00000022545	Fgf9	-	-
10090.ENSMUSP00000018274	Csnk1d	-	-
10090.ENSMUSP00000053489	Cxcr4	-	-
10090.ENSMUSP00000043190	Gna11	-	-
10090.ENSMUSP00000123566	Gm21974	-	-
10090.ENSMUSP00000023840	Cxcl13	-	hub
10090.ENSMUSP00000022890	Rnf19a	-	-
10090.ENSMUSP00000072859	Nfkb2	-	-
10090.ENSMUSP00000072858	Hist2h2ab	-	-
10090.ENSMUSP00000030940	Gnb1	-	hub
10090.ENSMUSP00000029270	Ccna2	-	-
10090.ENSMUSP00000036749	Ldlrap1	-	-
10090.ENSMUSP00000066669	P2ry14	-	-
10090.ENSMUSP00000053551	Fzd9	-	-
10090.ENSMUSP00000048057	Inppl1	-	-
10090.ENSMUSP00000025523	Csf1r	-	-
10090.ENSMUSP00000025522	Pdgfrb	-	-
10090.ENSMUSP00000104298	Tp53	-	-
10090.ENSMUSP00000028926	Napb	-	-
10090.ENSMUSP00000033326	Wee1	-	-
10090.ENSMUSP00000033892	Tnfsf13b	-	-
10090.ENSMUSP00000022380	Psmc6	-	hub
10090.ENSMUSP00000066068	Actn4	-	-
10090.ENSMUSP00000035900	Bmpr1a	-	-
10090.ENSMUSP00000019071	Ccl6	-	hub
10090.ENSMUSP00000038925	Elane	-	-
10090.ENSMUSP00000099860	Il12b	-	-
10090.ENSMUSP00000019074	Ccl4	-	-
10090.ENSMUSP00000099862	Tek	-	-
10090.ENSMUSP00000069681	Fgf7	-	-
10090.ENSMUSP00000118179	Copa	-	-
10090.ENSMUSP00000096139	Gsta1	-	-
10090.ENSMUSP00000074733	Cyp4f13	-	-
10090.ENSMUSP00000122219	Prlr	-	-
10090.ENSMUSP00000059192	Mcm3	-	-
10090.ENSMUSP00000032122	Tacr1	-	-
10090.ENSMUSP00000072074	Ggt5	-	-
10090.ENSMUSP00000096057	Il20rb	-	-
10090.ENSMUSP00000036326	Crlf2	-	-
10090.ENSMUSP00000035658	Qsox1	-	-
10090.ENSMUSP00000051887	Cldn8	-	-
10090.ENSMUSP00000077132	Itga1	-	-
10090.ENSMUSP00000097874	Prkcg	-	-
10090.ENSMUSP00000077135	Gpbar1	-	-
10090.ENSMUSP00000044573	Sstr4	-	hub
10090.ENSMUSP00000052755	Dcaf5	-	-
10090.ENSMUSP00000089703	Lama3	-	-
10090.ENSMUSP00000011315	Vipr2	-	-
10090.ENSMUSP00000083393	Anapc5	-	-
10090.ENSMUSP00000087073	Htra2	-	-
10090.ENSMUSP00000110221	Glp1r	-	-
10090.ENSMUSP00000044352	Pmch	-	hub
10090.ENSMUSP00000001548	Itga3	-	-
10090.ENSMUSP00000066841	Nlrp4a	-	-
10090.ENSMUSP00000062741	Rxfp3	-	hub
10090.ENSMUSP00000067085	Irs4	-	-
10090.ENSMUSP00000067082	Tas2r107	-	-
10090.ENSMUSP00000062588	Ccr10	-	hub
10090.ENSMUSP00000086701	Uba3	-	-
10090.ENSMUSP00000054210	Pnoc	-	hub
10090.ENSMUSP00000009157	Dynll1	-	-
10090.ENSMUSP00000060003	C5ar1	-	hub
10090.ENSMUSP00000089948	Mbd3	-	-
10090.ENSMUSP00000054219	Cldn2	-	-
10090.ENSMUSP00000063986	Cx3cr1	-	-
10090.ENSMUSP00000110593	Dcc	-	-
10090.ENSMUSP00000051085	Sstr5	-	hub
10090.ENSMUSP00000114076	Igf2	-	-
10090.ENSMUSP00000032203	A2m	-	-
10090.ENSMUSP00000058006	Tas2r105	-	-
10090.ENSMUSP00000002708	Shh	-	-
10090.ENSMUSP00000017309	Gast	-	-
10090.ENSMUSP00000067400	Pik3r4	-	-
10090.ENSMUSP00000106906	Ncf1	-	-
10090.ENSMUSP00000034902	Gsta2	-	-
10090.ENSMUSP00000048041	Cd59a	-	-
10090.ENSMUSP00000071370	Nhlrc2	-	-
10090.ENSMUSP00000035272	Tln2	-	-
10090.ENSMUSP00000038884	Htr5a	-	hub
10090.ENSMUSP00000026390	Rabgef1	-	-
10090.ENSMUSP00000034874	Cyp11a1	-	-
10090.ENSMUSP00000031377	Scarb2	-	-
10090.ENSMUSP00000086852	Uba52	-	-
10090.ENSMUSP00000006703	Itih4	-	-
10090.ENSMUSP00000133377	Mpig6b	-	-
10090.ENSMUSP00000023612	Ets2	-	-
10090.ENSMUSP00000071513	Oprl1	-	hub
10090.ENSMUSP00000027067	Gsta3	-	-
10090.ENSMUSP00000071179	Fpr-rs3	-	hub
10090.ENSMUSP00000023762	Cers5	-	-
10090.ENSMUSP00000029674	Efna4	-	-
10090.ENSMUSP00000029673	Efna3	-	-
10090.ENSMUSP00000029670	Ptgfr	-	-
10090.ENSMUSP00000040477	Fshr	-	-
10090.ENSMUSP00000032907	Calca	-	-
10090.ENSMUSP00000020234	Timp3	-	-
10090.ENSMUSP00000020238	Hsp90b1	-	-
10090.ENSMUSP00000045487	4930544G11Rik	-	-
10090.ENSMUSP00000050464	Cyp2j9	-	-
10090.ENSMUSP00000027287	Inpp4a	-	-
10090.ENSMUSP00000079553	Sgip1	-	-
10090.ENSMUSP00000000631	Grm6	-	hub
10090.ENSMUSP00000027601	Mcm6	-	-
10090.ENSMUSP00000070827	Naip2	-	-
10090.ENSMUSP00000023589	Kng1	-	hub
10090.ENSMUSP00000074708	Osm	-	-
10090.ENSMUSP00000075876	Tas2r38	-	-
10090.ENSMUSP00000030683	Hgf	-	-
10090.ENSMUSP00000021729	Gpr132	-	-
10090.ENSMUSP00000093698	Gm10334	-	-
10090.ENSMUSP00000045792	Fbxl5	-	-
10090.ENSMUSP00000065157	Npy5r	-	hub
10090.ENSMUSP00000004134	Gstm5	-	-
10090.ENSMUSP00000004137	Gstm7	-	-
10090.ENSMUSP00000024004	Ccl25	-	hub
10090.ENSMUSP00000063066	Plxna1	-	-
10090.ENSMUSP00000008451	1700109H08Rik	-	-
10090.ENSMUSP00000097185	Chrm5	-	-
10090.ENSMUSP00000041908	Nlrp4f	-	-
10090.ENSMUSP00000021290	Rcvrn	-	-
10090.ENSMUSP00000060054	Chd4	-	-
10090.ENSMUSP00000029463	Hsd3b6	-	-
10090.ENSMUSP00000113488	Pde4d	-	-
10090.ENSMUSP00000084918	Aldh1a1	-	-
10090.ENSMUSP00000030190	Rgp1	-	-
10090.ENSMUSP00000065393	Prss2	-	-
10090.ENSMUSP00000028111	Il2ra	-	-
10090.ENSMUSP00000075509	Tas2r124	-	-
10090.ENSMUSP00000103960	Ccne2	-	-
10090.ENSMUSP00000103965	Cp	-	-
10090.ENSMUSP00000020904	Rock2	-	-
10090.ENSMUSP00000034203	Cog4	-	-
10090.ENSMUSP00000005860	Pvalb	-	-
10090.ENSMUSP00000093325	Tmf1	-	-
10090.ENSMUSP00000042342	Tubb4b	-	-
10090.ENSMUSP00000137658	Tnfsf12	-	-
10090.ENSMUSP00000126219	Il7	-	-
10090.ENSMUSP00000005719	Adcy9	-	-
10090.ENSMUSP00000019443	Rnf31	-	-
10090.ENSMUSP00000123799	Asl	-	-
10090.ENSMUSP00000039844	Actr1a	-	-
10090.ENSMUSP00000042232	Hebp1	-	-
10090.ENSMUSP00000047646	Cxcl10	-	hub
10090.ENSMUSP00000033086	Phkg2	-	-
10090.ENSMUSP00000033081	Fbxl19	-	-
10090.ENSMUSP00000024739	Hsp90ab1	-	-
10090.ENSMUSP00000005669	Cyp2b13	-	-
10090.ENSMUSP00000025602	Gna14	-	-
10090.ENSMUSP00000109552	Dctn1	-	-
10090.ENSMUSP00000033553	Heph	-	-
10090.ENSMUSP00000025601	Lpxn	-	-
10090.ENSMUSP00000081547	Bub3	-	-
10090.ENSMUSP00000033154	Plk1	-	hub
10090.ENSMUSP00000081544	Oat	-	-
10090.ENSMUSP00000033152	Chp2	-	-
10090.ENSMUSP00000004392	Irf5	-	-
10090.ENSMUSP00000033158	Ubfd1	-	-
10090.ENSMUSP00000101913	Itgal	-	-
10090.ENSMUSP00000029082	Psma7	-	hub
10090.ENSMUSP00000029084	Ntsr1	-	-
10090.ENSMUSP00000018645	Ncor1	-	-
10090.ENSMUSP00000066613	Fbxw14	-	-
10090.ENSMUSP00000099375	Itga2b	-	-
10090.ENSMUSP00000077197	Rnf114	-	-
10090.ENSMUSP00000059501	Vamp8	-	-
10090.ENSMUSP00000050077	Oprd1	-	hub
10090.ENSMUSP00000122420	Cdc23	-	-
10090.ENSMUSP00000049725	Cldn23	-	-
10090.ENSMUSP00000099891	Icos	-	-
10090.ENSMUSP00000066050	Epm2a	-	-
10090.ENSMUSP00000019068	Alox15	-	-
10090.ENSMUSP00000114114	Fzd10	-	-
10090.ENSMUSP00000096122	Adcy7	-	-
10090.ENSMUSP00000038170	Hrh2	-	-
10090.ENSMUSP00000080846	Cyp2b9	-	-
10090.ENSMUSP00000002839	Ppp2r5d	-	-
10090.ENSMUSP00000082941	Card11	-	-
10090.ENSMUSP00000017821	Wsb1	-	-
10090.ENSMUSP00000069670	Plpp2	-	-
10090.ENSMUSP00000018333	Uchl5	-	-
10090.ENSMUSP00000018429	Pld2	-	-
10090.ENSMUSP00000101049	Col18a1	-	-
10090.ENSMUSP00000062919	Tas2r39	-	-
10090.ENSMUSP00000114203	Fzr1	-	-
10090.ENSMUSP00000119303	Numb	-	-
10090.ENSMUSP00000091696	Flcn	-	-
10090.ENSMUSP00000048319	Orc3	-	-
10090.ENSMUSP00000059276	Cul4b	-	-
10090.ENSMUSP00000084701	Bmpr2	-	-
10090.ENSMUSP00000051432	H2afx	-	-
10090.ENSMUSP00000031017	Fosl2	-	-
10090.ENSMUSP00000054776	Mc4r	-	-
10090.ENSMUSP00000115247	Nrg4	-	-
10090.ENSMUSP00000087714	Trio	-	-
10090.ENSMUSP00000127885	-	-	-
10090.ENSMUSP00000128926	Slc8a2	-	-
10090.ENSMUSP00000091452	Cdc27	-	-
10090.ENSMUSP00000088491	Bcan	-	-
10090.ENSMUSP00000105743	Plcb1	-	-
10090.ENSMUSP00000026256	Fbxl15	-	-
10090.ENSMUSP00000103786	Zbtb32	-	-
10090.ENSMUSP00000099320	Fbf1	-	-
10090.ENSMUSP00000013931	Ehmt2	-	-
10090.ENSMUSP00000064761	Adm2	-	-
10090.ENSMUSP00000028836	Bmp2	-	-
10090.ENSMUSP00000006669	Pdk1	-	-
10090.ENSMUSP00000076162	Cks1brt	-	-
10090.ENSMUSP00000076160	Cop1	-	-
10090.ENSMUSP00000026416	Cdk2	-	-
10090.ENSMUSP00000036177	Rad9b	-	-
10090.ENSMUSP00000096932	Ube2n	-	-
10090.ENSMUSP00000028342	Ssna1	-	-
10090.ENSMUSP00000096930	Rasgrf2	-	-
10090.ENSMUSP00000030487	Cyp4a14	-	-
10090.ENSMUSP00000049973	Haus3	-	-
10090.ENSMUSP00000034848	Psma4	-	hub
10090.ENSMUSP00000096939	Plxnc1	-	-
10090.ENSMUSP00000108603	Catsperd	-	-
10090.ENSMUSP00000098127	Cacna1g	-	-
10090.ENSMUSP00000029649	Ctso	-	-
10090.ENSMUSP00000006716	Wnt6	-	-
10090.ENSMUSP00000051619	Mapk3	-	-
10090.ENSMUSP00000030769	Psmc2	-	-
10090.ENSMUSP00000006718	Wnt10a	-	-
10090.ENSMUSP00000032920	Cdipt	-	-
10090.ENSMUSP00000034198	Gnao1	-	-
10090.ENSMUSP00000011895	Sptbn4	-	-
10090.ENSMUSP00000023629	Pros1	-	-
10090.ENSMUSP00000136914	Oaz2	-	-
10090.ENSMUSP00000090277	Pcgf1	-	-
10090.ENSMUSP00000080716	Erbb3	-	-
10090.ENSMUSP00000006397	Epor	-	-
10090.ENSMUSP00000059270	Gp1bb	-	-
10090.ENSMUSP00000095597	Nps	-	hub
10090.ENSMUSP00000017552	Cacnb1	-	-
10090.ENSMUSP00000067708	Actn2	-	-
10090.ENSMUSP00000070901	Cib1	-	-
10090.ENSMUSP00000031583	Acacb	-	-
10090.ENSMUSP00000003284	Irf3	-	-
10090.ENSMUSP00000039684	Gm5771	-	-
10090.ENSMUSP00000094084	Ncf4	-	-
10090.ENSMUSP00000050478	Cyp4f14	-	-
10090.ENSMUSP00000094082	Csf2rb	-	-
10090.ENSMUSP00000094083	Csf2rb2	-	-
10090.ENSMUSP00000075269	Mysm1	-	-
10090.ENSMUSP00000095572	Efcab7	-	-
10090.ENSMUSP00000090090	Ank3	-	-
10090.ENSMUSP00000040516	Kiss1r	-	-
10090.ENSMUSP00000040048	Acer2	-	-
10090.ENSMUSP00000003442	Cacnb3	-	-
10090.ENSMUSP00000076911	Pik3c2b	-	-
10090.ENSMUSP00000030693	Fgr	-	-
10090.ENSMUSP00000035166	Uba5	-	-
10090.ENSMUSP00000094778	Tuba1a	-	-
10090.ENSMUSP00000049204	Prickle1	-	-
10090.ENSMUSP00000030698	Stx12	-	-
10090.ENSMUSP00000075463	Pdgfa	-	-
10090.ENSMUSP00000027856	Dcaf6	-	-
10090.ENSMUSP00000021262	Alox8	-	-
10090.ENSMUSP00000020040	Nts	-	-
10090.ENSMUSP00000137400	Oaz1	-	-
10090.ENSMUSP00000079341	Gnas	-	-
10090.ENSMUSP00000031726	Gnb2	-	-
10090.ENSMUSP00000069872	Mtnr1a	-	hub
10090.ENSMUSP00000109635	Itsn1	-	-
10090.ENSMUSP00000030187	Tln1	-	-
10090.ENSMUSP00000011526	Dhdh	-	-
10090.ENSMUSP00000000574	Adora3	-	-
10090.ENSMUSP00000070019	Prkcb	-	-
10090.ENSMUSP00000020911	Sdc1	-	-
10090.ENSMUSP00000109388	Odf2	-	-
10090.ENSMUSP00000039943	Usp38	-	-
10090.ENSMUSP00000015771	Gata5	-	-
10090.ENSMUSP00000128661	Odc1	-	-
10090.ENSMUSP00000105348	Mta1	-	-
10090.ENSMUSP00000021063	Psmd12	-	hub
10090.ENSMUSP00000041157	Spon1	-	-
10090.ENSMUSP00000019470	Psme3	-	-
10090.ENSMUSP00000024031	Acy1	-	-
10090.ENSMUSP00000028278	Psmd14	-	hub
10090.ENSMUSP00000094225	Skp2	-	-
10090.ENSMUSP00000061243	Gpr4	-	-
10090.ENSMUSP00000068333	Htr6	-	-
10090.ENSMUSP00000024742	Nfkbie	-	-
10090.ENSMUSP00000047403	Mylip	-	-
10090.ENSMUSP00000024748	Gtpbp2	-	-
10090.ENSMUSP00000043881	Nlrp4b	-	-
10090.ENSMUSP00000127842	Ap2a1	-	-
10090.ENSMUSP00000014221	Chp1	-	-
10090.ENSMUSP00000023867	Rfc2	-	-
10090.ENSMUSP00000022563	Mtmr6	-	-
10090.ENSMUSP00000005671	Igf1r	-	-
10090.ENSMUSP00000025617	Rfk	-	-
10090.ENSMUSP00000082173	Cacna2d2	-	-
10090.ENSMUSP00000042590	Psma8	-	-
10090.ENSMUSP00000109144	Kdr	-	-
10090.ENSMUSP00000068487	Tgoln1	-	-
10090.ENSMUSP00000025724	Il33	-	-
10090.ENSMUSP00000073875	Calcrl	-	-
10090.ENSMUSP00000069114	Ackr3	-	-
10090.ENSMUSP00000081573	Cdc26	-	-
10090.ENSMUSP00000108771	Mtmr14	-	-
10090.ENSMUSP00000125752	Pdcd10	-	-
10090.ENSMUSP00000037180	Prex1	-	-
10090.ENSMUSP00000099404	Plcg1	-	-
10090.ENSMUSP00000092136	Golt1a	-	-
10090.ENSMUSP00000104436	Arfrp1	-	-
10090.ENSMUSP00000033189	Cckbr	-	-
10090.ENSMUSP00000033182	Ilk	-	-
10090.ENSMUSP00000066427	Cldn17	-	-
10090.ENSMUSP00000086383	Hrh1	-	-
10090.ENSMUSP00000085872	Magi2	-	-
10090.ENSMUSP00000048036	Tubg1	-	-
10090.ENSMUSP00000022986	Fbxo32	-	-
10090.ENSMUSP00000005452	Fgfr4	-	-
10090.ENSMUSP00000051694	Catsper4	-	-
10090.ENSMUSP00000082710	Traf5	-	-
10090.ENSMUSP00000043956	Iapp	-	-
10090.ENSMUSP00000043957	Lama1	-	-
10090.ENSMUSP00000117496	Mef2a	-	-
10090.ENSMUSP00000056432	Npsr1	-	hub
10090.ENSMUSP00000111942	Arl1	-	-
10090.ENSMUSP00000077021	Cyp2b19	-	-
10090.ENSMUSP00000099790	Eps15	-	-
10090.ENSMUSP00000005292	Prdx2	-	-
10090.ENSMUSP00000082952	Lefty2	-	-
10090.ENSMUSP00000043790	Mks1	-	-
10090.ENSMUSP00000068931	Mta3	-	-
10090.ENSMUSP00000022182	F2rl2	-	-
10090.ENSMUSP00000124376	Ctnna2	-	-
10090.ENSMUSP00000022185	F2rl1	-	-
10090.ENSMUSP00000098680	Gpr27	-	-
10090.ENSMUSP00000032457	Atg7	-	-
10090.ENSMUSP00000019615	Cdc37	-	-
10090.ENSMUSP00000052226	Gk2	-	-
10090.ENSMUSP00000034723	Aldh1a2	-	-
10090.ENSMUSP00000133564	Dnm2	-	-
10090.ENSMUSP00000022746	Osmr	-	-
10090.ENSMUSP00000018430	Psmb6	-	hub
10090.ENSMUSP00000078584	Cldn24	-	-
10090.ENSMUSP00000036585	Rxrb	-	-
10090.ENSMUSP00000062920	Tpm3	-	-
10090.ENSMUSP00000036580	Wnt4	-	-
10090.ENSMUSP00000001027	Aox1	-	-
10090.ENSMUSP00000001566	Tubb5	-	-
10090.ENSMUSP00000077687	Aldoart1	-	-
10090.ENSMUSP00000048363	Psen1	-	-
10090.ENSMUSP00000032078	Cct7	-	-
10090.ENSMUSP00000067395	Gcc1	-	-
10090.ENSMUSP00000029875	Pip4p2	-	-
10090.ENSMUSP00000029876	Calb1	-	-
10090.ENSMUSP00000031003	Ppp2r2c	-	-
10090.ENSMUSP00000092799	Znrf1	-	-
10090.ENSMUSP00000029879	Nbn	-	-
10090.ENSMUSP00000051331	Axin2	-	-
10090.ENSMUSP00000063743	Tas2r3	-	-
10090.ENSMUSP00000092487	Cyp4a12b	-	-
10090.ENSMUSP00000108767	Ugt1a10	-	-
10090.ENSMUSP00000026241	Fgf8	-	-
10090.ENSMUSP00000108762	Ugt1a6b	-	-
10090.ENSMUSP00000110371	Cacnb2	-	-
10090.ENSMUSP00000017365	Psmd3	-	hub
10090.ENSMUSP00000027440	Nmur1	-	hub
10090.ENSMUSP00000130194	Slc3a2	-	-
10090.ENSMUSP00000048062	Shank3	-	-
10090.ENSMUSP00000048562	Fbxl16	-	-
10090.ENSMUSP00000031913	Try4	-	-
10090.ENSMUSP00000031910	Prss1	-	-
10090.ENSMUSP00000076155	Gnb5	-	-
10090.ENSMUSP00000107670	Fbxw28	-	-
10090.ENSMUSP00000087525	Pla2g4e	-	-
10090.ENSMUSP00000027973	Sephs1	-	-
10090.ENSMUSP00000080543	Gm5239	-	hub
10090.ENSMUSP00000076578	Cyp2b23	-	-
10090.ENSMUSP00000036162	Pi4ka	-	-
10090.ENSMUSP00000080548	Tor4a	-	-
10090.ENSMUSP00000076576	Klk1b4	-	-
10090.ENSMUSP00000050119	Ackr2	-	-
10090.ENSMUSP00000034859	Fbxo22	-	-
10090.ENSMUSP00000130668	Ncam1	-	-
10090.ENSMUSP00000049963	Hrh3	-	-
10090.ENSMUSP00000071756	Hpcal1	-	-
10090.ENSMUSP00000110158	Gls	-	-
10090.ENSMUSP00000054499	Fn1	-	-
10090.ENSMUSP00000048765	Mbl1	-	-
10090.ENSMUSP00000006235	Ctsb	-	-
10090.ENSMUSP00000032910	Mylpf	-	-
10090.ENSMUSP00000058732	Rxfp4	-	hub
10090.ENSMUSP00000029653	Egf	-	hub
10090.ENSMUSP00000029652	Pdgfc	-	-
10090.ENSMUSP00000075070	Calcr	-	-
10090.ENSMUSP00000057462	Vti1b	-	-
10090.ENSMUSP00000034187	Mmp2	-	-
10090.ENSMUSP00000064551	Lifr	-	-
10090.ENSMUSP00000115325	Fzd3	-	-
10090.ENSMUSP00000023036	Rbx1	-	hub
10090.ENSMUSP00000026062	Casp7	-	-
10090.ENSMUSP00000071353	Ccr1l1	-	hub
10090.ENSMUSP00000040321	Ppp2r2d	-	-
10090.ENSMUSP00000084656	Kcnip4	-	-
10090.ENSMUSP00000076880	Calml3	-	-
10090.ENSMUSP00000092252	Pla2g4d	-	-
10090.ENSMUSP00000045460	Psme4	-	-
10090.ENSMUSP00000020212	Cep83	-	-
10090.ENSMUSP00000030530	Pla2g2c	-	-
10090.ENSMUSP00000030531	Pla2g2e	-	-
10090.ENSMUSP00000030536	Pink1	-	-
10090.ENSMUSP00000043340	Epn1	-	-
10090.ENSMUSP00000040033	Npffr2	-	-
10090.ENSMUSP00000080162	Adrb3	-	-
10090.ENSMUSP00000103169	Med1	-	-
10090.ENSMUSP00000095149	Cep76	-	-
10090.ENSMUSP00000022304	Thrb	-	-
10090.ENSMUSP00000129181	Grm5	-	-
10090.ENSMUSP00000045065	Gm9774	-	-
10090.ENSMUSP00000041035	Rmi1	-	-
10090.ENSMUSP00000002101	Cd3g	-	-
10090.ENSMUSP00000028681	F2	-	-
10090.ENSMUSP00000111391	Cacna1f	-	-
10090.ENSMUSP00000023814	Npff	-	-
10090.ENSMUSP00000131316	Hspg2	-	-
10090.ENSMUSP00000021273	Vamp2	-	-
10090.ENSMUSP00000000161	Itgb2l	-	-
10090.ENSMUSP00000021277	Aurkb	-	-
10090.ENSMUSP00000110978	Grm8	-	hub
10090.ENSMUSP00000036907	H2afz	-	-
10090.ENSMUSP00000107498	Sufu	-	-
10090.ENSMUSP00000060073	Jak3	-	-
10090.ENSMUSP00000073778	Dcaf8	-	-
10090.ENSMUSP00000079991	Plcg2	-	-
10090.ENSMUSP00000000767	Rpa1	-	-
10090.ENSMUSP00000093830	Asah2	-	-
10090.ENSMUSP00000081416	Insl5	-	-
10090.ENSMUSP00000136780	Ccl21a	-	hub
10090.ENSMUSP00000054834	Tmed2	-	-
10090.ENSMUSP00000054837	Gli2	-	-
10090.ENSMUSP00000021674	Fos	-	-
10090.ENSMUSP00000074581	Gpr65	-	-
10090.ENSMUSP00000079752	Lrp2	-	-
10090.ENSMUSP00000000505	Mcm7	-	-
10090.ENSMUSP00000000500	Pdgfb	-	-
10090.ENSMUSP00000070791	Tas2r136	-	-
10090.ENSMUSP00000101849	Itgam	-	-
10090.ENSMUSP00000042364	Myl12b	-	-
10090.ENSMUSP00000021412	Psma6	-	hub
10090.ENSMUSP00000039955	Cblc	-	-
10090.ENSMUSP00000095866	Arrb1	-	-
10090.ENSMUSP00000093236	Cldn9	-	-
10090.ENSMUSP00000102546	Dnajc6	-	-
10090.ENSMUSP00000107069	Ccr5	-	hub
10090.ENSMUSP00000042219	Fbxl4	-	-
10090.ENSMUSP00000041925	Cldn5	-	-
10090.ENSMUSP00000019469	G6pc	-	-
10090.ENSMUSP00000029311	Trpc4	-	-
10090.ENSMUSP00000003079	Prkar2b	-	-
10090.ENSMUSP00000010753	Psen2	-	-
10090.ENSMUSP00000099657	Hdac1	-	-
10090.ENSMUSP00000099652	Tjp1	-	-
10090.ENSMUSP00000083709	Pxn	-	-
10090.ENSMUSP00000070662	Rlim	-	-
10090.ENSMUSP00000021091	Pafah1b1	-	-
10090.ENSMUSP00000021090	Grb2	-	hub
10090.ENSMUSP00000099658	Rbbp4	-	-
10090.ENSMUSP00000048997	Golim4	-	-
10090.ENSMUSP00000033539	F8	-	-
10090.ENSMUSP00000025377	Ppp2r2b	-	-
10090.ENSMUSP00000005606	Prkaca	-	hub
10090.ENSMUSP00000005601	Il27ra	-	-
10090.ENSMUSP00000095962	Fbxw18	-	-
10090.ENSMUSP00000068298	Agtr1b	-	-
10090.ENSMUSP00000019266	Ccl9	-	hub
10090.ENSMUSP00000028311	Traf2	-	-
10090.ENSMUSP00000093653	Ptgdr	-	-
10090.ENSMUSP00000036765	P2ry2	-	-
10090.ENSMUSP00000000186	Fgf23	-	-
10090.ENSMUSP00000000187	Fgf6	-	-
10090.ENSMUSP00000113308	Synj1	-	-
10090.ENSMUSP00000033621	Gla	-	-
10090.ENSMUSP00000041774	Gata6	-	-
10090.ENSMUSP00000021898	Shc3	-	-
10090.ENSMUSP00000098436	Selplg	-	-
10090.ENSMUSP00000098927	Plb1	-	-
10090.ENSMUSP00000082816	Pml	-	-
10090.ENSMUSP00000099432	Fbxl20	-	-
10090.ENSMUSP00000066381	Galr1	-	hub
10090.ENSMUSP00000099436	Psmb3	-	hub
10090.ENSMUSP00000056152	Otc	-	-
10090.ENSMUSP00000053908	Ston2	-	-
10090.ENSMUSP00000029131	Ggt7	-	-
10090.ENSMUSP00000126092	Pik3c2a	-	-
10090.ENSMUSP00000034408	Gpr83	-	-
10090.ENSMUSP00000127941	Inpp5d	-	-
10090.ENSMUSP00000108075	Sh3kbp1	-	-
10090.ENSMUSP00000073268	-	-	-
10090.ENSMUSP00000092019	Id1	-	-
10090.ENSMUSP00000133957	Grm7	-	hub
10090.ENSMUSP00000109979	Add1	-	-
10090.ENSMUSP00000025402	Gnal	-	-
10090.ENSMUSP00000002588	Tiam1	-	-
10090.ENSMUSP00000062601	Cldn34c4	-	-
10090.ENSMUSP00000062607	Pla2g4f	-	-
10090.ENSMUSP00000021496	Serpina3a	-	-
10090.ENSMUSP00000033990	Wrn	-	-
10090.ENSMUSP00000044831	Atrip	-	-
10090.ENSMUSP00000078625	-	-	hub
10090.ENSMUSP00000053638	Aplnr	-	hub
10090.ENSMUSP00000124963	Prkg2	-	-
10090.ENSMUSP00000078339	Gm10093	-	-
10090.ENSMUSP00000032262	Clec1b	-	-
10090.ENSMUSP00000080650	Rnf217	-	-
10090.ENSMUSP00000077168	Glmn	-	-
10090.ENSMUSP00000055579	Chrm3	-	-
10090.ENSMUSP00000001036	Tyk2	-	-
10090.ENSMUSP00000017153	Sdc4	-	-
10090.ENSMUSP00000048376	Malt1	-	-
10090.ENSMUSP00000059705	Adra2c	-	hub
10090.ENSMUSP00000043437	Ric1	-	-
10090.ENSMUSP00000056977	Ajuba	-	-
10090.ENSMUSP00000086731	Gpr15	-	-
10090.ENSMUSP00000086730	Magi1	-	-
10090.ENSMUSP00000063644	Prkn	-	-
10090.ENSMUSP00000049175	Gna15	-	-
10090.ENSMUSP00000118458	Pla2g4b	-	-
10090.ENSMUSP00000088175	Tac1	-	-
10090.ENSMUSP00000088174	Rap1a	-	-
10090.ENSMUSP00000063734	Ezr	-	-
10090.ENSMUSP00000056576	Npy4r	-	hub
10090.ENSMUSP00000071289	Nf1	-	-
10090.ENSMUSP00000003981	Il7r	-	-
10090.ENSMUSP00000037377	Fbxo2	-	-
10090.ENSMUSP00000072134	Pi4kb	-	-
10090.ENSMUSP00000033846	Angpt2	-	-
10090.ENSMUSP00000035115	Vipr1	-	-
10090.ENSMUSP00000056581	Tas2r41	-	-
10090.ENSMUSP00000049026	Fnip1	-	-
10090.ENSMUSP00000006137	Trap1	-	-
10090.ENSMUSP00000052600	Ffar2	-	-
10090.ENSMUSP00000006005	Pth1r	-	-
10090.ENSMUSP00000032489	Ltbr	-	-
10090.ENSMUSP00000036159	Ptgdr2	-	-
10090.ENSMUSP00000026479	Dctn2	-	-
10090.ENSMUSP00000049683	Ch25h	-	-
10090.ENSMUSP00000026474	Gli1	-	-
10090.ENSMUSP00000033054	Adm	-	-
10090.ENSMUSP00000114180	Ubc	-	hub
10090.ENSMUSP00000092602	Klhl9	-	-
10090.ENSMUSP00000058723	Tmed3	-	-
10090.ENSMUSP00000099904	Ass1	-	-
10090.ENSMUSP00000016511	Ptk6	-	-
10090.ENSMUSP00000006221	Vps54	-	-
10090.ENSMUSP00000103571	Shank1	-	-
10090.ENSMUSP00000017572	Psmd11	-	hub
10090.ENSMUSP00000007602	M6pr	-	-
10090.ENSMUSP00000071035	Smad1	-	-
10090.ENSMUSP00000080370	Gper1	-	hub
10090.ENSMUSP00000023486	Tfrc	-	-
10090.ENSMUSP00000030747	Casp9	-	-
10090.ENSMUSP00000023007	Adcy8	-	-
10090.ENSMUSP00000064498	Try5	-	-
10090.ENSMUSP00000091306	Cep63	-	-
10090.ENSMUSP00000065949	Cenpj	-	-
10090.ENSMUSP00000090789	Taf1c	-	-
10090.ENSMUSP00000050076	Adrm1	-	-
10090.ENSMUSP00000070925	Ptafr	-	-
10090.ENSMUSP00000016680	Cul4a	-	-
10090.ENSMUSP00000032879	Rab30	-	-
10090.ENSMUSP00000034085	Brd7	-	-
10090.ENSMUSP00000032874	Sh3gl3	-	-
10090.ENSMUSP00000111457	Synj2	-	-
10090.ENSMUSP00000039107	Ccr3	-	hub
10090.ENSMUSP00000030528	Pla2g2d	-	-
10090.ENSMUSP00000100979	Tcf3	-	-
10090.ENSMUSP00000030524	Pla2g5	-	-
10090.ENSMUSP00000030526	Pla2g2f	-	-
10090.ENSMUSP00000120803	Pkd1l1	-	-
10090.ENSMUSP00000094151	A1bg	-	-
10090.ENSMUSP00000040847	Adrb1	-	-
10090.ENSMUSP00000020687	Pttg1	-	-
10090.ENSMUSP00000104890	Map3k1	-	-
10090.ENSMUSP00000020683	Hus1	-	-
10090.ENSMUSP00000103378	Gabbr2	-	hub
10090.ENSMUSP00000070250	Agfg1	-	-
10090.ENSMUSP00000025981	Tctn3	-	-
10090.ENSMUSP00000030417	Cdc42	-	-
10090.ENSMUSP00000075266	Fbxo40	-	-
10090.ENSMUSP00000025966	Cyp2c55	-	-
10090.ENSMUSP00000079324	Met	-	-
10090.ENSMUSP00000021796	Edn1	-	-
10090.ENSMUSP00000075338	Tdpoz4	-	-
10090.ENSMUSP00000025740	Rad9a	-	-
10090.ENSMUSP00000020843	Acaca	-	-
10090.ENSMUSP00000020664	Itk	-	-
10090.ENSMUSP00000045675	Pkd2l1	-	-
10090.ENSMUSP00000095792	Rragd	-	-
10090.ENSMUSP00000000776	Tubgcp3	-	-
10090.ENSMUSP00000132140	Psmb11	-	-
10090.ENSMUSP00000006912	Pip4k2a	-	-
10090.ENSMUSP00000136791	-	-	hub
10090.ENSMUSP00000034150	Gab1	-	-
10090.ENSMUSP00000131401	Sspo	-	-
10090.ENSMUSP00000018737	Sparc	-	-
10090.ENSMUSP00000060137	Fbxl22	-	-
10090.ENSMUSP00000004076	Grm3	-	hub
10090.ENSMUSP00000020507	Fgf18	-	-
10090.ENSMUSP00000116108	Tcp1	-	-
10090.ENSMUSP00000107499	Pik3c2g	-	-
10090.ENSMUSP00000046324	Gstt2	-	-
10090.ENSMUSP00000074009	Ifnlr1	-	-
10090.ENSMUSP00000024698	Tnfrsf12a	-	-
10090.ENSMUSP00000024699	Cldn6	-	-
10090.ENSMUSP00000028098	Orc4	-	-
10090.ENSMUSP00000046255	Rbbp8	-	-
10090.ENSMUSP00000102538	Ngf	-	-
10090.ENSMUSP00000020062	Gprc6a	-	-
10090.ENSMUSP00000037574	Trpc4ap	-	-
10090.ENSMUSP00000004986	Mapk13	-	-
10090.ENSMUSP00000109761	Stx18	-	-
10090.ENSMUSP00000071811	Fbxw26	-	-
10090.ENSMUSP00000004214	Cacna1e	-	-
10090.ENSMUSP00000101944	Cyp2u1	-	-
10090.ENSMUSP00000024565	Nox3	-	-
10090.ENSMUSP00000074310	Hist1h2ak	-	-
10090.ENSMUSP00000027753	Lamc2	-	-
10090.ENSMUSP00000033502	Gata1	-	-
10090.ENSMUSP00000025363	Hbegf	-	-
10090.ENSMUSP00000125977	Rps24	-	-
10090.ENSMUSP00000109502	Amer1	-	-
10090.ENSMUSP00000021335	Scfd1	-	-
10090.ENSMUSP00000099645	Fgf11	-	-
10090.ENSMUSP00000005611	Myl10	-	-
10090.ENSMUSP00000012426	Wnt8a	-	-
10090.ENSMUSP00000025968	Cyp2c39	-	-
10090.ENSMUSP00000025561	Anxa1	-	hub
10090.ENSMUSP00000025961	Prdx3	-	-
10090.ENSMUSP00000093316	Fpr-s1	-	hub
10090.ENSMUSP00000093311	Fpr-rs4	-	hub
10090.ENSMUSP00000039109	Ppp1ca	-	-
10090.ENSMUSP00000093644	Vti1a	-	-
10090.ENSMUSP00000000199	Ncs1	-	-
10090.ENSMUSP00000038368	Copg2	-	-
10090.ENSMUSP00000108961	Ubr2	-	-
10090.ENSMUSP00000000194	Ccl12	-	-
10090.ENSMUSP00000033617	Btk	-	-
10090.ENSMUSP00000033610	Nox1	-	-
10090.ENSMUSP00000004453	Gpx6	-	-
10090.ENSMUSP00000004456	Gpx5	-	-
10090.ENSMUSP00000025569	Tmem216	-	-
10090.ENSMUSP00000061754	F2r	-	-
10090.ENSMUSP00000032992	Eif3c	-	-
10090.ENSMUSP00000005923	Psmb4	-	hub
10090.ENSMUSP00000099428	Thra	-	-
10090.ENSMUSP00000022217	Zfyve16	-	-
10090.ENSMUSP00000104411	Wnt9a	-	-
10090.ENSMUSP00000099423	Ccr7	-	hub
10090.ENSMUSP00000112481	Ctsf	-	-
10090.ENSMUSP00000018691	Pip4k2b	-	-
10090.ENSMUSP00000043936	Htr2c	-	-
10090.ENSMUSP00000029128	Map1lc3a	-	-
10090.ENSMUSP00000038744	Skp1	-	hub
10090.ENSMUSP00000101898	Ube2d3	-	-
10090.ENSMUSP00000085293	S1pr3	-	hub
10090.ENSMUSP00000028696	Ddb2	-	-
10090.ENSMUSP00000042150	Rras	-	-
10090.ENSMUSP00000078741	Notch2	-	-
10090.ENSMUSP00000078740	Ugt2a2	-	-
10090.ENSMUSP00000034415	Taf1d	-	-
10090.ENSMUSP00000022697	Fgf17	-	-
10090.ENSMUSP00000099510	Mtor	-	-
10090.ENSMUSP00000025418	Psmg2	-	-
10090.ENSMUSP00000097547	Fyn	-	-
10090.ENSMUSP00000062637	C2cd3	-	-
10090.ENSMUSP00000032477	Necap1	-	-
10090.ENSMUSP00000033473	Fgf13	-	-
10090.ENSMUSP00000083193	Caln1	-	-
10090.ENSMUSP00000043849	Tgfb2	-	-
10090.ENSMUSP00000052089	Catsperb	-	-
10090.ENSMUSP00000006467	Arpc2	-	-
10090.ENSMUSP00000033929	Tnks	-	-
10090.ENSMUSP00000083281	Ap2s1	-	-
10090.ENSMUSP00000066403	Lonrf1	-	-
10090.ENSMUSP00000018287	Mafk	-	-
10090.ENSMUSP00000072237	Tas2r104	-	-
10090.ENSMUSP00000001008	Ccl3	-	-
10090.ENSMUSP00000081010	Gpx1	-	-
10090.ENSMUSP00000078630	Gss	-	-
10090.ENSMUSP00000021932	Drd1	-	-
10090.ENSMUSP00000021933	Ctsl	-	-
10090.ENSMUSP00000052716	Fbxl13	-	-
10090.ENSMUSP00000091469	Cdc6	-	-
10090.ENSMUSP00000091463	Fzd2	-	-
10090.ENSMUSP00000047518	Ramp3	-	-
10090.ENSMUSP00000108742	Brpf1	-	-
10090.ENSMUSP00000077314	Gng8	-	-
10090.ENSMUSP00000049161	Ctf1	-	-
10090.ENSMUSP00000058629	Fzd1	-	-
10090.ENSMUSP00000062256	Adrb2	-	-
10090.ENSMUSP00000044227	Itga9	-	-
10090.ENSMUSP00000037385	Lepr	-	-
10090.ENSMUSP00000035120	Cck	-	-
10090.ENSMUSP00000003640	Fosb	-	-
10090.ENSMUSP00000029126	Itch	-	-
10090.ENSMUSP00000112221	Nck1	-	-
10090.ENSMUSP00000026866	Sclt1	-	-
10090.ENSMUSP00000031117	Gnpda2	-	-
10090.ENSMUSP00000063054	Rab33b	-	-
10090.ENSMUSP00000092200	Rasgrp4	-	-
10090.ENSMUSP00000119465	Aim2	-	-
10090.ENSMUSP00000110409	Gpr45	-	-
10090.ENSMUSP00000087611	Ncald	-	-
10090.ENSMUSP00000036384	Rac2	-	-
10090.ENSMUSP00000128803	Myl6	-	-
10090.ENSMUSP00000026466	Tac3	-	-
10090.ENSMUSP00000036141	Amdhd2	-	-
10090.ENSMUSP00000023128	Itga5	-	-
10090.ENSMUSP00000058757	Ptpn11	-	-
10090.ENSMUSP00000031607	Dtx1	-	-
10090.ENSMUSP00000119485	Inpp5e	-	-
10090.ENSMUSP00000026999	Smad7	-	-
10090.ENSMUSP00000076043	Tas2r106	-	-
10090.ENSMUSP00000030884	Mfn2	-	-
10090.ENSMUSP00000091312	Cep70	-	-
10090.ENSMUSP00000111048	Ccnf	-	-
10090.ENSMUSP00000091319	Cep162	-	-
10090.ENSMUSP00000031280	Fgf5	-	-
10090.ENSMUSP00000040307	Map3k7	-	-
10090.ENSMUSP00000028522	Itga6	-	-
10090.ENSMUSP00000030642	Psmb2	-	hub
10090.ENSMUSP00000136655	Gm5741	-	-
10090.ENSMUSP00000113571	Ank1	-	-
10090.ENSMUSP00000091882	Cdc25a	-	-
10090.ENSMUSP00000112006	Ctss	-	-
10090.ENSMUSP00000032800	Tyrobp	-	-
10090.ENSMUSP00000024916	Lhcgr	-	-
10090.ENSMUSP00000023270	Cep97	-	-
10090.ENSMUSP00000100962	Tbxa2r	-	-
10090.ENSMUSP00000027931	Nek2	-	-
10090.ENSMUSP00000034093	Eif2ak3	-	-
10090.ENSMUSP00000128729	Sct	-	-
10090.ENSMUSP00000111269	Txnrd2	-	-
10090.ENSMUSP00000070868	Pla2g4a	-	-
10090.ENSMUSP00000064132	Tescl	-	-
10090.ENSMUSP00000006697	Itih3	-	-
10090.ENSMUSP00000088837	Insr	-	-
10090.ENSMUSP00000131373	Rnf19b	-	-
10090.ENSMUSP00000039376	Exo1	-	-
10090.ENSMUSP00000029429	Wnt2b	-	-
10090.ENSMUSP00000034594	Il10ra	-	-
10090.ENSMUSP00000030399	Rragc	-	-
10090.ENSMUSP00000110957	Cldn16	-	-
10090.ENSMUSP00000020307	Anapc16	-	-
10090.ENSMUSP00000020657	Ube2b	-	-
10090.ENSMUSP00000067305	Acvr2a	-	-
10090.ENSMUSP00000020278	Tacr2	-	-
10090.ENSMUSP00000080601	Dtx3l	-	-
10090.ENSMUSP00000020277	Hkdc1	-	-
10090.ENSMUSP00000020271	Srgn	-	-
10090.ENSMUSP00000127709	Fam3c	-	-
10090.ENSMUSP00000102630	Hsd3b1	-	-
10090.ENSMUSP00000102635	Hsd3b2	-	-
10090.ENSMUSP00000031422	Anapc7	-	-
10090.ENSMUSP00000038514	Irs2	-	-
10090.ENSMUSP00000131206	Ube2d2	-	-
10090.ENSMUSP00000128652	Fbxw25	-	-
10090.ENSMUSP00000025178	Vps52	-	-
10090.ENSMUSP00000079022	Aldoart2	-	-
10090.ENSMUSP00000024179	Nfatc4	-	-
10090.ENSMUSP00000039776	Pold1	-	-
10090.ENSMUSP00000028083	Psmb7	-	hub
10090.ENSMUSP00000020099	Cdk1	-	hub
10090.ENSMUSP00000024599	Igf2r	-	-
10090.ENSMUSP00000041766	Naip6	-	-
10090.ENSMUSP00000029331	P2ry1	-	-
10090.ENSMUSP00000026569	Drd4	-	hub
10090.ENSMUSP00000004990	Mapk14	-	-
10090.ENSMUSP00000104040	B9d2	-	-
10090.ENSMUSP00000052522	Pik3r6	-	-
10090.ENSMUSP00000035099	Gorasp1	-	-
10090.ENSMUSP00000024575	Rps6ka2	-	-
10090.ENSMUSP00000021323	1700023F06Rik	-	-
10090.ENSMUSP00000021324	Map3k14	-	-
10090.ENSMUSP00000061296	P2ry10	-	-
10090.ENSMUSP00000021329	Gosr2	-	-
10090.ENSMUSP00000024774	Guca1b	-	-
10090.ENSMUSP00000099981	Col15a1	-	-
10090.ENSMUSP00000099986	Pold2	-	-
10090.ENSMUSP00000099984	Gck	-	-
10090.ENSMUSP00000008987	Cldn13	-	-
10090.ENSMUSP00000025773	Pold4	-	-
10090.ENSMUSP00000101315	Pik3cd	-	-
10090.ENSMUSP00000034398	Cep57	-	-
10090.ENSMUSP00000112765	Btc	-	-
10090.ENSMUSP00000082125	Serpina3c	-	-
10090.ENSMUSP00000082127	Serpina3b	-	-
10090.ENSMUSP00000034396	Mtmr2	-	-
10090.ENSMUSP00000102857	Psmd4	-	hub
10090.ENSMUSP00000015987	Rxrg	-	-
10090.ENSMUSP00000102855	Pip5k1a	-	-
10090.ENSMUSP00000072330	Myod1	-	-
10090.ENSMUSP00000126169	Cldn20	-	-
10090.ENSMUSP00000025791	Grk2	-	-
10090.ENSMUSP00000004330	Ikbkg	-	-
10090.ENSMUSP00000025797	Mbl2	-	-
10090.ENSMUSP00000018113	Ptgis	-	-
10090.ENSMUSP00000025223	Cyp21	-	-
10090.ENSMUSP00000122080	Ptgir	-	-
10090.ENSMUSP00000085913	Myl9	-	-
10090.ENSMUSP00000043146	Shc4	-	-
10090.ENSMUSP00000022331	Opn4	-	-
10090.ENSMUSP00000042632	Chrm1	-	-
10090.ENSMUSP00000025425	Cep192	-	-
10090.ENSMUSP00000032399	Kras	-	-
10090.ENSMUSP00000107869	Cacna1d	-	-
10090.ENSMUSP00000093200	Npw	-	hub
10090.ENSMUSP00000056604	Hist1h2ba	-	-
10090.ENSMUSP00000069631	Dhrs9	-	-
10090.ENSMUSP00000059129	Socs3	-	-
10090.ENSMUSP00000078795	Znrf2	-	-
10090.ENSMUSP00000034774	Itga11	-	-
10090.ENSMUSP00000034777	Calml4	-	-
10090.ENSMUSP00000082051	Fbxw16	-	-
10090.ENSMUSP00000124942	Gm10696	-	-
10090.ENSMUSP00000056774	Pik3r1	-	hub
10090.ENSMUSP00000043851	Mtmr7	-	-
10090.ENSMUSP00000047376	Gls2	-	-
10090.ENSMUSP00000015858	Cers2	-	-
10090.ENSMUSP00000126762	Gm2564	-	-
10090.ENSMUSP00000092845	Fbxw9	-	-
10090.ENSMUSP00000067964	Gpsm1	-	-
10090.ENSMUSP00000080974	Cd36	-	-
10090.ENSMUSP00000099368	Cttn	-	-
10090.ENSMUSP00000105709	-	-	-
10090.ENSMUSP00000099366	Plcd3	-	-
10090.ENSMUSP00000026211	Cyp2c23	-	-
10090.ENSMUSP00000099364	Nsf	-	-
10090.ENSMUSP00000035045	Mras	-	-
10090.ENSMUSP00000069529	Stx3	-	-
10090.ENSMUSP00000048358	Ltb4r2	-	-
10090.ENSMUSP00000133064	Fgfr3	-	-
10090.ENSMUSP00000035048	Cldn18	-	-
10090.ENSMUSP00000052894	Fpr1	-	hub
10090.ENSMUSP00000034602	Cd3d	-	-
10090.ENSMUSP00000133117	Fga	-	-
10090.ENSMUSP00000034607	Arcn1	-	-
10090.ENSMUSP00000115750	Dna2	-	-
10090.ENSMUSP00000089936	Gng7	-	-
10090.ENSMUSP00000062392	Prkca	-	-
10090.ENSMUSP00000055803	Glb1	-	-
10090.ENSMUSP00000014913	Psmb1	-	hub
10090.ENSMUSP00000014911	Tbp	-	-
10090.ENSMUSP00000026050	Gsto1	-	-
10090.ENSMUSP00000077438	Cacnb4	-	-
10090.ENSMUSP00000135993	-	-	-
10090.ENSMUSP00000089336	Hist1h2ah	-	-
10090.ENSMUSP00000026858	Plk4	-	-
10090.ENSMUSP00000058233	Fbxo10	-	-
10090.ENSMUSP00000077899	Kl	-	-
10090.ENSMUSP00000117082	Dcaf10	-	-
10090.ENSMUSP00000047712	Cbr3	-	-
10090.ENSMUSP00000026328	Prdx4	-	-
10090.ENSMUSP00000037735	Golga1	-	-
10090.ENSMUSP00000035551	Avp	-	hub
10090.ENSMUSP00000002044	Map3k3	-	-
10090.ENSMUSP00000040315	Mapk6	-	-
10090.ENSMUSP00000032094	Fbxl14	-	-
10090.ENSMUSP00000120632	Ppat	-	-
10090.ENSMUSP00000071017	Rnf144b	-	-
10090.ENSMUSP00000023462	Mapk1	-	-
10090.ENSMUSP00000023467	Pak2	-	-
10090.ENSMUSP00000051657	Psmd8	-	hub
10090.ENSMUSP00000110611	Kalrn	-	-
10090.ENSMUSP00000036044	Apob	-	-
10090.ENSMUSP00000000828	Txnrd3	-	-
10090.ENSMUSP00000104964	Kcnip1	-	-
10090.ENSMUSP00000063910	Gpr20	-	-
10090.ENSMUSP00000070840	Uts2b	-	-
10090.ENSMUSP00000001790	Cldn15	-	-
10090.ENSMUSP00000027038	Oprk1	-	hub
10090.ENSMUSP00000028533	Fshb	-	-
10090.ENSMUSP00000018805	Cog1	-	-
10090.ENSMUSP00000121390	Epn3	-	-
10090.ENSMUSP00000115974	-	-	-
10090.ENSMUSP00000054990	Nhlrc1	-	-
10090.ENSMUSP00000032818	Fbxo17	-	-
10090.ENSMUSP00000037978	Trim36	-	-
10090.ENSMUSP00000016400	Ctsz	-	-
10090.ENSMUSP00000057543	Gnai2	-	hub
10090.ENSMUSP00000040956	Sccpdh	-	-
10090.ENSMUSP00000057896	Kif9	-	-
10090.ENSMUSP00000026148	Cbr2	-	-
10090.ENSMUSP00000103483	Clta	-	-
10090.ENSMUSP00000026144	Dcxr	-	-
10090.ENSMUSP00000116271	Lcp1	-	-
10090.ENSMUSP00000023689	Ifnar1	-	-
10090.ENSMUSP00000025914	Vegfb	-	-
10090.ENSMUSP00000023684	Gart	-	-
10090.ENSMUSP00000065679	Ppp1r3b	-	-
10090.ENSMUSP00000023687	Ifngr2	-	-
10090.ENSMUSP00000020312	Mcu	-	-
10090.ENSMUSP00000102591	Anapc15	-	-
10090.ENSMUSP00000020316	Tbk1	-	-
10090.ENSMUSP00000027817	Spta1	-	-
10090.ENSMUSP00000030384	Edn2	-	-
10090.ENSMUSP00000027144	Cps1	-	-
10090.ENSMUSP00000111479	Pik3c3	-	-
10090.ENSMUSP00000128387	Hectd2	-	-
10090.ENSMUSP00000135427	Hist2h2bb	-	-
10090.ENSMUSP00000003318	Dvl3	-	-
10090.ENSMUSP00000031411	Aldh2	-	-
10090.ENSMUSP00000025729	Tnks2	-	-
10090.ENSMUSP00000113188	Wnt5b	-	-
10090.ENSMUSP00000137596	-	-	-
10090.ENSMUSP00000038502	Cplx1	-	-
10090.ENSMUSP00000029326	Sucnr1	-	hub
10090.ENSMUSP00000025166	Cdh2	-	-
10090.ENSMUSP00000074573	Hcst	-	-
10090.ENSMUSP00000109348	Sptan1	-	-
10090.ENSMUSP00000137353	Ccl19	-	hub
10090.ENSMUSP00000079309	Tbpl2	-	-
10090.ENSMUSP00000045239	Golgb1	-	-
10090.ENSMUSP00000046503	Nlrp4c	-	-
10090.ENSMUSP00000020085	Ube2d1	-	-
10090.ENSMUSP00000033008	Psma1	-	hub
10090.ENSMUSP00000079306	Hspa2	-	-
10090.ENSMUSP00000068282	Ugt2b17	-	-
10090.ENSMUSP00000081370	Cyp4a12a	-	-
10090.ENSMUSP00000058990	Cog7	-	-
10090.ENSMUSP00000020323	Avpr1a	-	-
10090.ENSMUSP00000000220	Ins2	-	-
10090.ENSMUSP00000015197	Gata2	-	-
10090.ENSMUSP00000004949	Traf6	-	-
10090.ENSMUSP00000033075	Stx4	-	-
10090.ENSMUSP00000060828	Syk	-	-
10090.ENSMUSP00000129491	Shc2	-	-
10090.ENSMUSP00000008991	Sptbn2	-	-
10090.ENSMUSP00000033000	Il21r	-	-
10090.ENSMUSP00000099991	Pdpk1	-	-
10090.ENSMUSP00000032371	Gys2	-	-
10090.ENSMUSP00000081334	Cldn19	-	-
10090.ENSMUSP00000025761	Cabp4	-	-
10090.ENSMUSP00000028341	Anapc2	-	-
10090.ENSMUSP00000061604	Crbn	-	-
10090.ENSMUSP00000025946	Cyp26a1	-	-
10090.ENSMUSP00000071214	Eif2s1	-	-
10090.ENSMUSP00000033466	Cd40lg	-	-
10090.ENSMUSP00000077813	Xcr1	-	-
10090.ENSMUSP00000028348	Itgb6	-	-
10090.ENSMUSP00000003137	Cyp2c29	-	-
10090.ENSMUSP00000047586	Gngt2	-	-
10090.ENSMUSP00000131355	Glg1	-	-
10090.ENSMUSP00000106724	Gnrh1	-	-
10090.ENSMUSP00000008350	Cers4	-	-
10090.ENSMUSP00000061991	Phka1	-	-
10090.ENSMUSP00000025239	Bin1	-	-
10090.ENSMUSP00000022235	Htr1a	-	hub
10090.ENSMUSP00000109237	Copg1	-	-
10090.ENSMUSP00000109234	Txk	-	-
10090.ENSMUSP00000025230	C2	-	-
10090.ENSMUSP00000025541	Gnaq	-	hub
10090.ENSMUSP00000033671	Rps6ka3	-	-
10090.ENSMUSP00000132180	Cyp2j11	-	-
10090.ENSMUSP00000053420	Cldn4	-	-
10090.ENSMUSP00000053394	S1pr2	-	hub
10090.ENSMUSP00000014263	Ugt1a6	-	-
10090.ENSMUSP00000126758	Ccr9	-	hub
10090.ENSMUSP00000069418	C4b	-	-
10090.ENSMUSP00000122072	Ramp2	-	-
10090.ENSMUSP00000053986	Lpar4	-	-
10090.ENSMUSP00000022656	Bora	-	-
10090.ENSMUSP00000022784	Haus4	-	-
10090.ENSMUSP00000033389	Fgf15	-	-
10090.ENSMUSP00000082827	Smurf1	-	-
10090.ENSMUSP00000033383	Usp11	-	-
10090.ENSMUSP00000052262	Vamp7	-	-
10090.ENSMUSP00000044808	Efcab11	-	-
10090.ENSMUSP00000069284	Pi4k2a	-	-
10090.ENSMUSP00000037018	Fgg	-	-
10090.ENSMUSP00000126597	Micu1	-	-
10090.ENSMUSP00000001327	Itgb7	-	-
10090.ENSMUSP00000044660	Cacna2d4	-	-
10090.ENSMUSP00000078875	Fcer1g	-	-
10090.ENSMUSP00000086564	Tnfrsf13c	-	-
10090.ENSMUSP00000043467	Dhrs11	-	-
10090.ENSMUSP00000037126	Bub1b	-	-
10090.ENSMUSP00000048929	Aox4	-	-
10090.ENSMUSP00000134672	Pla2g6	-	-
10090.ENSMUSP00000026292	Huwe1	-	-
10090.ENSMUSP00000077553	Memo1	-	-
10090.ENSMUSP00000087744	Efcab1	-	-
10090.ENSMUSP00000047968	S100b	-	-
10090.ENSMUSP00000110198	Cetn2	-	-
10090.ENSMUSP00000051392	Rln3	-	hub
10090.ENSMUSP00000080694	Rps6ka6	-	-
10090.ENSMUSP00000056836	Cfd	-	-
10090.ENSMUSP00000049528	Rbbp6	-	-
10090.ENSMUSP00000049527	Taar1	-	-
10090.ENSMUSP00000076933	Arpc5	-	-
10090.ENSMUSP00000009003	Rala	-	-
10090.ENSMUSP00000063670	Gpr17	-	hub
10090.ENSMUSP00000017920	Crk	-	-
10090.ENSMUSP00000017290	Brca1	-	-
10090.ENSMUSP00000018966	Sfrp5	-	-
10090.ENSMUSP00000065089	Aldh7a1	-	-
10090.ENSMUSP00000094863	-	-	-
10090.ENSMUSP00000006565	Cdc20	-	-
10090.ENSMUSP00000001780	Akt1	-	-
10090.ENSMUSP00000051487	Hpcal4	-	-
10090.ENSMUSP00000058175	Fbxw15	-	-
10090.ENSMUSP00000009790	Pla2g12b	-	-
10090.ENSMUSP00000063293	Syt1	-	-
10090.ENSMUSP00000080325	Sh3pxd2a	-	-
10090.ENSMUSP00000051132	Oxtr	-	-
10090.ENSMUSP00000031622	Ocm	-	-
10090.ENSMUSP00000031625	Arpc1a	-	-
10090.ENSMUSP00000052581	Lpar1	-	hub
10090.ENSMUSP00000059637	Nlrc4	-	-
10090.ENSMUSP00000076115	Efna5	-	-
10090.ENSMUSP00000071486	Actg1	-	-
10090.ENSMUSP00000085581	Ube2c	-	-
10090.ENSMUSP00000002677	Axl	-	-
10090.ENSMUSP00000002678	Tgfb1	-	-
10090.ENSMUSP00000027559	Tnfrsf11a	-	-
10090.ENSMUSP00000035092	Myd88	-	-
10090.ENSMUSP00000018816	Copz2	-	-
10090.ENSMUSP00000032824	Psmc4	-	hub
10090.ENSMUSP00000023214	Dgat1	-	-
10090.ENSMUSP00000070993	Ywhae	-	-
10090.ENSMUSP00000001479	Kpnb1	-	-
10090.ENSMUSP00000023673	Runx1	-	-
10090.ENSMUSP00000026156	Rfng	-	-
10090.ENSMUSP00000131991	Tnnc1	-	-
10090.ENSMUSP00000100581	Hist2h2aa1,Hist2h2aa2	-	-
10090.ENSMUSP00000099794	Gcg	-	hub
10090.ENSMUSP00000067640	Tas2r129	-	-
10090.ENSMUSP00000074810	Orm2	-	-
10090.ENSMUSP00000057956	Erbin	-	-
10090.ENSMUSP00000029740	Rnf115	-	-
10090.ENSMUSP00000051544	Vamp4	-	-
10090.ENSMUSP00000029744	Itga10	-	-
10090.ENSMUSP00000010804	Plcd1	-	-
10090.ENSMUSP00000128388	Pdgfd	-	-
10090.ENSMUSP00000023693	Ifnar2	-	-
10090.ENSMUSP00000023691	Il10rb	-	-
10090.ENSMUSP00000020634	Mapk9	-	-
10090.ENSMUSP00000000329	Alox12	-	-
10090.ENSMUSP00000040580	Galm	-	-
10090.ENSMUSP00000023502	Snx4	-	-
10090.ENSMUSP00000000326	Bcl6b	-	-
10090.ENSMUSP00000023507	Gsk3b	-	-
10090.ENSMUSP00000020329	Egfr	-	hub
10090.ENSMUSP00000024206	Gnb3	-	-
10090.ENSMUSP00000020257	Sirt1	-	-
10090.ENSMUSP00000057392	Cetn1	-	-
10090.ENSMUSP00000027775	Efcab2	-	-
10090.ENSMUSP00000031402	-	-	-
10090.ENSMUSP00000064205	Il6st	-	-
10090.ENSMUSP00000033056	Pycard	-	-
10090.ENSMUSP00000136564	Gm9125	-	-
10090.ENSMUSP00000107851	Klhl12	-	-
10090.ENSMUSP00000030289	Usp1	-	-
10090.ENSMUSP00000137582	-	-	-
10090.ENSMUSP00000137349	Gm5225	-	-
10090.ENSMUSP00000021698	Hsp90aa1	-	-
10090.ENSMUSP00000060584	Cyp2c70	-	-
10090.ENSMUSP00000109688	Cldn34d	-	-
10090.ENSMUSP00000093470	Tbpl1	-	-
10090.ENSMUSP00000001927	Ltbp1	-	-
10090.ENSMUSP00000102296	Gstm6	-	-
10090.ENSMUSP00000116040	Gm11639	-	-
10090.ENSMUSP00000041184	Psmf1	-	-
10090.ENSMUSP00000030047	Tnfsf8	-	-
10090.ENSMUSP00000030044	Orm1	-	-
10090.ENSMUSP00000028997	Aurka	-	-
10090.ENSMUSP00000015612	Notch4	-	-
10090.ENSMUSP00000105248	Cep250	-	-
10090.ENSMUSP00000021346	Tshr	-	-
10090.ENSMUSP00000024791	Trem2	-	-
10090.ENSMUSP00000093296	Fpr-rs6	-	hub
10090.ENSMUSP00000093297	Fpr-rs7	-	hub
10090.ENSMUSP00000047774	Htr2a	-	-
10090.ENSMUSP00000042327	Lpar6	-	-
10090.ENSMUSP00000042987	Rps6ka5	-	-
10090.ENSMUSP00000003121	Rab8a	-	-
10090.ENSMUSP00000061185	Crh	-	-
10090.ENSMUSP00000130225	C130060K24Rik	-	-
10090.ENSMUSP00000053700	Tas2r16	-	-
10090.ENSMUSP00000019514	-	-	-
10090.ENSMUSP00000117872	Fbxw10	-	-
10090.ENSMUSP00000072598	Ugt2b38	-	-
10090.ENSMUSP00000113341	Csnk1e	-	-
10090.ENSMUSP00000088366	Tdpoz2	-	-
10090.ENSMUSP00000113342	Il23r	-	-
10090.ENSMUSP00000005791	Cabp5	-	-
10090.ENSMUSP00000037712	Lpar3	-	hub
10090.ENSMUSP00000126108	Acvr2b	-	-
10090.ENSMUSP00000104445	Hist3h2a	-	-
10090.ENSMUSP00000033664	Il2rg	-	-
10090.ENSMUSP00000120840	Fbxo7	-	-
10090.ENSMUSP00000053897	Erbb2	-	-
10090.ENSMUSP00000039621	Rfc3	-	-
10090.ENSMUSP00000025338	Gabbr1	-	hub
10090.ENSMUSP00000019608	Ptger1	-	-
10090.ENSMUSP00000029172	Ghrh	-	-
10090.ENSMUSP00000042181	Cldn11	-	-
10090.ENSMUSP00000025842	Gal	-	hub
10090.ENSMUSP00000025844	Ctsw	-	-
10090.ENSMUSP00000026128	Anapc11	-	-
10090.ENSMUSP00000041902	Cbl	-	-
10090.ENSMUSP00000004172	Hmox2	-	-
10090.ENSMUSP00000112905	Gm20489	-	-
10090.ENSMUSP00000105663	Ptk2	-	-
10090.ENSMUSP00000099819	Vdac1	-	-
10090.ENSMUSP00000032629	Cyfip1	-	-
10090.ENSMUSP00000032627	Tubgcp5	-	-
10090.ENSMUSP00000056752	Fgf4	-	-
10090.ENSMUSP00000038881	Ccp110	-	-
10090.ENSMUSP00000059034	Prokr1	-	-
10090.ENSMUSP00000005976	Tnfsf14	-	-
10090.ENSMUSP00000086592	Agtr2	-	hub
10090.ENSMUSP00000022791	Fbxo4	-	-
10090.ENSMUSP00000044877	Bet1	-	-
10090.ENSMUSP00000097809	Ttf1	-	-
10090.ENSMUSP00000034754	Bnip2	-	-
10090.ENSMUSP00000048603	Cog6	-	-
10090.ENSMUSP00000099384	Tnnc2	-	-
10090.ENSMUSP00000022009	Cetn3	-	-
10090.ENSMUSP00000047950	Cdc16	-	-
10090.ENSMUSP00000058611	Naip5	-	-
10090.ENSMUSP00000066238	Rap1b	-	-
10090.ENSMUSP00000078682	Ctbp1	-	-
10090.ENSMUSP00000059211	Ercc8	-	-
10090.ENSMUSP00000044276	Sh3pxd2b	-	-
10090.ENSMUSP00000055137	Oxgr1	-	-
10090.ENSMUSP00000048284	Cyp2c54	-	-
10090.ENSMUSP00000062864	Pik3cg	-	-
10090.ENSMUSP00000033805	Psmd10	-	hub
10090.ENSMUSP00000097972	B3glct	-	-
10090.ENSMUSP00000062467	Keap1	-	-
10090.ENSMUSP00000098639	Serpina3m	-	-
10090.ENSMUSP00000017604	Cyba	-	-
10090.ENSMUSP00000108660	Cntrl	-	-
10090.ENSMUSP00000028426	Cers6	-	-
10090.ENSMUSP00000055564	Ffar1	-	-
10090.ENSMUSP00000034973	Smad3	-	-
10090.ENSMUSP00000035158	Tf	-	-
10090.ENSMUSP00000084196	Gpr55	-	-
10090.ENSMUSP00000044722	Cyp2c38	-	-
10090.ENSMUSP00000035400	Nckap1l	-	-
10090.ENSMUSP00000118491	Abi1	-	-
10090.ENSMUSP00000052103	Akt2	-	-
10090.ENSMUSP00000037222	Catsper2	-	-
10090.ENSMUSP00000044682	Psenen	-	-
10090.ENSMUSP00000108468	Mapk10	-	-
10090.ENSMUSP00000048736	Ptger4	-	-
10090.ENSMUSP00000033939	Ikbkb	-	-
10090.ENSMUSP00000026302	Maged2	-	-
10090.ENSMUSP00000031897	Gstk1	-	-
10090.ENSMUSP00000125217	Cyp2c40	-	-
10090.ENSMUSP00000033936	Dkk4	-	-
10090.ENSMUSP00000134591	Cyp2j8	-	-
10090.ENSMUSP00000100964	Pip5k1c	-	-
10090.ENSMUSP00000027785	Sdccag8	-	-
10090.ENSMUSP00000002064	Blvra	-	-
10090.ENSMUSP00000049394	Cbr1	-	-
10090.ENSMUSP00000058168	Dcaf7	-	-
10090.ENSMUSP00000055919	Csnk2a2	-	-
10090.ENSMUSP00000049391	Aox3	-	-
10090.ENSMUSP00000035579	Lgals3bp	-	-
10090.ENSMUSP00000031093	Cckar	-	-
10090.ENSMUSP00000097071	Cyp2c68	-	-
10090.ENSMUSP00000020174	Stx7	-	-
10090.ENSMUSP00000044123	Siah1a	-	-
10090.ENSMUSP00000064694	Pld1	-	-
10090.ENSMUSP00000030872	Orc5	-	-
10090.ENSMUSP00000016081	H2afy	-	-
10090.ENSMUSP00000086820	Il2rb	-	-
10090.ENSMUSP00000031654	Pomp	-	-
10090.ENSMUSP00000023449	Snap29	-	-
10090.ENSMUSP00000054062	Galr2	-	hub
10090.ENSMUSP00000053703	Adra1a	-	-
10090.ENSMUSP00000000808	Il12rb1	-	-
10090.ENSMUSP00000027015	Casp1	-	-
10090.ENSMUSP00000028517	Ola1	-	-
10090.ENSMUSP00000026012	Cyp17a1	-	-
10090.ENSMUSP00000026547	Tubgcp2	-	-
10090.ENSMUSP00000028635	Cops2	-	-
10090.ENSMUSP00000057563	Gp1ba	-	-
10090.ENSMUSP00000030673	Csf3r	-	-
10090.ENSMUSP00000064878	Wnt5a	-	-
10090.ENSMUSP00000071078	Cope	-	-
10090.ENSMUSP00000040802	Haus8	-	-
10090.ENSMUSP00000040808	Chrm4	-	hub
10090.ENSMUSP00000088801	Mfn1	-	-
10090.ENSMUSP00000032779	Ctsc	-	-
10090.ENSMUSP00000020408	Mdm2	-	-
10090.ENSMUSP00000049063	Trpc5	-	-
10090.ENSMUSP00000007130	Ctnnb1	-	-
10090.ENSMUSP00000104830	Ube2v1	-	-
10090.ENSMUSP00000129872	-	-	-
10090.ENSMUSP00000023534	Golgb1	-	-
10090.ENSMUSP00000023535	Iqcb1	-	-
10090.ENSMUSP00000075794	Nlrp4e	-	-
10090.ENSMUSP00000129001	Nfatc1	-	-
10090.ENSMUSP00000023994	Serping1	-	-
10090.ENSMUSP00000045430	Catsper1	-	-
10090.ENSMUSP00000028740	Ttbk2	-	-
10090.ENSMUSP00000064276	G6pc3	-	-
10090.ENSMUSP00000041427	Lefty1	-	-
10090.ENSMUSP00000027165	Cd28	-	-
10090.ENSMUSP00000027164	Ctla4	-	-
10090.ENSMUSP00000074684	Nfe2	-	-
10090.ENSMUSP00000038527	Cib2	-	-
10090.ENSMUSP00000070504	Haus6	-	-
10090.ENSMUSP00000075773	Ggt6	-	-
10090.ENSMUSP00000030299	Cyp2j5	-	-
10090.ENSMUSP00000000028	Cdc45	-	-
10090.ENSMUSP00000085030	Tnip2	-	-
10090.ENSMUSP00000045547	Cdon	-	-
10090.ENSMUSP00000057182	Mtm1	-	-
10090.ENSMUSP00000129739	Eps15l1	-	-
10090.ENSMUSP00000103916	Fbxo27	-	-
10090.ENSMUSP00000021750	Ryr2	-	-
10090.ENSMUSP00000075483	Tas2r125	-	-
10090.ENSMUSP00000030051	Txn	-	-
10090.ENSMUSP00000034029	Ednra	-	-
10090.ENSMUSP00000081004	Selenop	-	-
10090.ENSMUSP00000021595	Psmc1	-	hub
10090.ENSMUSP00000081009	Sephs2	-	-
10090.ENSMUSP00000074198	Nfatc2	-	-
10090.ENSMUSP00000034567	Dlat	-	-
10090.ENSMUSP00000053080	Spata21	-	-
10090.ENSMUSP00000002398	Adcy4	-	-
10090.ENSMUSP00000136371	-	-	-
10090.ENSMUSP00000099605	Il22ra1	-	-
10090.ENSMUSP00000074359	Glipr1	-	-
10090.ENSMUSP00000093043	Tas2r115	-	-
10090.ENSMUSP00000005815	Kit	-	-
10090.ENSMUSP00000025925	Pla2g16	-	-
10090.ENSMUSP00000107695	Cacna1s	-	-
10090.ENSMUSP00000060205	Efcab9	-	-
10090.ENSMUSP00000028162	Ptges2	-	-
10090.ENSMUSP00000003115	Cdkn1b	-	-
10090.ENSMUSP00000041644	Brk1	-	-
10090.ENSMUSP00000106180	Sord	-	-
10090.ENSMUSP00000033662	Pdha1	-	-
10090.ENSMUSP00000034369	Psmb10	-	hub
10090.ENSMUSP00000008684	Mgst1	-	-
10090.ENSMUSP00000127997	Gm5819	-	-
10090.ENSMUSP00000127995	Blm	-	-
10090.ENSMUSP00000022821	Dhrs4	-	-
10090.ENSMUSP00000033652	Phka2	-	-
10090.ENSMUSP00000047012	Fbxw8	-	-
10090.ENSMUSP00000061402	Ppp1r3d	-	-
10090.ENSMUSP00000081867	Dnah11	-	-
10090.ENSMUSP00000046012	Apln	-	hub
10090.ENSMUSP00000072344	Dcaf11	-	-
10090.ENSMUSP00000061153	Ghsr	-	-
10090.ENSMUSP00000019362	Dvl2	-	-
10090.ENSMUSP00000034296	Pik3r2	-	hub
10090.ENSMUSP00000081880	Golga4	-	-
10090.ENSMUSP00000093044	Tas2r13	-	-
10090.ENSMUSP00000093040	Tas2r140	-	-
10090.ENSMUSP00000033012	Copb1	-	-
10090.ENSMUSP00000070728	Btrc	-	hub
10090.ENSMUSP00000097601	Fgf12	-	-
10090.ENSMUSP00000137393	Il11ra2	-	-
10090.ENSMUSP00000070726	Ppp2r5a	-	-
10090.ENSMUSP00000097605	Dync1i2	-	-
10090.ENSMUSP00000025453	Smad2	-	-
10090.ENSMUSP00000033720	Rbbp7	-	-
10090.ENSMUSP00000004565	Ralb	-	-
10090.ENSMUSP00000002883	Sfrp4	-	-
10090.ENSMUSP00000018544	2018-09-04	-	-
10090.ENSMUSP00000099805	Orc1	-	-
10090.ENSMUSP00000099804	Rapgef6	-	-
10090.ENSMUSP00000066359	Fam49b	-	-
10090.ENSMUSP00000029018	Zbp1	-	-
10090.ENSMUSP00000038674	Cep135	-	-
10090.ENSMUSP00000052592	Gsto2	-	-
10090.ENSMUSP00000022256	Psmd6	-	hub
10090.ENSMUSP00000044866	Sos2	-	-
10090.ENSMUSP00000073164	Syt9	-	-
10090.ENSMUSP00000034740	Nedd4	-	-
10090.ENSMUSP00000069752	Rras2	-	-
10090.ENSMUSP00000105051	Wnt7b	-	-
10090.ENSMUSP00000026227	Twnk	-	-
10090.ENSMUSP00000091422	Birc2	-	-
10090.ENSMUSP00000028981	Mapre1	-	-
10090.ENSMUSP00000091429	Rnf213	-	-
10090.ENSMUSP00000066222	Cib4	-	-
10090.ENSMUSP00000049729	Masp2	-	-
10090.ENSMUSP00000049228	Cftr	-	-
10090.ENSMUSP00000027151	Myl1	-	-
10090.ENSMUSP00000062677	Ccr4	-	hub
10090.ENSMUSP00000031670	Gng11	-	-
10090.ENSMUSP00000005364	G6pc2	-	-
10090.ENSMUSP00000055697	P2ry6	-	-
10090.ENSMUSP00000133499	Psmb9	-	-
10090.ENSMUSP00000096231	Cib3	-	-
10090.ENSMUSP00000048704	Serpinf2	-	-
10090.ENSMUSP00000049095	Ins1	-	-
10090.ENSMUSP00000054270	Jun	-	-
10090.ENSMUSP00000044049	Tubgcp4	-	-
10090.ENSMUSP00000035164	Topbp1	-	-
10090.ENSMUSP00000035826	Haus1	-	-
10090.ENSMUSP00000044730	P2yr13	-	-
10090.ENSMUSP00000010044	Wnt3a	-	-
10090.ENSMUSP00000016144	-	-	-
10090.ENSMUSP00000078503	Fbxw20	-	-
10090.ENSMUSP00000101518	Fgf3	-	-
10090.ENSMUSP00000010049	Kdsr	-	-
10090.ENSMUSP00000099468	Mtmr4	-	-
10090.ENSMUSP00000031081	Pi4k2b	-	-
10090.ENSMUSP00000064680	Junb	-	-
10090.ENSMUSP00000111393	Tmem173	-	-
10090.ENSMUSP00000034856	Mpi	-	-
10090.ENSMUSP00000002891	Top3a	-	-
10090.ENSMUSP00000026795	Alox5	-	-
10090.ENSMUSP00000036270	Vav3	-	-
10090.ENSMUSP00000034964	Tipin	-	-
10090.ENSMUSP00000059977	Ptgs1	-	-
10090.ENSMUSP00000009774	Ppp2cb	-	-
10090.ENSMUSP00000026557	Bet1l	-	-
10090.ENSMUSP00000066822	Penk	-	hub
10090.ENSMUSP00000003754	Calb2	-	-
10090.ENSMUSP00000026552	Cyp2e1	-	-
10090.ENSMUSP00000027579	Actr3	-	-
10090.ENSMUSP00000103690	Kif24	-	-
10090.ENSMUSP00000028624	Gatm	-	-
10090.ENSMUSP00000035216	Uba7	-	-
10090.ENSMUSP00000063520	Cysltr1	-	-
10090.ENSMUSP00000075167	Abl1	-	-
10090.ENSMUSP00000006898	Gmnn	-	-
10090.ENSMUSP00000090853	Cyfip2	-	-
10090.ENSMUSP00000006893	Kiaa0319	-	-
10090.ENSMUSP00000001452	Cct3	-	-
10090.ENSMUSP00000130359	Aph1c	-	-
10090.ENSMUSP00000040741	Sem1	-	-
10090.ENSMUSP00000064865	Hbb-bh1	-	-
10090.ENSMUSP00000075423	Csf2ra	-	-
10090.ENSMUSP00000049079	Mtmr3	-	-
10090.ENSMUSP00000100002	Ehmt1	-	-
10090.ENSMUSP00000090177	Smurf2	-	-
10090.ENSMUSP00000034325	Lpar2	-	hub
10090.ENSMUSP00000027372	Cxcr2	-	hub
10090.ENSMUSP00000112138	Snap23	-	-
10090.ENSMUSP00000124524	Fbxo41	-	-
10090.ENSMUSP00000130294	Ctbp2	-	-
10090.ENSMUSP00000020188	Ifngr1	-	-
10090.ENSMUSP00000045710	Fgf1	-	-
10090.ENSMUSP00000071615	Tas2r123	-	-
10090.ENSMUSP00000007433	Kiss1	-	-
10090.ENSMUSP00000030935	Fam213b	-	-
10090.ENSMUSP00000020185	Il20ra	-	-
10090.ENSMUSP00000045402	Ppp1r3f	-	-
10090.ENSMUSP00000057578	Hcrt	-	-
10090.ENSMUSP00000024884	Eif2ak2	-	-
10090.ENSMUSP00000065798	Smad5	-	-
10090.ENSMUSP00000065799	Fpr2	-	hub
10090.ENSMUSP00000104931	Nfatc3	-	-
10090.ENSMUSP00000027754	Ncf2	-	-
10090.ENSMUSP00000045409	Ogt	-	-
10090.ENSMUSP00000027752	Lamc1	-	-
10090.ENSMUSP00000100920	Kitlg	-	-
10090.ENSMUSP00000099865	Tenm2	-	-
10090.ENSMUSP00000027198	Orc2	-	-
10090.ENSMUSP00000032997	Lat	-	-
10090.ENSMUSP00000094076	Maff	-	-
10090.ENSMUSP00000037586	Gpr176	-	-
10090.ENSMUSP00000028288	Notch1	-	-
10090.ENSMUSP00000037583	Tmed10	-	-
10090.ENSMUSP00000081011	Gpx3	-	-
10090.ENSMUSP00000014080	Myl2	-	-
10090.ENSMUSP00000081012	Gpx2	-	-
10090.ENSMUSP00000037858	Fermt3	-	-
10090.ENSMUSP00000020984	Adcy3	-	-
10090.ENSMUSP00000020769	Dbnl	-	-
10090.ENSMUSP00000103671	Ccl27a	-	hub
10090.ENSMUSP00000020617	Flt4	-	-
10090.ENSMUSP00000097294	Hist1h2bb	-	-
10090.ENSMUSP00000031519	Cabp1	-	-
10090.ENSMUSP00000045530	Npy1r	-	hub
10090.ENSMUSP00000102078	Prdx1	-	-
10090.ENSMUSP00000084846	Aldoa	-	-
10090.ENSMUSP00000053891	Itga2	-	-
10090.ENSMUSP00000000476	Pdgfra	-	-
10090.ENSMUSP00000106085	Hist1h2bk	-	-
10090.ENSMUSP00000099944	Ppp3r1	-	-
10090.ENSMUSP00000073190	Lct	-	-
10090.ENSMUSP00000063258	Slc8a3	-	-
10090.ENSMUSP00000107576	Mapk8	-	-
10090.ENSMUSP00000120904	Tmed7	-	-
10090.ENSMUSP00000029489	Gstm4	-	-
10090.ENSMUSP00000021107	Itgb4	-	-
10090.ENSMUSP00000106772	Dtx2	-	-
10090.ENSMUSP00000025912	Plcb3	-	-
10090.ENSMUSP00000010941	Wnt2	-	-
10090.ENSMUSP00000030332	Gpx7	-	-
10090.ENSMUSP00000010605	Il12rb2	-	-
10090.ENSMUSP00000068230	Fbxo30	-	-
10090.ENSMUSP00000030336	Tnfrsf1b	-	-
10090.ENSMUSP00000004377	Ptpn6	-	-
10090.ENSMUSP00000083650	Fbxl12	-	-
10090.ENSMUSP00000078044	Tas2r113	-	-
10090.ENSMUSP00000083652	Rfc5	-	-
10090.ENSMUSP00000031843	Npy	-	hub
10090.ENSMUSP00000072800	Cxcl12	-	hub
10090.ENSMUSP00000031355	Uso1	-	-
10090.ENSMUSP00000025266	Lta	-	-
10090.ENSMUSP00000072803	Ugt1a1	-	-
10090.ENSMUSP00000025262	Ltb	-	-
10090.ENSMUSP00000025263	Tnf	-	-
10090.ENSMUSP00000004480	Sst	-	hub
10090.ENSMUSP00000023390	Drd3	-	hub
10090.ENSMUSP00000047627	Trim69	-	-
10090.ENSMUSP00000025867	Rela	-	-
10090.ENSMUSP00000033004	Il4r	-	-
10090.ENSMUSP00000093702	Prss3	-	-
10090.ENSMUSP00000043108	Brip1	-	-
10090.ENSMUSP00000061560	Glp2r	-	-
10090.ENSMUSP00000086204	Mapk11	-	-
10090.ENSMUSP00000086207	Mapk12	-	-
10090.ENSMUSP00000117153	Itgb3bp	-	-
10090.ENSMUSP00000112436	Cacna1a	-	-
10090.ENSMUSP00000036320	Trhr	-	-
10090.ENSMUSP00000022803	Psmb5	-	hub
10090.ENSMUSP00000101514	Rps6ka1	-	-
10090.ENSMUSP00000020964	Fkbp1b	-	-
10090.ENSMUSP00000036288	Cct2	-	-
10090.ENSMUSP00000018713	Cldn7	-	-
10090.ENSMUSP00000042676	Rmi2	-	-
10090.ENSMUSP00000001055	Icam2	-	-
10090.ENSMUSP00000068568	Retsat	-	-
10090.ENSMUSP00000107827	Prkcd	-	-
10090.ENSMUSP00000022665	Rhobtb2	-	-
10090.ENSMUSP00000032356	Plcz1	-	-
10090.ENSMUSP00000066789	Ep300	-	-
10090.ENSMUSP00000033730	Grpr	-	-
10090.ENSMUSP00000033737	Haus7	-	-
10090.ENSMUSP00000052584	Lrrk2	-	-
10090.ENSMUSP00000018156	Rac3	-	-
10090.ENSMUSP00000078440	Nlrp3	-	-
10090.ENSMUSP00000022246	Fgf10	-	-
10090.ENSMUSP00000068699	Pla2g3	-	-
10090.ENSMUSP00000137031	Igkv4-62	-	-
10090.ENSMUSP00000091455	Crhr1	-	-
10090.ENSMUSP00000039472	Fgb	-	-
10090.ENSMUSP00000021961	Catsper3	-	-
10090.ENSMUSP00000033828	Gas6	-	-
10090.ENSMUSP00000046837	Ptpa	-	-
10090.ENSMUSP00000042702	Rpgrip1l	-	-
10090.ENSMUSP00000002436	Snx9	-	-
10090.ENSMUSP00000042705	Gng10	-	-
10090.ENSMUSP00000069567	Ghrl	-	-
10090.ENSMUSP00000066256	Ercc6	-	-
10090.ENSMUSP00000049714	Cxcr1	-	hub
10090.ENSMUSP00000077611	Rxfp1	-	-
10090.ENSMUSP00000113388	Atm	-	-
10090.ENSMUSP00000077290	Hist1h2bh	-	-
10090.ENSMUSP00000113891	Gata4	-	-
10090.ENSMUSP00000097910	Lmo7	-	-
10090.ENSMUSP00000108683	Adamts7	-	-
10090.ENSMUSP00000026360	Itgb8	-	-
10090.ENSMUSP00000001202	Ocrl	-	-
10090.ENSMUSP00000048244	Anapc10	-	-
10090.ENSMUSP00000063136	Htr1f	-	hub
10090.ENSMUSP00000067496	Siah2	-	-
10090.ENSMUSP00000029975	Cga	-	-
10090.ENSMUSP00000069416	Itgb5	-	-
10090.ENSMUSP00000134735	Psme1	-	-
10090.ENSMUSP00000104154	Nlrp1b	-	-
10090.ENSMUSP00000033919	Vegfc	-	-
10090.ENSMUSP00000104158	Nlrp1a	-	-
10090.ENSMUSP00000031072	Anapc4	-	-
10090.ENSMUSP00000034625	Chek1	-	-
10090.ENSMUSP00000077878	Il15ra	-	-
10090.ENSMUSP00000027560	Htr4	-	-
10090.ENSMUSP00000031673	Gngt1	-	-
10090.ENSMUSP00000119745	Mpnd	-	-
10090.ENSMUSP00000067783	Fzd5	-	-
10090.ENSMUSP00000009219	Cabp7	-	-
10090.ENSMUSP00000067786	Sos1	-	-
10090.ENSMUSP00000063954	Tas2r7	-	-
10090.ENSMUSP00000026817	Nmb	-	-
10090.ENSMUSP00000087208	Cep152	-	-
10090.ENSMUSP00000034915	Ctsh	-	-
10090.ENSMUSP00000036245	Hsd3b7	-	-
10090.ENSMUSP00000014499	Anapc1	-	-
10090.ENSMUSP00000098056	Eif2ak1	-	-
10090.ENSMUSP00000026560	Psmd13	-	hub
10090.ENSMUSP00000105522	Ninl	-	-
10090.ENSMUSP00000071619	Elmo2	-	-
10090.ENSMUSP00000121111	Map2k2	-	-
10090.ENSMUSP00000013807	Pten	-	-
10090.ENSMUSP00000099985	Myl7	-	-
10090.ENSMUSP00000031982	Hpgds	-	-
10090.ENSMUSP00000089519	Gm4950	-	hub
10090.ENSMUSP00000076491	Rxra	-	-
10090.ENSMUSP00000027690	Avpr1b	-	-
10090.ENSMUSP00000023732	Wnt10b	-	-
10090.ENSMUSP00000023734	Wnt1	-	-
10090.ENSMUSP00000091940	Shc1	-	-
10090.ENSMUSP00000023086	Smdt1	-	-
10090.ENSMUSP00000075005	Sult2b1	-	-
10090.ENSMUSP00000030858	Fbxo6	-	-
10090.ENSMUSP00000089198	-	-	-
10090.ENSMUSP00000071054	Psmc3	-	hub
10090.ENSMUSP00000054426	F2rl3	-	-
10090.ENSMUSP00000121203	Ctsd	-	-
10090.ENSMUSP00000031186	Ugt2b35	-	-
10090.ENSMUSP00000029711	Insrr	-	-
10090.ENSMUSP00000029712	Ntrk1	-	-
10090.ENSMUSP00000031183	Ugt2b1	-	-
10090.ENSMUSP00000025856	Lrp5	-	-
10090.ENSMUSP00000027362	Plcd4	-	-
10090.ENSMUSP00000051830	Dnmt3b	-	-
10090.ENSMUSP00000031320	Pf4	-	hub
10090.ENSMUSP00000025075	Bambi	-	-
10090.ENSMUSP00000000642	Hk2	-	-
10090.ENSMUSP00000023884	Gm853	-	-
10090.ENSMUSP00000030922	Prkcz	-	-
10090.ENSMUSP00000120152	Stat3	-	-
10090.ENSMUSP00000100869	Rnf41	-	-
10090.ENSMUSP00000045142	Islr	-	-
10090.ENSMUSP00000075170	Drd2	-	hub
10090.ENSMUSP00000036705	Gak	-	-
10090.ENSMUSP00000030581	Azin2	-	-
10090.ENSMUSP00000026617	Phkg1	-	-
10090.ENSMUSP00000137380	-	-	-
10090.ENSMUSP00000028764	Oxt	-	-
10090.ENSMUSP00000107214	Diablo	-	-
10090.ENSMUSP00000029623	Tlr2	-	-
10090.ENSMUSP00000029624	Mcub	-	-
10090.ENSMUSP00000029625	Sfrp2	-	-
10090.ENSMUSP00000004622	Gab2	-	-
10090.ENSMUSP00000031697	Cul1	-	hub
10090.ENSMUSP00000023959	Grm2	-	hub
10090.ENSMUSP00000020283	H2afy2	-	-
10090.ENSMUSP00000085016	Notch3	-	-
10090.ENSMUSP00000020287	Npffr1	-	-
10090.ENSMUSP00000050412	S1pr4	-	-
10090.ENSMUSP00000027980	Mcm10	-	-
10090.ENSMUSP00000027986	Optn	-	-
10090.ENSMUSP00000020101	Rhobtb1	-	-
10090.ENSMUSP00000020991	Dnmt3a	-	-
10090.ENSMUSP00000020990	Pomc	-	hub
10090.ENSMUSP00000042095	Serpina3k	-	-
10090.ENSMUSP00000000001	Gnai3	-	hub
10090.ENSMUSP00000045362	Cyp2c37	-	-
10090.ENSMUSP00000066842	Mcm8	-	-
10090.ENSMUSP00000037596	Cep78	-	-
10090.ENSMUSP00000107367	Tctn1	-	-
10090.ENSMUSP00000102796	Adamtsl1	-	-
10090.ENSMUSP00000029201	Pik3ca	-	hub
10090.ENSMUSP00000020608	Ppp2ca	-	-
10090.ENSMUSP00000024988	C3	-	hub
10090.ENSMUSP00000134112	Gm20441	-	-
10090.ENSMUSP00000029566	Efna1	-	-
10090.ENSMUSP00000129800	Sh3glb1	-	-
10090.ENSMUSP00000039709	Pcm1	-	-
10090.ENSMUSP00000034000	Asah1	-	-
10090.ENSMUSP00000073764	Aldh3a2	-	-
10090.ENSMUSP00000038473	Ccr8	-	hub
10090.ENSMUSP00000072334	Elmo1	-	-
10090.ENSMUSP00000091015	-	-	-
10090.ENSMUSP00000018800	Myl4	-	-
10090.ENSMUSP00000021554	Actn1	-	-
10090.ENSMUSP00000075918	Fbxw19	-	-
10090.ENSMUSP00000060776	Cxcr6	-	hub
10090.ENSMUSP00000130167	Mpl	-	-
10090.ENSMUSP00000029629	Pla2g12a	-	-
10090.ENSMUSP00000033567	Awat2	-	-
10090.ENSMUSP00000083611	Nck2	-	-
10090.ENSMUSP00000113672	Cth	-	-
10090.ENSMUSP00000028386	Nckap1	-	-
10090.ENSMUSP00000061317	Vps53	-	-
10090.ENSMUSP00000013970	Pip4k2c	-	-
10090.ENSMUSP00000109190	Fnbp1	-	-
10090.ENSMUSP00000096712	Itga7	-	-
10090.ENSMUSP00000010536	Gosr1	-	-
10090.ENSMUSP00000067897	Rxfp2	-	-
10090.ENSMUSP00000005164	Prkacb	-	-
10090.ENSMUSP00000106789	Akt3	-	-
10090.ENSMUSP00000099718	Itga4	-	-
10090.ENSMUSP00000099717	B9d1	-	-
10090.ENSMUSP00000073546	Nrg1	-	-
10090.ENSMUSP00000047529	Myf6	-	-
10090.ENSMUSP00000119557	Il9r	-	-
10090.ENSMUSP00000025695	Ppp2r5b	-	-
10090.ENSMUSP00000099955	Adamts13	-	-
10090.ENSMUSP00000031695	Wasl	-	-
10090.ENSMUSP00000097623	Kng2	-	hub
10090.ENSMUSP00000101834	Cep131	-	-
10090.ENSMUSP00000103207	Sh2d2a	-	-
10090.ENSMUSP00000015994	Adamtsl4	-	-
10090.ENSMUSP00000039670	Unkl	-	-
10090.ENSMUSP00000019051	Alox12e	-	-
10090.ENSMUSP00000036505	Fbxw4	-	-
10090.ENSMUSP00000033581	Fgf16	-	-
10090.ENSMUSP00000005509	Stx1a	-	-
10090.ENSMUSP00000022616	Clu	-	-
10090.ENSMUSP00000068578	Sstr2	-	hub
10090.ENSMUSP00000069080	Casr	-	hub
10090.ENSMUSP00000069081	Gnpda1	-	-
10090.ENSMUSP00000037224	Rnf146	-	-
10090.ENSMUSP00000000365	Mcts1	-	-
10090.ENSMUSP00000101236	Oprm1	-	hub
10090.ENSMUSP00000029030	Edn3	-	-
10090.ENSMUSP00000018630	Wnt9b	-	-
10090.ENSMUSP00000038612	Kyat1	-	-
10090.ENSMUSP00000022906	Fzd6	-	-
10090.ENSMUSP00000082862	Mark4	-	-
10090.ENSMUSP00000022909	Dcaf13	-	-
10090.ENSMUSP00000109271	Kat5	-	-
10090.ENSMUSP00000094873	Prkce	-	-
10090.ENSMUSP00000046920	Uts2r	-	-
10090.ENSMUSP00000015800	Hspa8	-	-
10090.ENSMUSP00000037694	Fgf2	-	-
10090.ENSMUSP00000028964	Rbck1	-	-
10090.ENSMUSP00000056784	Acvr1	-	-
10090.ENSMUSP00000072145	Vsnl1	-	-
10090.ENSMUSP00000028969	Tpx2	-	-
10090.ENSMUSP00000022296	Ube2e1	-	-
10090.ENSMUSP00000029368	Ccna1	-	-
10090.ENSMUSP00000022720	Fbxl3	-	-
10090.ENSMUSP00000133811	Cyp2j12	-	-
10090.ENSMUSP00000032180	Wnt7a	-	-
10090.ENSMUSP00000056659	Prokr2	-	-
10090.ENSMUSP00000092233	Ugt2b36	-	-
10090.ENSMUSP00000072387	Ube2d2b	-	-
10090.ENSMUSP00000073617	Fbxw24	-	-
10090.ENSMUSP00000033646	Il13ra2	-	-
10090.ENSMUSP00000052285	Catsperg2	-	-
10090.ENSMUSP00000051353	P2ry12	-	-
10090.ENSMUSP00000076397	Hist3h2ba	-	-
10090.ENSMUSP00000044718	Nmur2	-	hub
10090.ENSMUSP00000113843	S1pr5	-	-
10090.ENSMUSP00000049676	-	-	-
10090.ENSMUSP00000088079	Il3ra	-	-
10090.ENSMUSP00000051223	Ywhag	-	-
10090.ENSMUSP00000125267	Gm5286	-	-
10090.ENSMUSP00000005233	Eif2ak4	-	-
10090.ENSMUSP00000027518	Spp2	-	-
10090.ENSMUSP00000105531	Tmed9	-	-
10090.ENSMUSP00000098066	Actb	-	-
10090.ENSMUSP00000028817	Pcna	-	-
10090.ENSMUSP00000087457	Itgb1	-	-
10090.ENSMUSP00000049909	Ccr2	-	hub
10090.ENSMUSP00000130604	Plce1	-	-
10090.ENSMUSP00000049457	Cacna2d1	-	-
10090.ENSMUSP00000000769	Serpinf1	-	-
10090.ENSMUSP00000110006	Aox2	-	-
10090.ENSMUSP00000021770	Scgn	-	-
10090.ENSMUSP00000034903	Gsta4	-	-
10090.ENSMUSP00000092375	Inpp5b	-	-
10090.ENSMUSP00000018851	Dync1h1	-	-
10090.ENSMUSP00000026572	Hras	-	-
10090.ENSMUSP00000134894	Ppp1r3e	-	-
10090.ENSMUSP00000058040	Sstr3	-	hub
10090.ENSMUSP00000130738	Cul3	-	-
10090.ENSMUSP00000026599	Apool	-	-
10090.ENSMUSP00000009538	Syn2	-	-
[truncated: 309 more rows]

## Sheet: Edges
ProteinNode1	GeneName1	ProteinNode2	ProteinNode2	Weigth
10090.ENSMUSP00000006614	Epha2	10090.ENSMUSP00000000220	Ins2	825
10090.ENSMUSP00000006614	Epha2	10090.ENSMUSP00000025912	Plcb3	800
10090.ENSMUSP00000006614	Epha2	10090.ENSMUSP00000014743	Csf1	825
10090.ENSMUSP00000006614	Epha2	10090.ENSMUSP00000025914	Vegfb	825
10090.ENSMUSP00000006614	Epha2	10090.ENSMUSP00000021898	Shc3	817
10090.ENSMUSP00000006614	Epha2	10090.ENSMUSP00000033099	Fgf21	804
10090.ENSMUSP00000006614	Epha2	10090.ENSMUSP00000091940	Shc1	817
10090.ENSMUSP00000006614	Epha2	10090.ENSMUSP00000049095	Ins1	825
10090.ENSMUSP00000006614	Epha2	10090.ENSMUSP00000075167	Abl1	836
10090.ENSMUSP00000006614	Epha2	10090.ENSMUSP00000115883	Vegfa	825
10090.ENSMUSP00000006614	Epha2	10090.ENSMUSP00000022545	Fgf9	804
10090.ENSMUSP00000006614	Epha2	10090.ENSMUSP00000090237	Src	950
10090.ENSMUSP00000006614	Epha2	10090.ENSMUSP00000033473	Fgf13	804
10090.ENSMUSP00000006614	Epha2	10090.ENSMUSP00000031583	Acacb	761
10090.ENSMUSP00000006614	Epha2	10090.ENSMUSP00000031280	Fgf5	804
10090.ENSMUSP00000006614	Epha2	10090.ENSMUSP00000020843	Acaca	761
10090.ENSMUSP00000006614	Epha2	10090.ENSMUSP00000045487	4930544G11Rik	920
10090.ENSMUSP00000006614	Epha2	10090.ENSMUSP00000062782	Vav2	950
10090.ENSMUSP00000006614	Epha2	10090.ENSMUSP00000021090	Grb2	901
10090.ENSMUSP00000006614	Epha2	10090.ENSMUSP00000033581	Fgf16	804
10090.ENSMUSP00000006614	Epha2	10090.ENSMUSP00000033389	Fgf15	804
10090.ENSMUSP00000006614	Epha2	10090.ENSMUSP00000022921	Angpt1	805
10090.ENSMUSP00000006614	Epha2	10090.ENSMUSP00000099645	Fgf11	804
10090.ENSMUSP00000006614	Epha2	10090.ENSMUSP00000017920	Crk	847
10090.ENSMUSP00000006614	Epha2	10090.ENSMUSP00000079380	Rac1	937
10090.ENSMUSP00000006614	Epha2	10090.ENSMUSP00000043146	Shc4	817
10090.ENSMUSP00000006614	Epha2	10090.ENSMUSP00000069681	Fgf7	804
10090.ENSMUSP00000006614	Epha2	10090.ENSMUSP00000034014	Fgf20	804
10090.ENSMUSP00000006614	Epha2	10090.ENSMUSP00000030683	Hgf	803
10090.ENSMUSP00000006614	Epha2	10090.ENSMUSP00000105179	Rasa1	854
10090.ENSMUSP00000006614	Epha2	10090.ENSMUSP00000075463	Pdgfa	825
10090.ENSMUSP00000006614	Epha2	10090.ENSMUSP00000000187	Fgf6	804
10090.ENSMUSP00000006614	Epha2	10090.ENSMUSP00000033846	Angpt2	805
10090.ENSMUSP00000006614	Epha2	10090.ENSMUSP00000003154	Efna2	927
10090.ENSMUSP00000006614	Epha2	10090.ENSMUSP00000105743	Plcb1	800
10090.ENSMUSP00000006614	Epha2	10090.ENSMUSP00000048057	Inppl1	784
10090.ENSMUSP00000006614	Epha2	10090.ENSMUSP00000097547	Fyn	950
10090.ENSMUSP00000006614	Epha2	10090.ENSMUSP00000029566	Efna1	886
10090.ENSMUSP00000006614	Epha2	10090.ENSMUSP00000128388	Pdgfd	825
10090.ENSMUSP00000006614	Epha2	10090.ENSMUSP00000101518	Fgf3	804
10090.ENSMUSP00000006614	Epha2	10090.ENSMUSP00000056668	Igf1	825
10090.ENSMUSP00000006614	Epha2	10090.ENSMUSP00000029653	Egf	825
10090.ENSMUSP00000006614	Epha2	10090.ENSMUSP00000038838	Lyn	950
10090.ENSMUSP00000006614	Epha2	10090.ENSMUSP00000020577	Fgf22	804
10090.ENSMUSP00000006614	Epha2	10090.ENSMUSP00000004913	Pgf	825
10090.ENSMUSP00000006614	Epha2	10090.ENSMUSP00000099583	Plcb2	800
10090.ENSMUSP00000006614	Epha2	10090.ENSMUSP00000045710	Fgf1	804
10090.ENSMUSP00000006614	Epha2	10090.ENSMUSP00000129491	Shc2	817
10090.ENSMUSP00000006614	Epha2	10090.ENSMUSP00000028955	Angpt4	805
10090.ENSMUSP00000006614	Epha2	10090.ENSMUSP00000029652	Pdgfc	825
10090.ENSMUSP00000006614	Epha2	10090.ENSMUSP00000033751	Vegfd	825
10090.ENSMUSP00000006614	Epha2	10090.ENSMUSP00000063795	Irs1	819
10090.ENSMUSP00000006614	Epha2	10090.ENSMUSP00000056752	Fgf4	804
10090.ENSMUSP00000006614	Epha2	10090.ENSMUSP00000020507	Fgf18	804
10090.ENSMUSP00000006614	Epha2	10090.ENSMUSP00000093185	Fgf14	804
10090.ENSMUSP00000006614	Epha2	10090.ENSMUSP00000000500	Pdgfb	825
10090.ENSMUSP00000006614	Epha2	10090.ENSMUSP00000036270	Vav3	950
10090.ENSMUSP00000006614	Epha2	10090.ENSMUSP00000102538	Ngf	825
10090.ENSMUSP00000006614	Epha2	10090.ENSMUSP00000100920	Kitlg	825
10090.ENSMUSP00000006614	Epha2	10090.ENSMUSP00000076115	Efna5	876
10090.ENSMUSP00000006614	Epha2	10090.ENSMUSP00000026241	Fgf8	804
10090.ENSMUSP00000006614	Epha2	10090.ENSMUSP00000029674	Efna4	915
10090.ENSMUSP00000006614	Epha2	10090.ENSMUSP00000029673	Efna3	923
10090.ENSMUSP00000006614	Epha2	10090.ENSMUSP00000037694	Fgf2	804
10090.ENSMUSP00000006614	Epha2	10090.ENSMUSP00000022246	Fgf10	804
10090.ENSMUSP00000006614	Epha2	10090.ENSMUSP00000033919	Vegfc	825
10090.ENSMUSP00000006614	Epha2	10090.ENSMUSP00000097601	Fgf12	804
10090.ENSMUSP00000006614	Epha2	10090.ENSMUSP00000022697	Fgf17	804
10090.ENSMUSP00000006614	Epha2	10090.ENSMUSP00000076576	Klk1b4	803
10090.ENSMUSP00000006614	Epha2	10090.ENSMUSP00000000186	Fgf23	804
10090.ENSMUSP00000006614	Epha2	10090.ENSMUSP00000038409	Plcb4	800
10090.ENSMUSP00000035250	Alox12b	10090.ENSMUSP00000031495	Pla2g1b	900
10090.ENSMUSP00000035250	Alox12b	10090.ENSMUSP00000104168	Pla2g4c	900
10090.ENSMUSP00000035250	Alox12b	10090.ENSMUSP00000101944	Cyp2u1	900
10090.ENSMUSP00000035250	Alox12b	10090.ENSMUSP00000026211	Cyp2c23	900
10090.ENSMUSP00000035250	Alox12b	10090.ENSMUSP00000070868	Pla2g4a	900
10090.ENSMUSP00000035250	Alox12b	10090.ENSMUSP00000061126	Cyp4a10	900
10090.ENSMUSP00000035250	Alox12b	10090.ENSMUSP00000021262	Alox8	900
10090.ENSMUSP00000035250	Alox12b	10090.ENSMUSP00000098927	Plb1	900
10090.ENSMUSP00000035250	Alox12b	10090.ENSMUSP00000019051	Alox12e	900
10090.ENSMUSP00000035250	Alox12b	10090.ENSMUSP00000030524	Pla2g5	900
10090.ENSMUSP00000035250	Alox12b	10090.ENSMUSP00000035065	Ptgs2	900
10090.ENSMUSP00000035250	Alox12b	10090.ENSMUSP00000030531	Pla2g2e	900
10090.ENSMUSP00000035250	Alox12b	10090.ENSMUSP00000118458	Pla2g4b	900
10090.ENSMUSP00000035250	Alox12b	10090.ENSMUSP00000030530	Pla2g2c	900
10090.ENSMUSP00000035250	Alox12b	10090.ENSMUSP00000060584	Cyp2c70	900
10090.ENSMUSP00000035250	Alox12b	10090.ENSMUSP00000025925	Pla2g16	900
10090.ENSMUSP00000035250	Alox12b	10090.ENSMUSP00000025968	Cyp2c39	900
10090.ENSMUSP00000035250	Alox12b	10090.ENSMUSP00000076578	Cyp2b23	900
10090.ENSMUSP00000035250	Alox12b	10090.ENSMUSP00000019068	Alox15	900
10090.ENSMUSP00000035250	Alox12b	10090.ENSMUSP00000081370	Cyp4a12a	900
10090.ENSMUSP00000035250	Alox12b	10090.ENSMUSP00000048284	Cyp2c54	900
10090.ENSMUSP00000035250	Alox12b	10090.ENSMUSP00000025966	Cyp2c55	900
10090.ENSMUSP00000035250	Alox12b	10090.ENSMUSP00000003137	Cyp2c29	900
10090.ENSMUSP00000035250	Alox12b	10090.ENSMUSP00000029629	Pla2g12a	900
10090.ENSMUSP00000035250	Alox12b	10090.ENSMUSP00000030303	Cyp2j6	900
10090.ENSMUSP00000035250	Alox12b	10090.ENSMUSP00000030528	Pla2g2d	900
10090.ENSMUSP00000035250	Alox12b	10090.ENSMUSP00000003574	Cyp4f3	900
10090.ENSMUSP00000035250	Alox12b	10090.ENSMUSP00000050464	Cyp2j9	900
10090.ENSMUSP00000035250	Alox12b	10090.ENSMUSP00000030305	Cyp2j13	900
10090.ENSMUSP00000035250	Alox12b	10090.ENSMUSP00000080846	Cyp2b9	900
10090.ENSMUSP00000035250	Alox12b	10090.ENSMUSP00000030299	Cyp2j5	900
10090.ENSMUSP00000035250	Alox12b	10090.ENSMUSP00000009790	Pla2g12b	900
10090.ENSMUSP00000035250	Alox12b	10090.ENSMUSP00000005669	Cyp2b13	900
10090.ENSMUSP00000035250	Alox12b	10090.ENSMUSP00000030487	Cyp4a14	900
10090.ENSMUSP00000035250	Alox12b	10090.ENSMUSP00000087525	Pla2g4e	900
10090.ENSMUSP00000035250	Alox12b	10090.ENSMUSP00000062607	Pla2g4f	900
10090.ENSMUSP00000035250	Alox12b	10090.ENSMUSP00000050478	Cyp4f14	900
10090.ENSMUSP00000035250	Alox12b	10090.ENSMUSP00000097071	Cyp2c68	900
10090.ENSMUSP00000035250	Alox12b	10090.ENSMUSP00000045362	Cyp2c37	900
10090.ENSMUSP00000035250	Alox12b	10090.ENSMUSP00000044722	Cyp2c38	900
10090.ENSMUSP00000035250	Alox12b	10090.ENSMUSP00000030526	Pla2g2f	900
10090.ENSMUSP00000035250	Alox12b	10090.ENSMUSP00000132180	Cyp2j11	900
10090.ENSMUSP00000035250	Alox12b	10090.ENSMUSP00000023364	Pla2g10	900
10090.ENSMUSP00000035250	Alox12b	10090.ENSMUSP00000133811	Cyp2j12	900
10090.ENSMUSP00000035250	Alox12b	10090.ENSMUSP00000081369	Cyp4a32	900
10090.ENSMUSP00000035250	Alox12b	10090.ENSMUSP00000134672	Pla2g6	900
10090.ENSMUSP00000035250	Alox12b	10090.ENSMUSP00000084487	Cyp2c66	900
10090.ENSMUSP00000035250	Alox12b	10090.ENSMUSP00000026795	Alox5	900
10090.ENSMUSP00000035250	Alox12b	10090.ENSMUSP00000092252	Pla2g4d	900
10090.ENSMUSP00000035250	Alox12b	10090.ENSMUSP00000092487	Cyp4a12b	900
10090.ENSMUSP00000035250	Alox12b	10090.ENSMUSP00000068699	Pla2g3	900
10090.ENSMUSP00000035250	Alox12b	10090.ENSMUSP00000059977	Ptgs1	900
10090.ENSMUSP00000035250	Alox12b	10090.ENSMUSP00000084489	Cyp2c65	900
10090.ENSMUSP00000035250	Alox12b	10090.ENSMUSP00000077021	Cyp2b19	900
10090.ENSMUSP00000035250	Alox12b	10090.ENSMUSP00000125217	Cyp2c40	900
10090.ENSMUSP00000035250	Alox12b	10090.ENSMUSP00000074733	Cyp4f13	900
10090.ENSMUSP00000035250	Alox12b	10090.ENSMUSP00000072264	Cyp2b10	900
10090.ENSMUSP00000035250	Alox12b	10090.ENSMUSP00000026552	Cyp2e1	900
10090.ENSMUSP00000035250	Alox12b	10090.ENSMUSP00000134591	Cyp2j8	900
10090.ENSMUSP00000035250	Alox12b	10090.ENSMUSP00000000329	Alox12	900
10090.ENSMUSP00000017455	Pyy	10090.ENSMUSP00000051392	Rln3	900
10090.ENSMUSP00000017455	Pyy	10090.ENSMUSP00000078044	Tas2r113	900
10090.ENSMUSP00000017455	Pyy	10090.ENSMUSP00000070791	Tas2r136	900
10090.ENSMUSP00000017455	Pyy	10090.ENSMUSP00000038473	Ccr8	900
10090.ENSMUSP00000017455	Pyy	10090.ENSMUSP00000054104	Hcar2	900
10090.ENSMUSP00000017455	Pyy	10090.ENSMUSP00000072800	Cxcl12	900
10090.ENSMUSP00000017455	Pyy	10090.ENSMUSP00000061410	Gpr18	900
10090.ENSMUSP00000017455	Pyy	10090.ENSMUSP00000042232	Hebp1	900
10090.ENSMUSP00000017455	Pyy	10090.ENSMUSP00000030940	Gnb1	900
10090.ENSMUSP00000017455	Pyy	10090.ENSMUSP00000004480	Sst	900
10090.ENSMUSP00000017455	Pyy	10090.ENSMUSP00000060776	Cxcr6	900
10090.ENSMUSP00000017455	Pyy	10090.ENSMUSP00000079453	Tas2r114	900
10090.ENSMUSP00000017455	Pyy	10090.ENSMUSP00000107069	Ccr5	900
10090.ENSMUSP00000017455	Pyy	10090.ENSMUSP00000063670	Gpr17	900
10090.ENSMUSP00000017455	Pyy	10090.ENSMUSP00000044573	Sstr4	900
10090.ENSMUSP00000017455	Pyy	10090.ENSMUSP00000026911	Ccr1	900
10090.ENSMUSP00000017455	Pyy	10090.ENSMUSP00000101801	Npb	900
10090.ENSMUSP00000017455	Pyy	10090.ENSMUSP00000069114	Ackr3	900
10090.ENSMUSP00000017455	Pyy	10090.ENSMUSP00000027038	Oprk1	900
10090.ENSMUSP00000017455	Pyy	10090.ENSMUSP00000108716	Cxcl9	900
10090.ENSMUSP00000017455	Pyy	10090.ENSMUSP00000069957	Cnr2	900
10090.ENSMUSP00000017455	Pyy	10090.ENSMUSP00000044352	Pmch	900
10090.ENSMUSP00000017455	Pyy	10090.ENSMUSP00000031146	Nmu	900
10090.ENSMUSP00000017455	Pyy	10090.ENSMUSP00000031319	Ppbp	900
10090.ENSMUSP00000017455	Pyy	10090.ENSMUSP00000031318	Cxcl5	900
10090.ENSMUSP00000017455	Pyy	10090.ENSMUSP00000062741	Rxfp3	900
10090.ENSMUSP00000017455	Pyy	10090.ENSMUSP00000057543	Gnai2	900
10090.ENSMUSP00000017455	Pyy	10090.ENSMUSP00000067082	Tas2r107	900
10090.ENSMUSP00000017455	Pyy	10090.ENSMUSP00000062588	Ccr10	900
10090.ENSMUSP00000017455	Pyy	10090.ENSMUSP00000084196	Gpr55	900
10090.ENSMUSP00000017455	Pyy	10090.ENSMUSP00000054210	Pnoc	900
10090.ENSMUSP00000017455	Pyy	10090.ENSMUSP00000030815	Cort	900
10090.ENSMUSP00000017455	Pyy	10090.ENSMUSP00000041061	Hrh4	900
10090.ENSMUSP00000017455	Pyy	10090.ENSMUSP00000068298	Agtr1b	900
10090.ENSMUSP00000017455	Pyy	10090.ENSMUSP00000062677	Ccr4	900
10090.ENSMUSP00000017455	Pyy	10090.ENSMUSP00000052581	Lpar1	900
10090.ENSMUSP00000017455	Pyy	10090.ENSMUSP00000019266	Ccl9	900
10090.ENSMUSP00000017455	Pyy	10090.ENSMUSP00000130874	Chrm2	900
10090.ENSMUSP00000017455	Pyy	10090.ENSMUSP00000062919	Tas2r39	900
10090.ENSMUSP00000017455	Pyy	10090.ENSMUSP00000074885	Cxcl2	900
10090.ENSMUSP00000017455	Pyy	10090.ENSMUSP00000097623	Kng2	900
10090.ENSMUSP00000017455	Pyy	10090.ENSMUSP00000051085	Sstr5	900
10090.ENSMUSP00000017455	Pyy	10090.ENSMUSP00000067734	Tas2r40	900
10090.ENSMUSP00000017455	Pyy	10090.ENSMUSP00000075483	Tas2r125	900
10090.ENSMUSP00000017455	Pyy	10090.ENSMUSP00000071626	Tas2r120	900
10090.ENSMUSP00000017455	Pyy	10090.ENSMUSP00000050444	Cxcr5	900
10090.ENSMUSP00000017455	Pyy	10090.ENSMUSP00000058006	Tas2r105	900
10090.ENSMUSP00000017455	Pyy	10090.ENSMUSP00000023959	Grm2	900
10090.ENSMUSP00000017455	Pyy	10090.ENSMUSP00000034325	Lpar2	900
10090.ENSMUSP00000017455	Pyy	10090.ENSMUSP00000074259	Gnai1	900
10090.ENSMUSP00000017455	Pyy	10090.ENSMUSP00000103671	Ccl27a	900
10090.ENSMUSP00000017455	Pyy	10090.ENSMUSP00000045335	Bdkrb1	900
10090.ENSMUSP00000017455	Pyy	10090.ENSMUSP00000046233	Npbwr1	900
10090.ENSMUSP00000017455	Pyy	10090.ENSMUSP00000069080	Casr	900
10090.ENSMUSP00000017455	Pyy	10090.ENSMUSP00000049714	Cxcr1	900
10090.ENSMUSP00000017455	Pyy	10090.ENSMUSP00000038884	Htr5a	900
10090.ENSMUSP00000017455	Pyy	10090.ENSMUSP00000023840	Cxcl13	900
10090.ENSMUSP00000017455	Pyy	10090.ENSMUSP00000044730	P2yr13	900
10090.ENSMUSP00000017455	Pyy	10090.ENSMUSP00000045530	Npy1r	900
10090.ENSMUSP00000017455	Pyy	10090.ENSMUSP00000111568	-	900
10090.ENSMUSP00000017455	Pyy	10090.ENSMUSP00000101236	Oprm1	900
10090.ENSMUSP00000017455	Pyy	10090.ENSMUSP00000039107	Ccr3	900
10090.ENSMUSP00000017455	Pyy	10090.ENSMUSP00000093316	Fpr-s1	900
10090.ENSMUSP00000017455	Pyy	10090.ENSMUSP00000093311	Fpr-rs4	900
10090.ENSMUSP00000017455	Pyy	10090.ENSMUSP00000080736	Tas2r131	900
10090.ENSMUSP00000017455	Pyy	10090.ENSMUSP00000036159	Ptgdr2	900
10090.ENSMUSP00000017455	Pyy	10090.ENSMUSP00000095029	Ccr6	900
10090.ENSMUSP00000017455	Pyy	10090.ENSMUSP00000060003	C5ar1	900
10090.ENSMUSP00000017455	Pyy	10090.ENSMUSP00000030561	Gnat3	900
10090.ENSMUSP00000017455	Pyy	10090.ENSMUSP00000133957	Grm7	900
10090.ENSMUSP00000017455	Pyy	10090.ENSMUSP00000025561	Anxa1	900
10090.ENSMUSP00000017455	Pyy	10090.ENSMUSP00000048092	C3ar1	900
10090.ENSMUSP00000017455	Pyy	10090.ENSMUSP00000037045	Sstr1	900
10090.ENSMUSP00000017455	Pyy	10090.ENSMUSP00000029326	Sucnr1	900
10090.ENSMUSP00000017455	Pyy	10090.ENSMUSP00000063136	Htr1f	900
10090.ENSMUSP00000017455	Pyy	10090.ENSMUSP00000071513	Oprl1	900
10090.ENSMUSP00000017455	Pyy	10090.ENSMUSP00000099423	Ccr7	900
10090.ENSMUSP00000017455	Pyy	10090.ENSMUSP00000137353	Ccl19	900
10090.ENSMUSP00000017455	Pyy	10090.ENSMUSP00000053638	Aplnr	900
10090.ENSMUSP00000017455	Pyy	10090.ENSMUSP00000085293	S1pr3	900
10090.ENSMUSP00000017455	Pyy	10090.ENSMUSP00000063743	Tas2r3	900
10090.ENSMUSP00000017455	Pyy	10090.ENSMUSP00000028233	C5	900
10090.ENSMUSP00000017455	Pyy	10090.ENSMUSP00000071179	Fpr-rs3	900
10090.ENSMUSP00000017455	Pyy	10090.ENSMUSP00000040808	Chrm4	900
10090.ENSMUSP00000017455	Pyy	10090.ENSMUSP00000055137	Oxgr1	900
10090.ENSMUSP00000017455	Pyy	10090.ENSMUSP00000019064	Cxcl16	900
10090.ENSMUSP00000017455	Pyy	10090.ENSMUSP00000066822	Penk	900
10090.ENSMUSP00000017455	Pyy	10090.ENSMUSP00000069768	Tas2r117	900
10090.ENSMUSP00000017455	Pyy	10090.ENSMUSP00000027440	Nmur1	900
10090.ENSMUSP00000017455	Pyy	10090.ENSMUSP00000109064	Ccl20	900
10090.ENSMUSP00000017455	Pyy	10090.ENSMUSP00000059705	Adra2c	900
10090.ENSMUSP00000017455	Pyy	10090.ENSMUSP00000005406	App	900
10090.ENSMUSP00000017455	Pyy	10090.ENSMUSP00000137582	-	900
10090.ENSMUSP00000017455	Pyy	10090.ENSMUSP00000051353	P2ry12	900
10090.ENSMUSP00000017455	Pyy	10090.ENSMUSP00000049963	Hrh3	900
10090.ENSMUSP00000017455	Pyy	10090.ENSMUSP00000044718	Nmur2	900
10090.ENSMUSP00000017455	Pyy	10090.ENSMUSP00000113843	S1pr5	900
10090.ENSMUSP00000017455	Pyy	10090.ENSMUSP00000063954	Tas2r7	900
10090.ENSMUSP00000017455	Pyy	10090.ENSMUSP00000000631	Grm6	900
10090.ENSMUSP00000017455	Pyy	10090.ENSMUSP00000069300	Tas2r109	900
10090.ENSMUSP00000017455	Pyy	10090.ENSMUSP00000023589	Kng1	900
10090.ENSMUSP00000017455	Pyy	10090.ENSMUSP00000039600	Ccl5	900
10090.ENSMUSP00000017455	Pyy	10090.ENSMUSP00000056576	Npy4r	900
10090.ENSMUSP00000017455	Pyy	10090.ENSMUSP00000075876	Tas2r38	900
10090.ENSMUSP00000017455	Pyy	10090.ENSMUSP00000072237	Tas2r104	900
10090.ENSMUSP00000017455	Pyy	10090.ENSMUSP00000050897	S1pr1	900
10090.ENSMUSP00000017455	Pyy	10090.ENSMUSP00000071615	Tas2r123	900
10090.ENSMUSP00000017455	Pyy	10090.ENSMUSP00000026569	Drd4	900
10090.ENSMUSP00000017455	Pyy	10090.ENSMUSP00000027372	Cxcr2	900
10090.ENSMUSP00000017455	Pyy	10090.ENSMUSP00000043522	Adora1	900
10090.ENSMUSP00000017455	Pyy	10090.ENSMUSP00000058732	Rxfp4	900
10090.ENSMUSP00000017455	Pyy	10090.ENSMUSP00000065157	Npy5r	900
10090.ENSMUSP00000017455	Pyy	10090.ENSMUSP00000049909	Ccr2	900
10090.ENSMUSP00000017455	Pyy	10090.ENSMUSP00000022235	Htr1a	900
10090.ENSMUSP00000017455	Pyy	10090.ENSMUSP00000067640	Tas2r129	900
10090.ENSMUSP00000017455	Pyy	10090.ENSMUSP00000055869	P2ry4	900
10090.ENSMUSP00000017455	Pyy	10090.ENSMUSP00000093296	Fpr-rs6	900
10090.ENSMUSP00000017455	Pyy	10090.ENSMUSP00000093297	Fpr-rs7	900
10090.ENSMUSP00000017455	Pyy	10090.ENSMUSP00000053394	S1pr2	900
10090.ENSMUSP00000017455	Pyy	10090.ENSMUSP00000071353	Ccr1l1	900
10090.ENSMUSP00000017455	Pyy	10090.ENSMUSP00000096595	Npy2r	900
10090.ENSMUSP00000017455	Pyy	10090.ENSMUSP00000053700	Tas2r16	900
10090.ENSMUSP00000017455	Pyy	10090.ENSMUSP00000068578	Sstr2	900
10090.ENSMUSP00000017455	Pyy	10090.ENSMUSP00000126762	Gm2564	900
10090.ENSMUSP00000017455	Pyy	10090.ENSMUSP00000055797	Cnr1	900
10090.ENSMUSP00000017455	Pyy	10090.ENSMUSP00000031843	Npy	900
10090.ENSMUSP00000017455	Pyy	10090.ENSMUSP00000067964	Gpsm1	900
10090.ENSMUSP00000017455	Pyy	10090.ENSMUSP00000075509	Tas2r124	900
10090.ENSMUSP00000017455	Pyy	10090.ENSMUSP00000126758	Ccr9	900
10090.ENSMUSP00000017455	Pyy	10090.ENSMUSP00000050898	Htr1b	900
10090.ENSMUSP00000017455	Pyy	10090.ENSMUSP00000031320	Pf4	900
10090.ENSMUSP00000017455	Pyy	10090.ENSMUSP00000037712	Lpar3	900
10090.ENSMUSP00000017455	Pyy	10090.ENSMUSP00000031326	Cxcl3	900
10090.ENSMUSP00000017455	Pyy	10090.ENSMUSP00000031327	Cxcl1	900
10090.ENSMUSP00000017455	Pyy	10090.ENSMUSP00000085346	Nms	900
10090.ENSMUSP00000017455	Pyy	10090.ENSMUSP00000065799	Fpr2	900
10090.ENSMUSP00000017455	Pyy	10090.ENSMUSP00000080370	Gper1	900
10090.ENSMUSP00000017455	Pyy	10090.ENSMUSP00000052894	Fpr1	900
10090.ENSMUSP00000017455	Pyy	10090.ENSMUSP00000025338	Gabbr1	900
10090.ENSMUSP00000017455	Pyy	10090.ENSMUSP00000066381	Galr1	900
10090.ENSMUSP00000017455	Pyy	10090.ENSMUSP00000055256	Gng2	900
10090.ENSMUSP00000017455	Pyy	10090.ENSMUSP00000004076	Grm3	900
10090.ENSMUSP00000017455	Pyy	10090.ENSMUSP00000075170	Drd2	900
10090.ENSMUSP00000017455	Pyy	10090.ENSMUSP00000025842	Gal	900
10090.ENSMUSP00000017455	Pyy	10090.ENSMUSP00000032317	Tas2r103	900
10090.ENSMUSP00000017455	Pyy	10090.ENSMUSP00000050077	Oprd1	900
10090.ENSMUSP00000017455	Pyy	10090.ENSMUSP00000066669	P2ry14	900
10090.ENSMUSP00000017455	Pyy	10090.ENSMUSP00000069872	Mtnr1a	900
10090.ENSMUSP00000017455	Pyy	10090.ENSMUSP00000047646	Cxcl10	900
10090.ENSMUSP00000017455	Pyy	10090.ENSMUSP00000054062	Galr2	900
10090.ENSMUSP00000017455	Pyy	10090.ENSMUSP00000052444	Cxcr3	900
10090.ENSMUSP00000017455	Pyy	10090.ENSMUSP00000050412	S1pr4	900
10090.ENSMUSP00000017455	Pyy	10090.ENSMUSP00000017460	Ppy	900
10090.ENSMUSP00000017455	Pyy	10090.ENSMUSP00000001652	Bdkrb2	900
10090.ENSMUSP00000017455	Pyy	10090.ENSMUSP00000081416	Insl5	900
10090.ENSMUSP00000017455	Pyy	10090.ENSMUSP00000080674	Tas2r110	900
10090.ENSMUSP00000017455	Pyy	10090.ENSMUSP00000058040	Sstr3	900
10090.ENSMUSP00000017455	Pyy	10090.ENSMUSP00000020990	Pomc	900
10090.ENSMUSP00000017455	Pyy	10090.ENSMUSP00000110978	Grm8	900
10090.ENSMUSP00000017455	Pyy	10090.ENSMUSP00000000001	Gnai3	900
10090.ENSMUSP00000017455	Pyy	10090.ENSMUSP00000096847	Ccl28	900
10090.ENSMUSP00000017455	Pyy	10090.ENSMUSP00000046012	Apln	900
10090.ENSMUSP00000017455	Pyy	10090.ENSMUSP00000076043	Tas2r106	900
10090.ENSMUSP00000017455	Pyy	10090.ENSMUSP00000044089	Tas2r4	900
10090.ENSMUSP00000017455	Pyy	10090.ENSMUSP00000032315	Tas2r116	900
10090.ENSMUSP00000017455	Pyy	10090.ENSMUSP00000056581	Tas2r41	900
10090.ENSMUSP00000017455	Pyy	10090.ENSMUSP00000093200	Npw	900
10090.ENSMUSP00000017455	Pyy	10090.ENSMUSP00000024988	C3	900
10090.ENSMUSP00000017455	Pyy	10090.ENSMUSP00000070958	Agtr1a	900
10090.ENSMUSP00000017455	Pyy	10090.ENSMUSP00000093044	Tas2r13	900
10090.ENSMUSP00000017455	Pyy	10090.ENSMUSP00000019071	Ccl6	900
10090.ENSMUSP00000017455	Pyy	10090.ENSMUSP00000093040	Tas2r140	900
10090.ENSMUSP00000017455	Pyy	10090.ENSMUSP00000093043	Tas2r115	900
10090.ENSMUSP00000017455	Pyy	10090.ENSMUSP00000103378	Gabbr2	900
10090.ENSMUSP00000017455	Pyy	10090.ENSMUSP00000023390	Drd3	900
10090.ENSMUSP00000017455	Pyy	10090.ENSMUSP00000024004	Ccl25	900
10090.ENSMUSP00000017455	Pyy	10090.ENSMUSP00000136780	Ccl21a	900
10090.ENSMUSP00000017455	Pyy	10090.ENSMUSP00000086592	Agtr2	900
10090.ENSMUSP00000017455	Pyy	10090.ENSMUSP00000086052	Htr1d	900
10090.ENSMUSP00000092828	Rasgrp3	10090.ENSMUSP00000004214	Cacna1e	800
10090.ENSMUSP00000092828	Rasgrp3	10090.ENSMUSP00000125063	Cacna1i	800
10090.ENSMUSP00000092828	Rasgrp3	10090.ENSMUSP00000035045	Mras	832
10090.ENSMUSP00000092828	Rasgrp3	10090.ENSMUSP00000066238	Rap1b	832
10090.ENSMUSP00000092828	Rasgrp3	10090.ENSMUSP00000067786	Sos1	800
10090.ENSMUSP00000092828	Rasgrp3	10090.ENSMUSP00000082173	Cacna2d2	800
10090.ENSMUSP00000092828	Rasgrp3	10090.ENSMUSP00000088174	Rap1a	832
10090.ENSMUSP00000092828	Rasgrp3	10090.ENSMUSP00000107695	Cacna1s	800
10090.ENSMUSP00000092828	Rasgrp3	10090.ENSMUSP00000037416	Cacna1b	800
10090.ENSMUSP00000092828	Rasgrp3	10090.ENSMUSP00000017552	Cacnb1	800
10090.ENSMUSP00000092828	Rasgrp3	10090.ENSMUSP00000112436	Cacna1a	800
10090.ENSMUSP00000092828	Rasgrp3	10090.ENSMUSP00000044866	Sos2	800
10090.ENSMUSP00000092828	Rasgrp3	10090.ENSMUSP00000069752	Rras2	832
10090.ENSMUSP00000092828	Rasgrp3	10090.ENSMUSP00000111391	Cacna1f	800
10090.ENSMUSP00000092828	Rasgrp3	10090.ENSMUSP00000032399	Kras	916
10090.ENSMUSP00000092828	Rasgrp3	10090.ENSMUSP00000107869	Cacna1d	800
10090.ENSMUSP00000092828	Rasgrp3	10090.ENSMUSP00000044660	Cacna2d4	800
10090.ENSMUSP00000092828	Rasgrp3	10090.ENSMUSP00000077438	Cacnb4	800
10090.ENSMUSP00000092828	Rasgrp3	10090.ENSMUSP00000049457	Cacna2d1	800
10090.ENSMUSP00000092828	Rasgrp3	10090.ENSMUSP00000077586	Cacna1h	800
10090.ENSMUSP00000092828	Rasgrp3	10090.ENSMUSP00000079991	Plcg2	800
10090.ENSMUSP00000092828	Rasgrp3	10090.ENSMUSP00000042150	Rras	832
10090.ENSMUSP00000092828	Rasgrp3	10090.ENSMUSP00000003442	Cacnb3	800
10090.ENSMUSP00000092828	Rasgrp3	10090.ENSMUSP00000029445	Nras	832
10090.ENSMUSP00000092828	Rasgrp3	10090.ENSMUSP00000026572	Hras	916
10090.ENSMUSP00000092828	Rasgrp3	10090.ENSMUSP00000110371	Cacnb2	800
10090.ENSMUSP00000092828	Rasgrp3	10090.ENSMUSP00000098127	Cacna1g	800
10090.ENSMUSP00000031221	Cdc7	10090.ENSMUSP00000000505	Mcm7	898
10090.ENSMUSP00000031221	Cdc7	10090.ENSMUSP00000059192	Mcm3	900
10090.ENSMUSP00000031221	Cdc7	10090.ENSMUSP00000048319	Orc3	900
10090.ENSMUSP00000031221	Cdc7	10090.ENSMUSP00000030872	Orc5	900
10090.ENSMUSP00000031221	Cdc7	10090.ENSMUSP00000061923	Mcm2	946
10090.ENSMUSP00000031221	Cdc7	10090.ENSMUSP00000023353	Mcm4	911.5
10090.ENSMUSP00000031221	Cdc7	10090.ENSMUSP00000099805	Orc1	922.5
10090.ENSMUSP00000031221	Cdc7	10090.ENSMUSP00000027601	Mcm6	904.5
10090.ENSMUSP00000031221	Cdc7	10090.ENSMUSP00000012627	Rpa3	900
10090.ENSMUSP00000031221	Cdc7	10090.ENSMUSP00000034625	Chek1	900
10090.ENSMUSP00000031221	Cdc7	10090.ENSMUSP00000132906	Dbf4	910.5
10090.ENSMUSP00000031221	Cdc7	10090.ENSMUSP00000091469	Cdc6	900
10090.ENSMUSP00000031221	Cdc7	10090.ENSMUSP00000026416	Cdk2	847
10090.ENSMUSP00000031221	Cdc7	10090.ENSMUSP00000000028	Cdc45	900
10090.ENSMUSP00000031221	Cdc7	10090.ENSMUSP00000027980	Mcm10	826
10090.ENSMUSP00000031221	Cdc7	10090.ENSMUSP00000066842	Mcm8	849
10090.ENSMUSP00000031221	Cdc7	10090.ENSMUSP00000045344	Clspn	900
10090.ENSMUSP00000031221	Cdc7	10090.ENSMUSP00000028098	Orc4	900
10090.ENSMUSP00000031221	Cdc7	10090.ENSMUSP00000044831	Atrip	900
10090.ENSMUSP00000031221	Cdc7	10090.ENSMUSP00000000767	Rpa1	900
10090.ENSMUSP00000031221	Cdc7	10090.ENSMUSP00000020099	Cdk1	794
10090.ENSMUSP00000031221	Cdc7	10090.ENSMUSP00000027198	Orc2	900
10090.ENSMUSP00000030803	Uts2	10090.ENSMUSP00000032122	Tacr1	900
10090.ENSMUSP00000030803	Uts2	10090.ENSMUSP00000036320	Trhr	900
10090.ENSMUSP00000030803	Uts2	10090.ENSMUSP00000035551	Avp	900
10090.ENSMUSP00000030803	Uts2	10090.ENSMUSP00000021796	Edn1	900
10090.ENSMUSP00000030803	Uts2	10090.ENSMUSP00000100962	Tbxa2r	900
10090.ENSMUSP00000030803	Uts2	10090.ENSMUSP00000006046	Trh	900
10090.ENSMUSP00000030803	Uts2	10090.ENSMUSP00000030940	Gnb1	900
10090.ENSMUSP00000030803	Uts2	10090.ENSMUSP00000110611	Kalrn	900
10090.ENSMUSP00000030803	Uts2	10090.ENSMUSP00000001652	Bdkrb2	900
10090.ENSMUSP00000030803	Uts2	10090.ENSMUSP00000063670	Gpr17	900
10090.ENSMUSP00000030803	Uts2	10090.ENSMUSP00000093296	Fpr-rs6	900
10090.ENSMUSP00000030803	Uts2	10090.ENSMUSP00000033730	Grpr	900
10090.ENSMUSP00000030803	Uts2	10090.ENSMUSP00000053986	Lpar4	900
10090.ENSMUSP00000030803	Uts2	10090.ENSMUSP00000044352	Pmch	900
10090.ENSMUSP00000030803	Uts2	10090.ENSMUSP00000092136	Golt1a	900
10090.ENSMUSP00000030803	Uts2	10090.ENSMUSP00000031146	Nmu	900
10090.ENSMUSP00000030803	Uts2	10090.ENSMUSP00000033189	Cckbr	900
10090.ENSMUSP00000030803	Uts2	10090.ENSMUSP00000086383	Hrh1	900
10090.ENSMUSP00000030803	Uts2	10090.ENSMUSP00000051132	Oxtr	900
10090.ENSMUSP00000030803	Uts2	10090.ENSMUSP00000020015	Nmbr	900
10090.ENSMUSP00000030803	Uts2	10090.ENSMUSP00000065799	Fpr2	900
10090.ENSMUSP00000030803	Uts2	10090.ENSMUSP00000068298	Agtr1b	900
10090.ENSMUSP00000030803	Uts2	10090.ENSMUSP00000020278	Tacr2	900
10090.ENSMUSP00000030803	Uts2	10090.ENSMUSP00000052581	Lpar1	900
10090.ENSMUSP00000030803	Uts2	10090.ENSMUSP00000019266	Ccl9	900
10090.ENSMUSP00000030803	Uts2	10090.ENSMUSP00000056432	Npsr1	900
10090.ENSMUSP00000030803	Uts2	10090.ENSMUSP00000020062	Gprc6a	900
10090.ENSMUSP00000030803	Uts2	10090.ENSMUSP00000040715	Cysltr2	900
10090.ENSMUSP00000030803	Uts2	10090.ENSMUSP00000097623	Kng2	900
10090.ENSMUSP00000030803	Uts2	10090.ENSMUSP00000099794	Gcg	900
10090.ENSMUSP00000030803	Uts2	10090.ENSMUSP00000036765	P2ry2	900
10090.ENSMUSP00000030803	Uts2	10090.ENSMUSP00000055697	P2ry6	900
10090.ENSMUSP00000030803	Uts2	10090.ENSMUSP00000017309	Gast	900
10090.ENSMUSP00000030803	Uts2	10090.ENSMUSP00000031093	Cckar	900
10090.ENSMUSP00000030803	Uts2	10090.ENSMUSP00000034325	Lpar2	900
10090.ENSMUSP00000030803	Uts2	10090.ENSMUSP00000069567	Ghrl	900
10090.ENSMUSP00000030803	Uts2	10090.ENSMUSP00000045335	Bdkrb1	900
10090.ENSMUSP00000030803	Uts2	10090.ENSMUSP00000022182	F2rl2	900
10090.ENSMUSP00000030803	Uts2	10090.ENSMUSP00000069080	Casr	900
10090.ENSMUSP00000030803	Uts2	10090.ENSMUSP00000022185	F2rl1	900
10090.ENSMUSP00000030803	Uts2	10090.ENSMUSP00000099473	Adra1d	900
10090.ENSMUSP00000030803	Uts2	10090.ENSMUSP00000030384	Edn2	900
10090.ENSMUSP00000030803	Uts2	10090.ENSMUSP00000029030	Edn3	900
10090.ENSMUSP00000030803	Uts2	10090.ENSMUSP00000087714	Trio	900
10090.ENSMUSP00000030803	Uts2	10090.ENSMUSP00000130225	C130060K24Rik	900
10090.ENSMUSP00000030803	Uts2	10090.ENSMUSP00000053703	Adra1a	900
10090.ENSMUSP00000030803	Uts2	10090.ENSMUSP00000093316	Fpr-s1	900
10090.ENSMUSP00000030803	Uts2	10090.ENSMUSP00000093311	Fpr-rs4	900
10090.ENSMUSP00000030803	Uts2	10090.ENSMUSP00000070840	Uts2b	900
10090.ENSMUSP00000030803	Uts2	10090.ENSMUSP00000046920	Uts2r	900
10090.ENSMUSP00000030803	Uts2	10090.ENSMUSP00000029331	P2ry1	900
10090.ENSMUSP00000030803	Uts2	10090.ENSMUSP00000055564	Ffar1	900
10090.ENSMUSP00000030803	Uts2	10090.ENSMUSP00000030562	Hcrtr1	900
10090.ENSMUSP00000030803	Uts2	10090.ENSMUSP00000025561	Anxa1	900
10090.ENSMUSP00000030803	Uts2	10090.ENSMUSP00000027860	Xcl1	900
10090.ENSMUSP00000030803	Uts2	10090.ENSMUSP00000061754	F2r	900
10090.ENSMUSP00000030803	Uts2	10090.ENSMUSP00000020323	Avpr1a	900
10090.ENSMUSP00000030803	Uts2	10090.ENSMUSP00000061296	P2ry10	900
10090.ENSMUSP00000030803	Uts2	10090.ENSMUSP00000043936	Htr2c	900
10090.ENSMUSP00000030803	Uts2	10090.ENSMUSP00000056659	Prokr2	900
10090.ENSMUSP00000030803	Uts2	10090.ENSMUSP00000071179	Fpr-rs3	900
10090.ENSMUSP00000030803	Uts2	10090.ENSMUSP00000055579	Chrm3	900
10090.ENSMUSP00000030803	Uts2	10090.ENSMUSP00000029670	Ptgfr	900
10090.ENSMUSP00000030803	Uts2	10090.ENSMUSP00000029201	Pik3ca	900
10090.ENSMUSP00000030803	Uts2	10090.ENSMUSP00000027440	Nmur1	900
10090.ENSMUSP00000030803	Uts2	10090.ENSMUSP00000085346	Nms	900
10090.ENSMUSP00000030803	Uts2	10090.ENSMUSP00000005406	App	900
10090.ENSMUSP00000030803	Uts2	10090.ENSMUSP00000025791	Grk2	900
10090.ENSMUSP00000030803	Uts2	10090.ENSMUSP00000049175	Gna15	900
10090.ENSMUSP00000030803	Uts2	10090.ENSMUSP00000044718	Nmur2	900
10090.ENSMUSP00000030803	Uts2	10090.ENSMUSP00000031172	Gnrhr	900
10090.ENSMUSP00000030803	Uts2	10090.ENSMUSP00000088175	Tac1	900
10090.ENSMUSP00000030803	Uts2	10090.ENSMUSP00000026817	Nmb	900
10090.ENSMUSP00000030803	Uts2	10090.ENSMUSP00000023589	Kng1	900
10090.ENSMUSP00000030803	Uts2	10090.ENSMUSP00000063520	Cysltr1	900
10090.ENSMUSP00000030803	Uts2	10090.ENSMUSP00000095597	Nps	900
10090.ENSMUSP00000030803	Uts2	10090.ENSMUSP00000025395	Grp	900
10090.ENSMUSP00000030803	Uts2	10090.ENSMUSP00000021729	Gpr132	900
10090.ENSMUSP00000030803	Uts2	10090.ENSMUSP00000106724	Gnrh1	900
10090.ENSMUSP00000030803	Uts2	10090.ENSMUSP00000022331	Opn4	900
10090.ENSMUSP00000030803	Uts2	10090.ENSMUSP00000042632	Chrm1	900
10090.ENSMUSP00000030803	Uts2	10090.ENSMUSP00000032152	Prok2	900
10090.ENSMUSP00000030803	Uts2	10090.ENSMUSP00000027690	Avpr1b	900
10090.ENSMUSP00000030803	Uts2	10090.ENSMUSP00000060617	Prok1	900
10090.ENSMUSP00000030803	Uts2	10090.ENSMUSP00000058230	Hcrtr2	900
10090.ENSMUSP00000030803	Uts2	10090.ENSMUSP00000097185	Chrm5	900
10090.ENSMUSP00000030803	Uts2	10090.ENSMUSP00000007433	Kiss1	900
10090.ENSMUSP00000030803	Uts2	10090.ENSMUSP00000025541	Gnaq	900
10090.ENSMUSP00000030803	Uts2	10090.ENSMUSP00000051368	Ltb4r	900
10090.ENSMUSP00000030803	Uts2	10090.ENSMUSP00000093297	Fpr-rs7	900
10090.ENSMUSP00000030803	Uts2	10090.ENSMUSP00000057578	Hcrt	900
10090.ENSMUSP00000030803	Uts2	10090.ENSMUSP00000047774	Htr2a	900
10090.ENSMUSP00000030803	Uts2	10090.ENSMUSP00000040516	Kiss1r	900
10090.ENSMUSP00000030803	Uts2	10090.ENSMUSP00000056774	Pik3r1	900
10090.ENSMUSP00000030803	Uts2	10090.ENSMUSP00000054426	F2rl3	900
10090.ENSMUSP00000030803	Uts2	10090.ENSMUSP00000034029	Ednra	900
10090.ENSMUSP00000030803	Uts2	10090.ENSMUSP00000106693	Ntsr2	900
10090.ENSMUSP00000030803	Uts2	10090.ENSMUSP00000042327	Lpar6	900
10090.ENSMUSP00000030803	Uts2	10090.ENSMUSP00000029822	Tacr3	900
10090.ENSMUSP00000030803	Uts2	10090.ENSMUSP00000035120	Cck	900
10090.ENSMUSP00000030803	Uts2	10090.ENSMUSP00000092163	Ffar3	900
10090.ENSMUSP00000030803	Uts2	10090.ENSMUSP00000037712	Lpar3	900
10090.ENSMUSP00000030803	Uts2	10090.ENSMUSP00000048358	Ltb4r2	900
10090.ENSMUSP00000030803	Uts2	10090.ENSMUSP00000020040	Nts	900
10090.ENSMUSP00000030803	Uts2	10090.ENSMUSP00000022718	Ednrb	900
10090.ENSMUSP00000030803	Uts2	10090.ENSMUSP00000043190	Gna11	900
10090.ENSMUSP00000030803	Uts2	10090.ENSMUSP00000055256	Gng2	900
10090.ENSMUSP00000030803	Uts2	10090.ENSMUSP00000019608	Ptger1	900
10090.ENSMUSP00000030803	Uts2	10090.ENSMUSP00000040033	Npffr2	900
10090.ENSMUSP00000030803	Uts2	10090.ENSMUSP00000026119	Gcgr	900
10090.ENSMUSP00000030803	Uts2	10090.ENSMUSP00000070925	Ptafr	900
10090.ENSMUSP00000030803	Uts2	10090.ENSMUSP00000028764	Oxt	900
10090.ENSMUSP00000030803	Uts2	10090.ENSMUSP00000129181	Grm5	900
10090.ENSMUSP00000030803	Uts2	10090.ENSMUSP00000026466	Tac3	900
10090.ENSMUSP00000030803	Uts2	10090.ENSMUSP00000028681	F2	900
10090.ENSMUSP00000030803	Uts2	10090.ENSMUSP00000037255	Grm1	900
10090.ENSMUSP00000030803	Uts2	10090.ENSMUSP00000023814	Npff	900
10090.ENSMUSP00000030803	Uts2	10090.ENSMUSP00000020287	Npffr1	900
10090.ENSMUSP00000030803	Uts2	10090.ENSMUSP00000025602	Gna14	900
10090.ENSMUSP00000030803	Uts2	10090.ENSMUSP00000061153	Ghsr	900
10090.ENSMUSP00000030803	Uts2	10090.ENSMUSP00000055746	Qrfp	900
10090.ENSMUSP00000030803	Uts2	10090.ENSMUSP00000052600	Ffar2	900
10090.ENSMUSP00000030803	Uts2	10090.ENSMUSP00000059034	Prokr1	900
10090.ENSMUSP00000030803	Uts2	10090.ENSMUSP00000070958	Agtr1a	900
10090.ENSMUSP00000030803	Uts2	10090.ENSMUSP00000019071	Ccl6	900
10090.ENSMUSP00000030803	Uts2	10090.ENSMUSP00000057510	Gpr68	900
10090.ENSMUSP00000030803	Uts2	10090.ENSMUSP00000061243	Gpr4	900
10090.ENSMUSP00000030803	Uts2	10090.ENSMUSP00000027431	Htr2b	900
10090.ENSMUSP00000030803	Uts2	10090.ENSMUSP00000029084	Ntsr1	900
10090.ENSMUSP00000030803	Uts2	10090.ENSMUSP00000086592	Agtr2	900
10090.ENSMUSP00000030803	Uts2	10090.ENSMUSP00000074581	Gpr65	900
10090.ENSMUSP00000110115	Cblb	10090.ENSMUSP00000126796	Lcp2	829
10090.ENSMUSP00000110115	Cblb	10090.ENSMUSP00000097547	Fyn	880
10090.ENSMUSP00000110115	Cblb	10090.ENSMUSP00000079324	Met	892
10090.ENSMUSP00000110115	Cblb	10090.ENSMUSP00000075167	Abl1	851
10090.ENSMUSP00000110115	Cblb	10090.ENSMUSP00000039955	Cblc	800
10090.ENSMUSP00000110115	Cblb	10090.ENSMUSP00000005671	Igf1r	866
10090.ENSMUSP00000110115	Cblb	10090.ENSMUSP00000021283	Pik3r5	800
10090.ENSMUSP00000110115	Cblb	10090.ENSMUSP00000133064	Fgfr3	836
10090.ENSMUSP00000110115	Cblb	10090.ENSMUSP00000031653	Flt1	880
10090.ENSMUSP00000110115	Cblb	10090.ENSMUSP00000005815	Kit	836
10090.ENSMUSP00000110115	Cblb	10090.ENSMUSP00000080716	Erbb3	861
10090.ENSMUSP00000110115	Cblb	10090.ENSMUSP00000109144	Kdr	870
10090.ENSMUSP00000110115	Cblb	10090.ENSMUSP00000017920	Crk	880
10090.ENSMUSP00000110115	Cblb	10090.ENSMUSP00000062864	Pik3cg	880
10090.ENSMUSP00000110115	Cblb	10090.ENSMUSP00000112430	Fgfr2	836
10090.ENSMUSP00000110115	Cblb	10090.ENSMUSP00000020329	Egfr	901
10090.ENSMUSP00000110115	Cblb	10090.ENSMUSP00000088837	Insr	866
10090.ENSMUSP00000110115	Cblb	10090.ENSMUSP00000030464	Pik3r3	857
10090.ENSMUSP00000110115	Cblb	10090.ENSMUSP00000108075	Sh3kbp1	870
10090.ENSMUSP00000110115	Cblb	10090.ENSMUSP00000035037	Pik3cb	865
10090.ENSMUSP00000110115	Cblb	10090.ENSMUSP00000025523	Csf1r	880
10090.ENSMUSP00000110115	Cblb	10090.ENSMUSP00000021090	Grb2	875
10090.ENSMUSP00000110115	Cblb	10090.ENSMUSP00000032874	Sh3gl3	866
10090.ENSMUSP00000110115	Cblb	10090.ENSMUSP00000000476	Pdgfra	870
10090.ENSMUSP00000110115	Cblb	10090.ENSMUSP00000041902	Cbl	800
10090.ENSMUSP00000110115	Cblb	10090.ENSMUSP00000005452	Fgfr4	836
10090.ENSMUSP00000110115	Cblb	10090.ENSMUSP00000034296	Pik3r2	866
10090.ENSMUSP00000110115	Cblb	10090.ENSMUSP00000020085	Ube2d1	708
10090.ENSMUSP00000110115	Cblb	10090.ENSMUSP00000056774	Pik3r1	866
10090.ENSMUSP00000110115	Cblb	10090.ENSMUSP00000028214	Sh3glb2	800
10090.ENSMUSP00000110115	Cblb	10090.ENSMUSP00000101315	Pik3cd	865
10090.ENSMUSP00000110115	Cblb	10090.ENSMUSP00000029712	Ntrk1	800
10090.ENSMUSP00000110115	Cblb	10090.ENSMUSP00000030212	Sh3gl2	866
10090.ENSMUSP00000110115	Cblb	10090.ENSMUSP00000129800	Sh3glb1	800
10090.ENSMUSP00000110115	Cblb	10090.ENSMUSP00000029201	Pik3ca	880
10090.ENSMUSP00000110115	Cblb	10090.ENSMUSP00000032997	Lat	827
10090.ENSMUSP00000110115	Cblb	10090.ENSMUSP00000114123	Erbb4	861
10090.ENSMUSP00000095253	Ramp1	10090.ENSMUSP00000037586	Gpr176	900
10090.ENSMUSP00000095253	Ramp1	10090.ENSMUSP00000092384	Gipr	900
10090.ENSMUSP00000095253	Ramp1	10090.ENSMUSP00000032907	Calca	900
10090.ENSMUSP00000095253	Ramp1	10090.ENSMUSP00000072660	Sctr	900
10090.ENSMUSP00000095253	Ramp1	10090.ENSMUSP00000098680	Gpr27	900
10090.ENSMUSP00000095253	Ramp1	10090.ENSMUSP00000122072	Ramp2	900
10090.ENSMUSP00000095253	Ramp1	10090.ENSMUSP00000035551	Avp	900
10090.ENSMUSP00000095253	Ramp1	10090.ENSMUSP00000077611	Rxfp1	900
10090.ENSMUSP00000095253	Ramp1	10090.ENSMUSP00000058691	Mc2r	900
10090.ENSMUSP00000095253	Ramp1	10090.ENSMUSP00000024916	Lhcgr	900
10090.ENSMUSP00000095253	Ramp1	10090.ENSMUSP00000086731	Gpr15	900
10090.ENSMUSP00000095253	Ramp1	10090.ENSMUSP00000020706	Adcy1	900
10090.ENSMUSP00000095253	Ramp1	10090.ENSMUSP00000033054	Adm	900
10090.ENSMUSP00000095253	Ramp1	10090.ENSMUSP00000011315	Vipr2	900
10090.ENSMUSP00000095253	Ramp1	10090.ENSMUSP00000020984	Adcy3	900
10090.ENSMUSP00000095253	Ramp1	10090.ENSMUSP00000033765	Avpr2	900
10090.ENSMUSP00000095253	Ramp1	10090.ENSMUSP00000063784	Adcyap1r1	900
10090.ENSMUSP00000095253	Ramp1	10090.ENSMUSP00000067057	Adcyap1	900
10090.ENSMUSP00000095253	Ramp1	10090.ENSMUSP00000005719	Adcy9	900
10090.ENSMUSP00000095253	Ramp1	10090.ENSMUSP00000047358	Mc3r	900
10090.ENSMUSP00000095253	Ramp1	10090.ENSMUSP00000049527	Taar1	900
10090.ENSMUSP00000095253	Ramp1	10090.ENSMUSP00000095929	Mc1r	900
10090.ENSMUSP00000095253	Ramp1	10090.ENSMUSP00000051392	Rln3	900
10090.ENSMUSP00000095253	Ramp1	10090.ENSMUSP00000054776	Mc4r	900
10090.ENSMUSP00000095253	Ramp1	10090.ENSMUSP00000023007	Adcy8	900
10090.ENSMUSP00000095253	Ramp1	10090.ENSMUSP00000122080	Ptgir	900
10090.ENSMUSP00000095253	Ramp1	10090.ENSMUSP00000055256	Gng2	900
10090.ENSMUSP00000095253	Ramp1	10090.ENSMUSP00000035115	Vipr1	900
10090.ENSMUSP00000095253	Ramp1	10090.ENSMUSP00000077135	Gpbar1	900
10090.ENSMUSP00000095253	Ramp1	10090.ENSMUSP00000048736	Ptger4	900
10090.ENSMUSP00000095253	Ramp1	10090.ENSMUSP00000080162	Adrb3	900
10090.ENSMUSP00000095253	Ramp1	10090.ENSMUSP00000110409	Gpr45	900
10090.ENSMUSP00000095253	Ramp1	10090.ENSMUSP00000034408	Gpr83	900
10090.ENSMUSP00000095253	Ramp1	10090.ENSMUSP00000026119	Gcgr	900
10090.ENSMUSP00000095253	Ramp1	10090.ENSMUSP00000061560	Glp2r	900
10090.ENSMUSP00000095253	Ramp1	10090.ENSMUSP00000128729	Sct	900
10090.ENSMUSP00000095253	Ramp1	10090.ENSMUSP00000078753	Gpr84	900
10090.ENSMUSP00000095253	Ramp1	10090.ENSMUSP00000095597	Nps	900
10090.ENSMUSP00000095253	Ramp1	10090.ENSMUSP00000096122	Adcy7	900
10090.ENSMUSP00000095253	Ramp1	10090.ENSMUSP00000126847	Htr7	900
10090.ENSMUSP00000095253	Ramp1	10090.ENSMUSP00000027560	Htr4	900
10090.ENSMUSP00000095253	Ramp1	10090.ENSMUSP00000028533	Fshb	900
10090.ENSMUSP00000095253	Ramp1	10090.ENSMUSP00000038170	Hrh2	900
10090.ENSMUSP00000095253	Ramp1	10090.ENSMUSP00000079341	Gnas	900
10090.ENSMUSP00000095253	Ramp1	10090.ENSMUSP00000110221	Glp1r	900
10090.ENSMUSP00000095253	Ramp1	10090.ENSMUSP00000091455	Crhr1	900
10090.ENSMUSP00000095253	Ramp1	10090.ENSMUSP00000063910	Gpr20	900
10090.ENSMUSP00000095253	Ramp1	10090.ENSMUSP00000101060	Adora2a	900
10090.ENSMUSP00000095253	Ramp1	10090.ENSMUSP00000018644	Adora2b	900
10090.ENSMUSP00000095253	Ramp1	10090.ENSMUSP00000083583	Gpr25	900
10090.ENSMUSP00000095253	Ramp1	10090.ENSMUSP00000064761	Adm2	900
10090.ENSMUSP00000095253	Ramp1	10090.ENSMUSP00000073875	Calcrl	900
10090.ENSMUSP00000095253	Ramp1	10090.ENSMUSP00000019906	Vip	900
10090.ENSMUSP00000095253	Ramp1	10090.ENSMUSP00000099445	Gip	900
10090.ENSMUSP00000095253	Ramp1	10090.ENSMUSP00000075070	Calcr	900
10090.ENSMUSP00000095253	Ramp1	10090.ENSMUSP00000021346	Tshr	900
10090.ENSMUSP00000095253	Ramp1	10090.ENSMUSP00000020990	Pomc	900
10090.ENSMUSP00000095253	Ramp1	10090.ENSMUSP00000067897	Rxfp2	900
10090.ENSMUSP00000095253	Ramp1	10090.ENSMUSP00000049592	Gpr150	900
10090.ENSMUSP00000095253	Ramp1	10090.ENSMUSP00000029975	Cga	900
10090.ENSMUSP00000095253	Ramp1	10090.ENSMUSP00000110563	Adcy5	900
10090.ENSMUSP00000095253	Ramp1	10090.ENSMUSP00000038483	Ptger2	900
10090.ENSMUSP00000095253	Ramp1	10090.ENSMUSP00000021932	Drd1	900
10090.ENSMUSP00000095253	Ramp1	10090.ENSMUSP00000062256	Adrb2	900
10090.ENSMUSP00000095253	Ramp1	10090.ENSMUSP00000078723	Pth	900
10090.ENSMUSP00000095253	Ramp1	10090.ENSMUSP00000041047	Pth2	900
10090.ENSMUSP00000095253	Ramp1	10090.ENSMUSP00000047518	Ramp3	900
10090.ENSMUSP00000095253	Ramp1	10090.ENSMUSP00000002398	Adcy4	900
10090.ENSMUSP00000095253	Ramp1	10090.ENSMUSP00000029172	Ghrh	900
10090.ENSMUSP00000095253	Ramp1	10090.ENSMUSP00000068120	Ghrhr	900
10090.ENSMUSP00000095253	Ramp1	10090.ENSMUSP00000027083	Pth2r	900
10090.ENSMUSP00000095253	Ramp1	10090.ENSMUSP00000006005	Pth1r	900
10090.ENSMUSP00000095253	Ramp1	10090.ENSMUSP00000093653	Ptgdr	900
10090.ENSMUSP00000095253	Ramp1	10090.ENSMUSP00000056432	Npsr1	900
10090.ENSMUSP00000095253	Ramp1	10090.ENSMUSP00000040847	Adrb1	900
10090.ENSMUSP00000095253	Ramp1	10090.ENSMUSP00000061185	Crh	900
10090.ENSMUSP00000095253	Ramp1	10090.ENSMUSP00000039691	Drd5	900
10090.ENSMUSP00000095253	Ramp1	10090.ENSMUSP00000099794	Gcg	900
10090.ENSMUSP00000095253	Ramp1	10090.ENSMUSP00000068333	Htr6	900
10090.ENSMUSP00000095253	Ramp1	10090.ENSMUSP00000043956	Iapp	900
10090.ENSMUSP00000095253	Ramp1	10090.ENSMUSP00000040477	Fshr	900
10090.ENSMUSP00000095253	Ramp1	10090.ENSMUSP00000030940	Gnb1	900
10090.ENSMUSP00000026911	Ccr1	10090.ENSMUSP00000051392	Rln3	900
10090.ENSMUSP00000026911	Ccr1	10090.ENSMUSP00000078044	Tas2r113	900
10090.ENSMUSP00000026911	Ccr1	10090.ENSMUSP00000070791	Tas2r136	900
10090.ENSMUSP00000026911	Ccr1	10090.ENSMUSP00000072800	Cxcl12	941
10090.ENSMUSP00000026911	Ccr1	10090.ENSMUSP00000061410	Gpr18	900
10090.ENSMUSP00000026911	Ccr1	10090.ENSMUSP00000042232	Hebp1	900
10090.ENSMUSP00000026911	Ccr1	10090.ENSMUSP00000030940	Gnb1	941
10090.ENSMUSP00000026911	Ccr1	10090.ENSMUSP00000004480	Sst	900
10090.ENSMUSP00000026911	Ccr1	10090.ENSMUSP00000060776	Cxcr6	900
10090.ENSMUSP00000026911	Ccr1	10090.ENSMUSP00000079453	Tas2r114	900
10090.ENSMUSP00000026911	Ccr1	10090.ENSMUSP00000055137	Oxgr1	900
10090.ENSMUSP00000026911	Ccr1	10090.ENSMUSP00000019064	Cxcl16	900
10090.ENSMUSP00000026911	Ccr1	10090.ENSMUSP00000044573	Sstr4	900
10090.ENSMUSP00000026911	Ccr1	10090.ENSMUSP00000101801	Npb	900
10090.ENSMUSP00000026911	Ccr1	10090.ENSMUSP00000069114	Ackr3	900
10090.ENSMUSP00000026911	Ccr1	10090.ENSMUSP00000027038	Oprk1	900
10090.ENSMUSP00000026911	Ccr1	10090.ENSMUSP00000108716	Cxcl9	900
10090.ENSMUSP00000026911	Ccr1	10090.ENSMUSP00000095029	Ccr6	900
10090.ENSMUSP00000026911	Ccr1	10090.ENSMUSP00000044352	Pmch	900
10090.ENSMUSP00000026911	Ccr1	10090.ENSMUSP00000031146	Nmu	900
10090.ENSMUSP00000026911	Ccr1	10090.ENSMUSP00000031319	Ppbp	900
10090.ENSMUSP00000026911	Ccr1	10090.ENSMUSP00000031318	Cxcl5	900
10090.ENSMUSP00000026911	Ccr1	10090.ENSMUSP00000062741	Rxfp3	900
10090.ENSMUSP00000026911	Ccr1	10090.ENSMUSP00000021011	Ccl7	846
10090.ENSMUSP00000026911	Ccr1	10090.ENSMUSP00000057543	Gnai2	906
10090.ENSMUSP00000026911	Ccr1	10090.ENSMUSP00000067082	Tas2r107	900
10090.ENSMUSP00000026911	Ccr1	10090.ENSMUSP00000062588	Ccr10	900
10090.ENSMUSP00000026911	Ccr1	10090.ENSMUSP00000084196	Gpr55	900
10090.ENSMUSP00000026911	Ccr1	10090.ENSMUSP00000054210	Pnoc	900
10090.ENSMUSP00000026911	Ccr1	10090.ENSMUSP00000030815	Cort	900
10090.ENSMUSP00000026911	Ccr1	10090.ENSMUSP00000041061	Hrh4	900
10090.ENSMUSP00000026911	Ccr1	10090.ENSMUSP00000062677	Ccr4	900
10090.ENSMUSP00000026911	Ccr1	10090.ENSMUSP00000052581	Lpar1	900
10090.ENSMUSP00000026911	Ccr1	10090.ENSMUSP00000019266	Ccl9	900
10090.ENSMUSP00000026911	Ccr1	10090.ENSMUSP00000130874	Chrm2	921
10090.ENSMUSP00000026911	Ccr1	10090.ENSMUSP00000062919	Tas2r39	900
10090.ENSMUSP00000026911	Ccr1	10090.ENSMUSP00000074885	Cxcl2	900
10090.ENSMUSP00000026911	Ccr1	10090.ENSMUSP00000097623	Kng2	900
10090.ENSMUSP00000026911	Ccr1	10090.ENSMUSP00000051085	Sstr5	900
10090.ENSMUSP00000026911	Ccr1	10090.ENSMUSP00000067734	Tas2r40	900
10090.ENSMUSP00000026911	Ccr1	10090.ENSMUSP00000075483	Tas2r125	900
10090.ENSMUSP00000026911	Ccr1	10090.ENSMUSP00000071626	Tas2r120	900
10090.ENSMUSP00000026911	Ccr1	10090.ENSMUSP00000050444	Cxcr5	900
10090.ENSMUSP00000026911	Ccr1	10090.ENSMUSP00000058006	Tas2r105	900
10090.ENSMUSP00000026911	Ccr1	10090.ENSMUSP00000023959	Grm2	900
10090.ENSMUSP00000026911	Ccr1	10090.ENSMUSP00000034325	Lpar2	900
10090.ENSMUSP00000026911	Ccr1	10090.ENSMUSP00000074259	Gnai1	906
10090.ENSMUSP00000026911	Ccr1	10090.ENSMUSP00000103671	Ccl27a	900
10090.ENSMUSP00000026911	Ccr1	10090.ENSMUSP00000045335	Bdkrb1	900
10090.ENSMUSP00000026911	Ccr1	10090.ENSMUSP00000046233	Npbwr1	900
10090.ENSMUSP00000026911	Ccr1	10090.ENSMUSP00000069080	Casr	900
10090.ENSMUSP00000026911	Ccr1	10090.ENSMUSP00000049714	Cxcr1	900
10090.ENSMUSP00000026911	Ccr1	10090.ENSMUSP00000038884	Htr5a	900
10090.ENSMUSP00000026911	Ccr1	10090.ENSMUSP00000023840	Cxcl13	900
10090.ENSMUSP00000026911	Ccr1	10090.ENSMUSP00000044730	P2yr13	900
10090.ENSMUSP00000026911	Ccr1	10090.ENSMUSP00000045530	Npy1r	900
10090.ENSMUSP00000026911	Ccr1	10090.ENSMUSP00000111568	-	900
10090.ENSMUSP00000026911	Ccr1	10090.ENSMUSP00000101236	Oprm1	900
10090.ENSMUSP00000026911	Ccr1	10090.ENSMUSP00000039107	Ccr3	900
10090.ENSMUSP00000026911	Ccr1	10090.ENSMUSP00000093316	Fpr-s1	935
10090.ENSMUSP00000026911	Ccr1	10090.ENSMUSP00000093311	Fpr-rs4	900
10090.ENSMUSP00000026911	Ccr1	10090.ENSMUSP00000080736	Tas2r131	900
10090.ENSMUSP00000026911	Ccr1	10090.ENSMUSP00000048092	C3ar1	900
10090.ENSMUSP00000026911	Ccr1	10090.ENSMUSP00000036159	Ptgdr2	900
10090.ENSMUSP00000026911	Ccr1	10090.ENSMUSP00000067640	Tas2r129	900
10090.ENSMUSP00000026911	Ccr1	10090.ENSMUSP00000000193	Ccl2	867
10090.ENSMUSP00000026911	Ccr1	10090.ENSMUSP00000060003	C5ar1	900
10090.ENSMUSP00000026911	Ccr1	10090.ENSMUSP00000000194	Ccl12	867
10090.ENSMUSP00000026911	Ccr1	10090.ENSMUSP00000030561	Gnat3	906
10090.ENSMUSP00000026911	Ccr1	10090.ENSMUSP00000133957	Grm7	900
10090.ENSMUSP00000026911	Ccr1	10090.ENSMUSP00000025561	Anxa1	900
10090.ENSMUSP00000026911	Ccr1	10090.ENSMUSP00000027860	Xcl1	800
10090.ENSMUSP00000026911	Ccr1	10090.ENSMUSP00000037045	Sstr1	900
10090.ENSMUSP00000026911	Ccr1	10090.ENSMUSP00000029326	Sucnr1	900
10090.ENSMUSP00000026911	Ccr1	10090.ENSMUSP00000063136	Htr1f	900
10090.ENSMUSP00000026911	Ccr1	10090.ENSMUSP00000071513	Oprl1	900
10090.ENSMUSP00000026911	Ccr1	10090.ENSMUSP00000099423	Ccr7	900
10090.ENSMUSP00000026911	Ccr1	10090.ENSMUSP00000137353	Ccl19	900
10090.ENSMUSP00000026911	Ccr1	10090.ENSMUSP00000053638	Aplnr	900
10090.ENSMUSP00000026911	Ccr1	10090.ENSMUSP00000085293	S1pr3	911
10090.ENSMUSP00000026911	Ccr1	10090.ENSMUSP00000063743	Tas2r3	900
10090.ENSMUSP00000026911	Ccr1	10090.ENSMUSP00000028233	C5	900
10090.ENSMUSP00000026911	Ccr1	10090.ENSMUSP00000071179	Fpr-rs3	900
10090.ENSMUSP00000026911	Ccr1	10090.ENSMUSP00000040808	Chrm4	921
10090.ENSMUSP00000026911	Ccr1	10090.ENSMUSP00000086052	Htr1d	900
10090.ENSMUSP00000026911	Ccr1	10090.ENSMUSP00000063670	Gpr17	900
10090.ENSMUSP00000026911	Ccr1	10090.ENSMUSP00000066822	Penk	900
10090.ENSMUSP00000026911	Ccr1	10090.ENSMUSP00000069768	Tas2r117	900
10090.ENSMUSP00000026911	Ccr1	10090.ENSMUSP00000027440	Nmur1	900
10090.ENSMUSP00000026911	Ccr1	10090.ENSMUSP00000085346	Nms	900
10090.ENSMUSP00000026911	Ccr1	10090.ENSMUSP00000059705	Adra2c	900
10090.ENSMUSP00000026911	Ccr1	10090.ENSMUSP00000005406	App	900
10090.ENSMUSP00000026911	Ccr1	10090.ENSMUSP00000025791	Grk2	871
10090.ENSMUSP00000026911	Ccr1	10090.ENSMUSP00000137582	-	900
10090.ENSMUSP00000026911	Ccr1	10090.ENSMUSP00000051353	P2ry12	900
10090.ENSMUSP00000026911	Ccr1	10090.ENSMUSP00000049963	Hrh3	900
10090.ENSMUSP00000026911	Ccr1	10090.ENSMUSP00000044718	Nmur2	900
10090.ENSMUSP00000026911	Ccr1	10090.ENSMUSP00000099623	Arrb2	850
10090.ENSMUSP00000026911	Ccr1	10090.ENSMUSP00000113843	S1pr5	900
10090.ENSMUSP00000026911	Ccr1	10090.ENSMUSP00000063954	Tas2r7	900
10090.ENSMUSP00000026911	Ccr1	10090.ENSMUSP00000000631	Grm6	900
10090.ENSMUSP00000026911	Ccr1	10090.ENSMUSP00000069300	Tas2r109	900
10090.ENSMUSP00000026911	Ccr1	10090.ENSMUSP00000023589	Kng1	900
10090.ENSMUSP00000026911	Ccr1	10090.ENSMUSP00000109064	Ccl20	900
10090.ENSMUSP00000026911	Ccr1	10090.ENSMUSP00000056576	Npy4r	900
10090.ENSMUSP00000026911	Ccr1	10090.ENSMUSP00000075876	Tas2r38	900
10090.ENSMUSP00000026911	Ccr1	10090.ENSMUSP00000072237	Tas2r104	900
10090.ENSMUSP00000026911	Ccr1	10090.ENSMUSP00000031320	Pf4	900
10090.ENSMUSP00000026911	Ccr1	10090.ENSMUSP00000001008	Ccl3	806
10090.ENSMUSP00000026911	Ccr1	10090.ENSMUSP00000071615	Tas2r123	900
10090.ENSMUSP00000026911	Ccr1	10090.ENSMUSP00000095866	Arrb1	871
10090.ENSMUSP00000026911	Ccr1	10090.ENSMUSP00000027372	Cxcr2	900
10090.ENSMUSP00000026911	Ccr1	10090.ENSMUSP00000043522	Adora1	900
10090.ENSMUSP00000026911	Ccr1	10090.ENSMUSP00000058732	Rxfp4	900
10090.ENSMUSP00000026911	Ccr1	10090.ENSMUSP00000065157	Npy5r	900
10090.ENSMUSP00000026911	Ccr1	10090.ENSMUSP00000031843	Npy	900
10090.ENSMUSP00000026911	Ccr1	10090.ENSMUSP00000022235	Htr1a	900
10090.ENSMUSP00000026911	Ccr1	10090.ENSMUSP00000025705	Jak2	855
10090.ENSMUSP00000026911	Ccr1	10090.ENSMUSP00000069957	Cnr2	900
10090.ENSMUSP00000026911	Ccr1	10090.ENSMUSP00000055869	P2ry4	927
10090.ENSMUSP00000026911	Ccr1	10090.ENSMUSP00000093296	Fpr-rs6	900
10090.ENSMUSP00000026911	Ccr1	10090.ENSMUSP00000093297	Fpr-rs7	900
10090.ENSMUSP00000026911	Ccr1	10090.ENSMUSP00000026569	Drd4	900
10090.ENSMUSP00000026911	Ccr1	10090.ENSMUSP00000053394	S1pr2	900
10090.ENSMUSP00000026911	Ccr1	10090.ENSMUSP00000071353	Ccr1l1	800
10090.ENSMUSP00000026911	Ccr1	10090.ENSMUSP00000096595	Npy2r	900
10090.ENSMUSP00000026911	Ccr1	10090.ENSMUSP00000053700	Tas2r16	900
10090.ENSMUSP00000026911	Ccr1	10090.ENSMUSP00000068578	Sstr2	900
10090.ENSMUSP00000026911	Ccr1	10090.ENSMUSP00000126762	Gm2564	900
10090.ENSMUSP00000026911	Ccr1	10090.ENSMUSP00000055797	Cnr1	900
10090.ENSMUSP00000026911	Ccr1	10090.ENSMUSP00000075509	Tas2r124	900
10090.ENSMUSP00000026911	Ccr1	10090.ENSMUSP00000126758	Ccr9	900
10090.ENSMUSP00000026911	Ccr1	10090.ENSMUSP00000050898	Htr1b	900
10090.ENSMUSP00000026911	Ccr1	10090.ENSMUSP00000050897	S1pr1	911
10090.ENSMUSP00000026911	Ccr1	10090.ENSMUSP00000039600	Ccl5	900
10090.ENSMUSP00000026911	Ccr1	10090.ENSMUSP00000037712	Lpar3	900
10090.ENSMUSP00000026911	Ccr1	10090.ENSMUSP00000031326	Cxcl3	900
10090.ENSMUSP00000026911	Ccr1	10090.ENSMUSP00000031327	Cxcl1	900
10090.ENSMUSP00000026911	Ccr1	10090.ENSMUSP00000093043	Tas2r115	900
10090.ENSMUSP00000026911	Ccr1	10090.ENSMUSP00000065799	Fpr2	935
10090.ENSMUSP00000026911	Ccr1	10090.ENSMUSP00000080370	Gper1	900
10090.ENSMUSP00000026911	Ccr1	10090.ENSMUSP00000052894	Fpr1	935
10090.ENSMUSP00000026911	Ccr1	10090.ENSMUSP00000025338	Gabbr1	900
10090.ENSMUSP00000026911	Ccr1	10090.ENSMUSP00000066381	Galr1	900
10090.ENSMUSP00000026911	Ccr1	10090.ENSMUSP00000055256	Gng2	906
10090.ENSMUSP00000026911	Ccr1	10090.ENSMUSP00000004076	Grm3	900
10090.ENSMUSP00000026911	Ccr1	10090.ENSMUSP00000075170	Drd2	900
10090.ENSMUSP00000026911	Ccr1	10090.ENSMUSP00000025842	Gal	900
10090.ENSMUSP00000026911	Ccr1	10090.ENSMUSP00000032317	Tas2r103	900
10090.ENSMUSP00000026911	Ccr1	10090.ENSMUSP00000050077	Oprd1	900
10090.ENSMUSP00000026911	Ccr1	10090.ENSMUSP00000066669	P2ry14	900
10090.ENSMUSP00000026911	Ccr1	10090.ENSMUSP00000069872	Mtnr1a	900
10090.ENSMUSP00000026911	Ccr1	10090.ENSMUSP00000047646	Cxcl10	900
10090.ENSMUSP00000026911	Ccr1	10090.ENSMUSP00000054062	Galr2	900
10090.ENSMUSP00000026911	Ccr1	10090.ENSMUSP00000052444	Cxcr3	900
10090.ENSMUSP00000026911	Ccr1	10090.ENSMUSP00000050412	S1pr4	900
10090.ENSMUSP00000026911	Ccr1	10090.ENSMUSP00000017460	Ppy	900
10090.ENSMUSP00000026911	Ccr1	10090.ENSMUSP00000001652	Bdkrb2	900
10090.ENSMUSP00000026911	Ccr1	10090.ENSMUSP00000081416	Insl5	900
10090.ENSMUSP00000026911	Ccr1	10090.ENSMUSP00000054104	Hcar2	900
10090.ENSMUSP00000026911	Ccr1	10090.ENSMUSP00000058040	Sstr3	900
10090.ENSMUSP00000026911	Ccr1	10090.ENSMUSP00000020990	Pomc	914
10090.ENSMUSP00000026911	Ccr1	10090.ENSMUSP00000110978	Grm8	900
10090.ENSMUSP00000026911	Ccr1	10090.ENSMUSP00000000001	Gnai3	906
10090.ENSMUSP00000026911	Ccr1	10090.ENSMUSP00000096847	Ccl28	900
10090.ENSMUSP00000026911	Ccr1	10090.ENSMUSP00000046012	Apln	900
10090.ENSMUSP00000026911	Ccr1	10090.ENSMUSP00000076043	Tas2r106	900
10090.ENSMUSP00000026911	Ccr1	10090.ENSMUSP00000044089	Tas2r4	900
10090.ENSMUSP00000026911	Ccr1	10090.ENSMUSP00000032315	Tas2r116	900
10090.ENSMUSP00000026911	Ccr1	10090.ENSMUSP00000056581	Tas2r41	900
10090.ENSMUSP00000026911	Ccr1	10090.ENSMUSP00000093200	Npw	900
10090.ENSMUSP00000026911	Ccr1	10090.ENSMUSP00000060073	Jak3	855
10090.ENSMUSP00000026911	Ccr1	10090.ENSMUSP00000024988	C3	900
10090.ENSMUSP00000026911	Ccr1	10090.ENSMUSP00000093044	Tas2r13	900
10090.ENSMUSP00000026911	Ccr1	10090.ENSMUSP00000019071	Ccl6	900
10090.ENSMUSP00000026911	Ccr1	10090.ENSMUSP00000093040	Tas2r140	900
10090.ENSMUSP00000026911	Ccr1	10090.ENSMUSP00000019074	Ccl4	806
10090.ENSMUSP00000026911	Ccr1	10090.ENSMUSP00000103378	Gabbr2	900
10090.ENSMUSP00000026911	Ccr1	10090.ENSMUSP00000023390	Drd3	900
10090.ENSMUSP00000026911	Ccr1	10090.ENSMUSP00000024004	Ccl25	900
10090.ENSMUSP00000026911	Ccr1	10090.ENSMUSP00000136780	Ccl21a	900
10090.ENSMUSP00000026911	Ccr1	10090.ENSMUSP00000086592	Agtr2	900
10090.ENSMUSP00000026911	Ccr1	10090.ENSMUSP00000080674	Tas2r110	900
10090.ENSMUSP00000031314	Alb	10090.ENSMUSP00000082952	Lefty2	900
10090.ENSMUSP00000031314	Alb	10090.ENSMUSP00000000500	Pdgfb	900
10090.ENSMUSP00000031314	Alb	10090.ENSMUSP00000033828	Gas6	900
10090.ENSMUSP00000031314	Alb	10090.ENSMUSP00000026599	Apool	900
10090.ENSMUSP00000031314	Alb	10090.ENSMUSP00000112665	Ecm1	900
10090.ENSMUSP00000031314	Alb	10090.ENSMUSP00000105584	Serpina3i	900
10090.ENSMUSP00000031314	Alb	10090.ENSMUSP00000024748	Gtpbp2	900
10090.ENSMUSP00000031314	Alb	10090.ENSMUSP00000056836	Cfd	900
10090.ENSMUSP00000031314	Alb	10090.ENSMUSP00000048704	Serpinf2	900
10090.ENSMUSP00000031314	Alb	10090.ENSMUSP00000020271	Srgn	900
10090.ENSMUSP00000031314	Alb	10090.ENSMUSP00000022616	Clu	900
10090.ENSMUSP00000031314	Alb	10090.ENSMUSP00000115883	Vegfa	900
10090.ENSMUSP00000031314	Alb	10090.ENSMUSP00000020234	Timp3	900
10090.ENSMUSP00000031314	Alb	10090.ENSMUSP00000032203	A2m	900
10090.ENSMUSP00000031314	Alb	10090.ENSMUSP00000021496	Serpina3a	900
10090.ENSMUSP00000031314	Alb	10090.ENSMUSP00000035658	Qsox1	900
10090.ENSMUSP00000031314	Alb	10090.ENSMUSP00000079022	Aldoart2	900
10090.ENSMUSP00000031314	Alb	10090.ENSMUSP00000021554	Actn1	900
10090.ENSMUSP00000031314	Alb	10090.ENSMUSP00000098641	Serpina3f	900
10090.ENSMUSP00000031314	Alb	10090.ENSMUSP00000044654	Tex264	900
10090.ENSMUSP00000031314	Alb	10090.ENSMUSP00000009530	Timp1	900
10090.ENSMUSP00000031314	Alb	10090.ENSMUSP00000023629	Pros1	900
10090.ENSMUSP00000031314	Alb	10090.ENSMUSP00000023583	Ahsg	900
10090.ENSMUSP00000031314	Alb	10090.ENSMUSP00000045142	Islr	900
10090.ENSMUSP00000031314	Alb	10090.ENSMUSP00000107795	Tmsb4x	900
10090.ENSMUSP00000031314	Alb	10090.ENSMUSP00000023994	Serping1	900
10090.ENSMUSP00000031314	Alb	10090.ENSMUSP00000002678	Tgfb1	900
10090.ENSMUSP00000031314	Alb	10090.ENSMUSP00000023589	Kng1	900
10090.ENSMUSP00000031314	Alb	10090.ENSMUSP00000105583	Serpina3j	900
10090.ENSMUSP00000031314	Alb	10090.ENSMUSP00000025844	Ctsw	900
10090.ENSMUSP00000031314	Alb	10090.ENSMUSP00000133117	Fga	900
10090.ENSMUSP00000031314	Alb	10090.ENSMUSP00000035579	Lgals3bp	900
10090.ENSMUSP00000031314	Alb	10090.ENSMUSP00000018737	Sparc	900
10090.ENSMUSP00000031314	Alb	10090.ENSMUSP00000054499	Fn1	900
10090.ENSMUSP00000031314	Alb	10090.ENSMUSP00000041427	Lefty1	900
10090.ENSMUSP00000031314	Alb	10090.ENSMUSP00000037018	Fgg	900
10090.ENSMUSP00000031314	Alb	10090.ENSMUSP00000006697	Itih3	900
10090.ENSMUSP00000031314	Alb	10090.ENSMUSP00000030044	Orm1	900
10090.ENSMUSP00000031314	Alb	10090.ENSMUSP00000025472	Pcyox1l	900
10090.ENSMUSP00000031314	Alb	10090.ENSMUSP00000039472	Fgb	900
10090.ENSMUSP00000031314	Alb	10090.ENSMUSP00000084846	Aldoa	900
10090.ENSMUSP00000031314	Alb	10090.ENSMUSP00000066359	Fam49b	900
10090.ENSMUSP00000031314	Alb	10090.ENSMUSP00000031320	Pf4	900
10090.ENSMUSP00000031314	Alb	10090.ENSMUSP00000006703	Itih4	900
10090.ENSMUSP00000031314	Alb	10090.ENSMUSP00000027518	Spp2	900
10090.ENSMUSP00000031314	Alb	10090.ENSMUSP00000028517	Ola1	900
10090.ENSMUSP00000031314	Alb	10090.ENSMUSP00000077687	Aldoart1	900
10090.ENSMUSP00000031314	Alb	10090.ENSMUSP00000043849	Tgfb2	900
10090.ENSMUSP00000031314	Alb	10090.ENSMUSP00000031319	Ppbp	900
10090.ENSMUSP00000031314	Alb	10090.ENSMUSP00000037858	Fermt3	900
10090.ENSMUSP00000031314	Alb	10090.ENSMUSP00000030683	Hgf	900
10090.ENSMUSP00000031314	Alb	10090.ENSMUSP00000029653	Egf	900
10090.ENSMUSP00000031314	Alb	10090.ENSMUSP00000060421	Cdc37l1	900
10090.ENSMUSP00000031314	Alb	10090.ENSMUSP00000074810	Orm2	900
10090.ENSMUSP00000031314	Alb	10090.ENSMUSP00000083204	F5	900
10090.ENSMUSP00000031314	Alb	10090.ENSMUSP00000040956	Sccpdh	900
10090.ENSMUSP00000031314	Alb	10090.ENSMUSP00000033539	F8	900
10090.ENSMUSP00000031314	Alb	10090.ENSMUSP00000067708	Actn2	900
10090.ENSMUSP00000031314	Alb	10090.ENSMUSP00000000049	Apoh	900
10090.ENSMUSP00000031314	Alb	10090.ENSMUSP00000005406	App	900
10090.ENSMUSP00000031314	Alb	10090.ENSMUSP00000023590	Hrg	900
10090.ENSMUSP00000031314	Alb	10090.ENSMUSP00000082125	Serpina3c	900
10090.ENSMUSP00000031314	Alb	10090.ENSMUSP00000098639	Serpina3m	900
10090.ENSMUSP00000031314	Alb	10090.ENSMUSP00000094151	A1bg	900
10090.ENSMUSP00000031314	Alb	10090.ENSMUSP00000009425	Rarres2	900
10090.ENSMUSP00000031314	Alb	10090.ENSMUSP00000066068	Actn4	900
10090.ENSMUSP00000031314	Alb	10090.ENSMUSP00000048667	F13a1	900
10090.ENSMUSP00000031314	Alb	10090.ENSMUSP00000127709	Fam3c	900
10090.ENSMUSP00000031314	Alb	10090.ENSMUSP00000033751	Vegfd	900
10090.ENSMUSP00000031314	Alb	10090.ENSMUSP00000080548	Tor4a	900
10090.ENSMUSP00000031314	Alb	10090.ENSMUSP00000097623	Kng2	900
10090.ENSMUSP00000031314	Alb	10090.ENSMUSP00000071370	Nhlrc2	900
10090.ENSMUSP00000031314	Alb	10090.ENSMUSP00000026302	Maged2	900
10090.ENSMUSP00000031314	Alb	10090.ENSMUSP00000033919	Vegfc	900
10090.ENSMUSP00000031314	Alb	10090.ENSMUSP00000042095	Serpina3k	900
10090.ENSMUSP00000031314	Alb	10090.ENSMUSP00000014578	Plg	900
10090.ENSMUSP00000031314	Alb	10090.ENSMUSP00000082127	Serpina3b	900
10090.ENSMUSP00000031314	Alb	10090.ENSMUSP00000114076	Igf2	900
10090.ENSMUSP00000031314	Alb	10090.ENSMUSP00000025914	Vegfb	900
10090.ENSMUSP00000031314	Alb	10090.ENSMUSP00000081004	Selenop	900
10090.ENSMUSP00000031319	Ppbp	10090.ENSMUSP00000105583	Serpina3j	900
10090.ENSMUSP00000031319	Ppbp	10090.ENSMUSP00000000500	Pdgfb	900
10090.ENSMUSP00000031319	Ppbp	10090.ENSMUSP00000051392	Rln3	900
10090.ENSMUSP00000031319	Ppbp	10090.ENSMUSP00000078044	Tas2r113	900
10090.ENSMUSP00000031319	Ppbp	10090.ENSMUSP00000070791	Tas2r136	900
10090.ENSMUSP00000031319	Ppbp	10090.ENSMUSP00000105584	Serpina3i	900
10090.ENSMUSP00000031319	Ppbp	10090.ENSMUSP00000024748	Gtpbp2	900
10090.ENSMUSP00000031319	Ppbp	10090.ENSMUSP00000056836	Cfd	900
10090.ENSMUSP00000031319	Ppbp	10090.ENSMUSP00000072800	Cxcl12	900
10090.ENSMUSP00000031319	Ppbp	10090.ENSMUSP00000061410	Gpr18	900
10090.ENSMUSP00000031319	Ppbp	10090.ENSMUSP00000032203	A2m	900
10090.ENSMUSP00000031319	Ppbp	10090.ENSMUSP00000030940	Gnb1	900
10090.ENSMUSP00000031319	Ppbp	10090.ENSMUSP00000035658	Qsox1	900
10090.ENSMUSP00000031319	Ppbp	10090.ENSMUSP00000004480	Sst	900
10090.ENSMUSP00000031319	Ppbp	10090.ENSMUSP00000021554	Actn1	900
10090.ENSMUSP00000031319	Ppbp	10090.ENSMUSP00000032317	Tas2r103	900
10090.ENSMUSP00000031319	Ppbp	10090.ENSMUSP00000066359	Fam49b	900
10090.ENSMUSP00000031319	Ppbp	10090.ENSMUSP00000060776	Cxcr6	900
10090.ENSMUSP00000031319	Ppbp	10090.ENSMUSP00000079453	Tas2r114	900
10090.ENSMUSP00000031319	Ppbp	10090.ENSMUSP00000107069	Ccr5	900
10090.ENSMUSP00000031319	Ppbp	10090.ENSMUSP00000063670	Gpr17	900
10090.ENSMUSP00000031319	Ppbp	10090.ENSMUSP00000044573	Sstr4	900
10090.ENSMUSP00000031319	Ppbp	10090.ENSMUSP00000005406	App	900
10090.ENSMUSP00000031319	Ppbp	10090.ENSMUSP00000069114	Ackr3	900
10090.ENSMUSP00000031319	Ppbp	10090.ENSMUSP00000027038	Oprk1	900
10090.ENSMUSP00000031319	Ppbp	10090.ENSMUSP00000108716	Cxcl9	900
10090.ENSMUSP00000031319	Ppbp	10090.ENSMUSP00000069957	Cnr2	900
10090.ENSMUSP00000031319	Ppbp	10090.ENSMUSP00000018737	Sparc	900
10090.ENSMUSP00000031319	Ppbp	10090.ENSMUSP00000098639	Serpina3m	900
10090.ENSMUSP00000031319	Ppbp	10090.ENSMUSP00000044352	Pmch	900
10090.ENSMUSP00000031319	Ppbp	10090.ENSMUSP00000031146	Nmu	900
10090.ENSMUSP00000031319	Ppbp	10090.ENSMUSP00000031318	Cxcl5	900
10090.ENSMUSP00000031319	Ppbp	10090.ENSMUSP00000062741	Rxfp3	900
10090.ENSMUSP00000031319	Ppbp	10090.ENSMUSP00000057543	Gnai2	900
10090.ENSMUSP00000031319	Ppbp	10090.ENSMUSP00000067082	Tas2r107	900
10090.ENSMUSP00000031319	Ppbp	10090.ENSMUSP00000040956	Sccpdh	900
10090.ENSMUSP00000031319	Ppbp	10090.ENSMUSP00000033539	F8	900
10090.ENSMUSP00000031319	Ppbp	10090.ENSMUSP00000062588	Ccr10	900
10090.ENSMUSP00000031319	Ppbp	10090.ENSMUSP00000084196	Gpr55	900
10090.ENSMUSP00000031319	Ppbp	10090.ENSMUSP00000067640	Tas2r129	900
10090.ENSMUSP00000031319	Ppbp	10090.ENSMUSP00000054210	Pnoc	900
10090.ENSMUSP00000031319	Ppbp	10090.ENSMUSP00000030815	Cort	900
10090.ENSMUSP00000031319	Ppbp	10090.ENSMUSP00000041061	Hrh4	900
10090.ENSMUSP00000031319	Ppbp	10090.ENSMUSP00000062677	Ccr4	900
10090.ENSMUSP00000031319	Ppbp	10090.ENSMUSP00000052581	Lpar1	900
10090.ENSMUSP00000031319	Ppbp	10090.ENSMUSP00000019266	Ccl9	900
10090.ENSMUSP00000031319	Ppbp	10090.ENSMUSP00000130874	Chrm2	900
10090.ENSMUSP00000031319	Ppbp	10090.ENSMUSP00000020271	Srgn	900
10090.ENSMUSP00000031319	Ppbp	10090.ENSMUSP00000062919	Tas2r39	900
10090.ENSMUSP00000031319	Ppbp	10090.ENSMUSP00000074885	Cxcl2	900
10090.ENSMUSP00000031319	Ppbp	10090.ENSMUSP00000097623	Kng2	900
10090.ENSMUSP00000031319	Ppbp	10090.ENSMUSP00000026302	Maged2	900
10090.ENSMUSP00000031319	Ppbp	10090.ENSMUSP00000063986	Cx3cr1	800
10090.ENSMUSP00000031319	Ppbp	10090.ENSMUSP00000002678	Tgfb1	900
10090.ENSMUSP00000031319	Ppbp	10090.ENSMUSP00000021496	Serpina3a	900
10090.ENSMUSP00000031319	Ppbp	10090.ENSMUSP00000051085	Sstr5	900
10090.ENSMUSP00000031319	Ppbp	10090.ENSMUSP00000067734	Tas2r40	900
10090.ENSMUSP00000031319	Ppbp	10090.ENSMUSP00000071353	Ccr1l1	900
10090.ENSMUSP00000031319	Ppbp	10090.ENSMUSP00000071626	Tas2r120	900
10090.ENSMUSP00000031319	Ppbp	10090.ENSMUSP00000050444	Cxcr5	900
10090.ENSMUSP00000031319	Ppbp	10090.ENSMUSP00000058006	Tas2r105	900
10090.ENSMUSP00000031319	Ppbp	10090.ENSMUSP00000082952	Lefty2	900
10090.ENSMUSP00000031319	Ppbp	10090.ENSMUSP00000066381	Galr1	900
10090.ENSMUSP00000031319	Ppbp	10090.ENSMUSP00000033828	Gas6	900
10090.ENSMUSP00000031319	Ppbp	10090.ENSMUSP00000023959	Grm2	900
10090.ENSMUSP00000031319	Ppbp	10090.ENSMUSP00000112665	Ecm1	900
10090.ENSMUSP00000031319	Ppbp	10090.ENSMUSP00000034325	Lpar2	900
10090.ENSMUSP00000031319	Ppbp	10090.ENSMUSP00000048704	Serpinf2	900
10090.ENSMUSP00000031319	Ppbp	10090.ENSMUSP00000103671	Ccl27a	900
10090.ENSMUSP00000031319	Ppbp	10090.ENSMUSP00000045335	Bdkrb1	900
10090.ENSMUSP00000031319	Ppbp	10090.ENSMUSP00000022616	Clu	900
10090.ENSMUSP00000031319	Ppbp	10090.ENSMUSP00000046233	Npbwr1	900
10090.ENSMUSP00000031319	Ppbp	10090.ENSMUSP00000069080	Casr	900
10090.ENSMUSP00000031319	Ppbp	10090.ENSMUSP00000049714	Cxcr1	900
10090.ENSMUSP00000031319	Ppbp	10090.ENSMUSP00000042232	Hebp1	900
10090.ENSMUSP00000031319	Ppbp	10090.ENSMUSP00000079022	Aldoart2	900
10090.ENSMUSP00000031319	Ppbp	10090.ENSMUSP00000023840	Cxcl13	900
10090.ENSMUSP00000031319	Ppbp	10090.ENSMUSP00000044730	P2yr13	900
10090.ENSMUSP00000031319	Ppbp	10090.ENSMUSP00000045530	Npy1r	900
10090.ENSMUSP00000031319	Ppbp	10090.ENSMUSP00000025472	Pcyox1l	900
10090.ENSMUSP00000031319	Ppbp	10090.ENSMUSP00000101236	Oprm1	900
10090.ENSMUSP00000031319	Ppbp	10090.ENSMUSP00000039107	Ccr3	900
10090.ENSMUSP00000031319	Ppbp	10090.ENSMUSP00000077687	Aldoart1	900
10090.ENSMUSP00000031319	Ppbp	10090.ENSMUSP00000107795	Tmsb4x	900
10090.ENSMUSP00000031319	Ppbp	10090.ENSMUSP00000093316	Fpr-s1	900
10090.ENSMUSP00000031319	Ppbp	10090.ENSMUSP00000093311	Fpr-rs4	900
10090.ENSMUSP00000031319	Ppbp	10090.ENSMUSP00000080736	Tas2r131	900
10090.ENSMUSP00000031319	Ppbp	10090.ENSMUSP00000036159	Ptgdr2	900
10090.ENSMUSP00000031319	Ppbp	10090.ENSMUSP00000095029	Ccr6	900
10090.ENSMUSP00000031319	Ppbp	10090.ENSMUSP00000074810	Orm2	900
10090.ENSMUSP00000031319	Ppbp	10090.ENSMUSP00000028517	Ola1	900
10090.ENSMUSP00000031319	Ppbp	10090.ENSMUSP00000060003	C5ar1	900
10090.ENSMUSP00000031319	Ppbp	10090.ENSMUSP00000039472	Fgb	900
10090.ENSMUSP00000031319	Ppbp	10090.ENSMUSP00000126762	Gm2564	900
10090.ENSMUSP00000031319	Ppbp	10090.ENSMUSP00000030561	Gnat3	900
10090.ENSMUSP00000031319	Ppbp	10090.ENSMUSP00000133957	Grm7	900
10090.ENSMUSP00000031319	Ppbp	10090.ENSMUSP00000006703	Itih4	900
10090.ENSMUSP00000031319	Ppbp	10090.ENSMUSP00000025561	Anxa1	900
10090.ENSMUSP00000031319	Ppbp	10090.ENSMUSP00000048092	C3ar1	900
10090.ENSMUSP00000031319	Ppbp	10090.ENSMUSP00000037045	Sstr1	900
10090.ENSMUSP00000031319	Ppbp	10090.ENSMUSP00000029326	Sucnr1	900
10090.ENSMUSP00000031319	Ppbp	10090.ENSMUSP00000060421	Cdc37l1	900
10090.ENSMUSP00000031319	Ppbp	10090.ENSMUSP00000071513	Oprl1	900
10090.ENSMUSP00000031319	Ppbp	10090.ENSMUSP00000000049	Apoh	900
10090.ENSMUSP00000031319	Ppbp	10090.ENSMUSP00000033751	Vegfd	900
10090.ENSMUSP00000031319	Ppbp	10090.ENSMUSP00000137353	Ccl19	900
10090.ENSMUSP00000031319	Ppbp	10090.ENSMUSP00000023590	Hrg	900
10090.ENSMUSP00000031319	Ppbp	10090.ENSMUSP00000063136	Htr1f	900
10090.ENSMUSP00000031319	Ppbp	10090.ENSMUSP00000053638	Aplnr	900
10090.ENSMUSP00000031319	Ppbp	10090.ENSMUSP00000025842	Gal	900
10090.ENSMUSP00000031319	Ppbp	10090.ENSMUSP00000085293	S1pr3	900
10090.ENSMUSP00000031319	Ppbp	10090.ENSMUSP00000114076	Igf2	900
10090.ENSMUSP00000031319	Ppbp	10090.ENSMUSP00000063743	Tas2r3	900
10090.ENSMUSP00000031319	Ppbp	10090.ENSMUSP00000028233	C5	900
10090.ENSMUSP00000031319	Ppbp	10090.ENSMUSP00000071179	Fpr-rs3	900
10090.ENSMUSP00000031319	Ppbp	10090.ENSMUSP00000040808	Chrm4	900
10090.ENSMUSP00000031319	Ppbp	10090.ENSMUSP00000086052	Htr1d	900
10090.ENSMUSP00000031319	Ppbp	10090.ENSMUSP00000055137	Oxgr1	900
10090.ENSMUSP00000031319	Ppbp	10090.ENSMUSP00000019064	Cxcl16	900
10090.ENSMUSP00000031319	Ppbp	10090.ENSMUSP00000033919	Vegfc	900
10090.ENSMUSP00000031319	Ppbp	10090.ENSMUSP00000066822	Penk	900
10090.ENSMUSP00000031319	Ppbp	10090.ENSMUSP00000082127	Serpina3b	900
10090.ENSMUSP00000031319	Ppbp	10090.ENSMUSP00000069768	Tas2r117	900
10090.ENSMUSP00000031319	Ppbp	10090.ENSMUSP00000027440	Nmur1	900
10090.ENSMUSP00000031319	Ppbp	10090.ENSMUSP00000109064	Ccl20	900
10090.ENSMUSP00000031319	Ppbp	10090.ENSMUSP00000059705	Adra2c	900
10090.ENSMUSP00000031319	Ppbp	10090.ENSMUSP00000101801	Npb	900
10090.ENSMUSP00000031319	Ppbp	10090.ENSMUSP00000110978	Grm8	900
10090.ENSMUSP00000031319	Ppbp	10090.ENSMUSP00000137582	-	900
10090.ENSMUSP00000031319	Ppbp	10090.ENSMUSP00000051353	P2ry12	900
10090.ENSMUSP00000031319	Ppbp	10090.ENSMUSP00000068578	Sstr2	900
10090.ENSMUSP00000031319	Ppbp	10090.ENSMUSP00000049963	Hrh3	900
10090.ENSMUSP00000031319	Ppbp	10090.ENSMUSP00000044718	Nmur2	900
10090.ENSMUSP00000031319	Ppbp	10090.ENSMUSP00000044654	Tex264	900
10090.ENSMUSP00000031319	Ppbp	10090.ENSMUSP00000113843	S1pr5	900
10090.ENSMUSP00000031319	Ppbp	10090.ENSMUSP00000023629	Pros1	900
10090.ENSMUSP00000031319	Ppbp	10090.ENSMUSP00000023583	Ahsg	900
10090.ENSMUSP00000031319	Ppbp	10090.ENSMUSP00000043849	Tgfb2	900
10090.ENSMUSP00000031319	Ppbp	10090.ENSMUSP00000000631	Grm6	900
10090.ENSMUSP00000031319	Ppbp	10090.ENSMUSP00000069300	Tas2r109	900
10090.ENSMUSP00000031319	Ppbp	10090.ENSMUSP00000023994	Serping1	900
10090.ENSMUSP00000031319	Ppbp	10090.ENSMUSP00000023589	Kng1	900
10090.ENSMUSP00000031319	Ppbp	10090.ENSMUSP00000039600	Ccl5	900
10090.ENSMUSP00000031319	Ppbp	10090.ENSMUSP00000056576	Npy4r	900
10090.ENSMUSP00000031319	Ppbp	10090.ENSMUSP00000075876	Tas2r38	900
10090.ENSMUSP00000031319	Ppbp	10090.ENSMUSP00000072237	Tas2r104	900
10090.ENSMUSP00000031319	Ppbp	10090.ENSMUSP00000050897	S1pr1	900
10090.ENSMUSP00000031319	Ppbp	10090.ENSMUSP00000099423	Ccr7	900
10090.ENSMUSP00000031319	Ppbp	10090.ENSMUSP00000054499	Fn1	900
10090.ENSMUSP00000031319	Ppbp	10090.ENSMUSP00000041427	Lefty1	900
10090.ENSMUSP00000031319	Ppbp	10090.ENSMUSP00000071615	Tas2r123	900
10090.ENSMUSP00000031319	Ppbp	10090.ENSMUSP00000030044	Orm1	900
10090.ENSMUSP00000031319	Ppbp	10090.ENSMUSP00000026569	Drd4	900
10090.ENSMUSP00000031319	Ppbp	10090.ENSMUSP00000038473	Ccr8	900
10090.ENSMUSP00000031319	Ppbp	10090.ENSMUSP00000027518	Spp2	900
10090.ENSMUSP00000031319	Ppbp	10090.ENSMUSP00000083204	F5	900
10090.ENSMUSP00000031319	Ppbp	10090.ENSMUSP00000043522	Adora1	900
10090.ENSMUSP00000031319	Ppbp	10090.ENSMUSP00000030683	Hgf	900
10090.ENSMUSP00000031319	Ppbp	10090.ENSMUSP00000058732	Rxfp4	900
10090.ENSMUSP00000031319	Ppbp	10090.ENSMUSP00000065157	Npy5r	900
10090.ENSMUSP00000031319	Ppbp	10090.ENSMUSP00000029653	Egf	900
10090.ENSMUSP00000031319	Ppbp	10090.ENSMUSP00000049909	Ccr2	900
10090.ENSMUSP00000031319	Ppbp	10090.ENSMUSP00000022235	Htr1a	900
10090.ENSMUSP00000031319	Ppbp	10090.ENSMUSP00000115883	Vegfa	900
10090.ENSMUSP00000031319	Ppbp	10090.ENSMUSP00000074259	Gnai1	900
10090.ENSMUSP00000031319	Ppbp	10090.ENSMUSP00000006697	Itih3	900
10090.ENSMUSP00000031319	Ppbp	10090.ENSMUSP00000031327	Cxcl1	900
10090.ENSMUSP00000031319	Ppbp	10090.ENSMUSP00000055869	P2ry4	900
10090.ENSMUSP00000031319	Ppbp	10090.ENSMUSP00000093296	Fpr-rs6	900
10090.ENSMUSP00000031319	Ppbp	10090.ENSMUSP00000093297	Fpr-rs7	900
10090.ENSMUSP00000031319	Ppbp	10090.ENSMUSP00000053394	S1pr2	900
10090.ENSMUSP00000031319	Ppbp	10090.ENSMUSP00000075483	Tas2r125	900
10090.ENSMUSP00000031319	Ppbp	10090.ENSMUSP00000066068	Actn4	900
10090.ENSMUSP00000031319	Ppbp	10090.ENSMUSP00000048667	F13a1	900
10090.ENSMUSP00000031319	Ppbp	10090.ENSMUSP00000096595	Npy2r	900
10090.ENSMUSP00000031319	Ppbp	10090.ENSMUSP00000081004	Selenop	900
10090.ENSMUSP00000031319	Ppbp	10090.ENSMUSP00000071370	Nhlrc2	900
10090.ENSMUSP00000031319	Ppbp	10090.ENSMUSP00000027372	Cxcr2	900
10090.ENSMUSP00000031319	Ppbp	10090.ENSMUSP00000093044	Tas2r13	900
10090.ENSMUSP00000031319	Ppbp	10090.ENSMUSP00000055797	Cnr1	900
10090.ENSMUSP00000031319	Ppbp	10090.ENSMUSP00000038884	Htr5a	900
10090.ENSMUSP00000031319	Ppbp	10090.ENSMUSP00000127709	Fam3c	900
10090.ENSMUSP00000031319	Ppbp	10090.ENSMUSP00000031843	Npy	900
10090.ENSMUSP00000031319	Ppbp	10090.ENSMUSP00000067964	Gpsm1	900
10090.ENSMUSP00000031319	Ppbp	10090.ENSMUSP00000075509	Tas2r124	900
10090.ENSMUSP00000031319	Ppbp	10090.ENSMUSP00000126758	Ccr9	900
10090.ENSMUSP00000031319	Ppbp	10090.ENSMUSP00000093040	Tas2r140	900
10090.ENSMUSP00000031319	Ppbp	10090.ENSMUSP00000020234	Timp3	900
10090.ENSMUSP00000031319	Ppbp	10090.ENSMUSP00000050898	Htr1b	900
10090.ENSMUSP00000031319	Ppbp	10090.ENSMUSP00000031320	Pf4	900
10090.ENSMUSP00000031319	Ppbp	10090.ENSMUSP00000037858	Fermt3	900
10090.ENSMUSP00000031319	Ppbp	10090.ENSMUSP00000037712	Lpar3	900
10090.ENSMUSP00000031319	Ppbp	10090.ENSMUSP00000031326	Cxcl3	900
10090.ENSMUSP00000031319	Ppbp	10090.ENSMUSP00000063954	Tas2r7	900
10090.ENSMUSP00000031319	Ppbp	10090.ENSMUSP00000085346	Nms	900
10090.ENSMUSP00000031319	Ppbp	10090.ENSMUSP00000026599	Apool	900
10090.ENSMUSP00000031319	Ppbp	10090.ENSMUSP00000014578	Plg	900
10090.ENSMUSP00000031319	Ppbp	10090.ENSMUSP00000065799	Fpr2	900
10090.ENSMUSP00000031319	Ppbp	10090.ENSMUSP00000053489	Cxcr4	800
10090.ENSMUSP00000031319	Ppbp	10090.ENSMUSP00000035579	Lgals3bp	900
10090.ENSMUSP00000031319	Ppbp	10090.ENSMUSP00000098641	Serpina3f	900
10090.ENSMUSP00000031319	Ppbp	10090.ENSMUSP00000009530	Timp1	900
10090.ENSMUSP00000031319	Ppbp	10090.ENSMUSP00000045142	Islr	900
10090.ENSMUSP00000031319	Ppbp	10090.ENSMUSP00000025338	Gabbr1	900
10090.ENSMUSP00000031319	Ppbp	10090.ENSMUSP00000080370	Gper1	900
10090.ENSMUSP00000031319	Ppbp	10090.ENSMUSP00000055256	Gng2	900
10090.ENSMUSP00000031319	Ppbp	10090.ENSMUSP00000004076	Grm3	900
10090.ENSMUSP00000031319	Ppbp	10090.ENSMUSP00000075170	Drd2	900
10090.ENSMUSP00000031319	Ppbp	10090.ENSMUSP00000080674	Tas2r110	900
10090.ENSMUSP00000031319	Ppbp	10090.ENSMUSP00000042095	Serpina3k	900
10090.ENSMUSP00000031319	Ppbp	10090.ENSMUSP00000025844	Ctsw	900
10090.ENSMUSP00000031319	Ppbp	10090.ENSMUSP00000133117	Fga	900
10090.ENSMUSP00000031319	Ppbp	10090.ENSMUSP00000050077	Oprd1	900
10090.ENSMUSP00000031319	Ppbp	10090.ENSMUSP00000066669	P2ry14	900
10090.ENSMUSP00000031319	Ppbp	10090.ENSMUSP00000069872	Mtnr1a	900
10090.ENSMUSP00000031319	Ppbp	10090.ENSMUSP00000047646	Cxcl10	900
10090.ENSMUSP00000031319	Ppbp	10090.ENSMUSP00000037018	Fgg	900
10090.ENSMUSP00000031319	Ppbp	10090.ENSMUSP00000111568	-	900
10090.ENSMUSP00000031319	Ppbp	10090.ENSMUSP00000084846	Aldoa	900
10090.ENSMUSP00000031319	Ppbp	10090.ENSMUSP00000054062	Galr2	900
10090.ENSMUSP00000031319	Ppbp	10090.ENSMUSP00000077813	Xcr1	800
10090.ENSMUSP00000031319	Ppbp	10090.ENSMUSP00000052444	Cxcr3	900
10090.ENSMUSP00000031319	Ppbp	10090.ENSMUSP00000052894	Fpr1	900
10090.ENSMUSP00000031319	Ppbp	10090.ENSMUSP00000050412	S1pr4	900
10090.ENSMUSP00000031319	Ppbp	10090.ENSMUSP00000017460	Ppy	900
10090.ENSMUSP00000031319	Ppbp	10090.ENSMUSP00000001652	Bdkrb2	900
10090.ENSMUSP00000031319	Ppbp	10090.ENSMUSP00000081416	Insl5	900
10090.ENSMUSP00000031319	Ppbp	10090.ENSMUSP00000054104	Hcar2	900
10090.ENSMUSP00000031319	Ppbp	10090.ENSMUSP00000058040	Sstr3	900
10090.ENSMUSP00000031319	Ppbp	10090.ENSMUSP00000020990	Pomc	900
10090.ENSMUSP00000031319	Ppbp	10090.ENSMUSP00000082125	Serpina3c	900
10090.ENSMUSP00000031319	Ppbp	10090.ENSMUSP00000000001	Gnai3	900
10090.ENSMUSP00000031319	Ppbp	10090.ENSMUSP00000096847	Ccl28	900
10090.ENSMUSP00000031319	Ppbp	10090.ENSMUSP00000046012	Apln	900
10090.ENSMUSP00000031319	Ppbp	10090.ENSMUSP00000076043	Tas2r106	900
10090.ENSMUSP00000031319	Ppbp	10090.ENSMUSP00000044089	Tas2r4	900
10090.ENSMUSP00000031319	Ppbp	10090.ENSMUSP00000032315	Tas2r116	900
10090.ENSMUSP00000031319	Ppbp	10090.ENSMUSP00000056581	Tas2r41	900
10090.ENSMUSP00000031319	Ppbp	10090.ENSMUSP00000093200	Npw	900
10090.ENSMUSP00000031319	Ppbp	10090.ENSMUSP00000024988	C3	900
10090.ENSMUSP00000031319	Ppbp	10090.ENSMUSP00000094151	A1bg	900
10090.ENSMUSP00000031319	Ppbp	10090.ENSMUSP00000009425	Rarres2	900
10090.ENSMUSP00000031319	Ppbp	10090.ENSMUSP00000019071	Ccl6	900
10090.ENSMUSP00000031319	Ppbp	10090.ENSMUSP00000067708	Actn2	900
10090.ENSMUSP00000031319	Ppbp	10090.ENSMUSP00000093043	Tas2r115	900
10090.ENSMUSP00000031319	Ppbp	10090.ENSMUSP00000103378	Gabbr2	900
10090.ENSMUSP00000031319	Ppbp	10090.ENSMUSP00000023390	Drd3	900
10090.ENSMUSP00000031319	Ppbp	10090.ENSMUSP00000024004	Ccl25	900
10090.ENSMUSP00000031319	Ppbp	10090.ENSMUSP00000136780	Ccl21a	900
10090.ENSMUSP00000031319	Ppbp	10090.ENSMUSP00000086592	Agtr2	900
10090.ENSMUSP00000031319	Ppbp	10090.ENSMUSP00000053700	Tas2r16	900
10090.ENSMUSP00000031319	Ppbp	10090.ENSMUSP00000025914	Vegfb	900
10090.ENSMUSP00000031319	Ppbp	10090.ENSMUSP00000080548	Tor4a	900
10090.ENSMUSP00000031318	Cxcl5	10090.ENSMUSP00000051392	Rln3	900
10090.ENSMUSP00000031318	Cxcl5	10090.ENSMUSP00000078044	Tas2r113	900
10090.ENSMUSP00000031318	Cxcl5	10090.ENSMUSP00000070791	Tas2r136	900
10090.ENSMUSP00000031318	Cxcl5	10090.ENSMUSP00000038473	Ccr8	900
10090.ENSMUSP00000031318	Cxcl5	10090.ENSMUSP00000072800	Cxcl12	900
10090.ENSMUSP00000031318	Cxcl5	10090.ENSMUSP00000061410	Gpr18	900
10090.ENSMUSP00000031318	Cxcl5	10090.ENSMUSP00000042232	Hebp1	900
10090.ENSMUSP00000031318	Cxcl5	10090.ENSMUSP00000030940	Gnb1	900
10090.ENSMUSP00000031318	Cxcl5	10090.ENSMUSP00000004480	Sst	900
10090.ENSMUSP00000031318	Cxcl5	10090.ENSMUSP00000060776	Cxcr6	900
10090.ENSMUSP00000031318	Cxcl5	10090.ENSMUSP00000079453	Tas2r114	900
10090.ENSMUSP00000031318	Cxcl5	10090.ENSMUSP00000107069	Ccr5	900
10090.ENSMUSP00000031318	Cxcl5	10090.ENSMUSP00000019064	Cxcl16	900
10090.ENSMUSP00000031318	Cxcl5	10090.ENSMUSP00000044573	Sstr4	900
10090.ENSMUSP00000031318	Cxcl5	10090.ENSMUSP00000005406	App	900
10090.ENSMUSP00000031318	Cxcl5	10090.ENSMUSP00000069114	Ackr3	900
10090.ENSMUSP00000031318	Cxcl5	10090.ENSMUSP00000027038	Oprk1	900
10090.ENSMUSP00000031318	Cxcl5	10090.ENSMUSP00000108716	Cxcl9	900
10090.ENSMUSP00000031318	Cxcl5	10090.ENSMUSP00000069957	Cnr2	900
10090.ENSMUSP00000031318	Cxcl5	10090.ENSMUSP00000044352	Pmch	900
10090.ENSMUSP00000031318	Cxcl5	10090.ENSMUSP00000031146	Nmu	900
10090.ENSMUSP00000031318	Cxcl5	10090.ENSMUSP00000062741	Rxfp3	900
10090.ENSMUSP00000031318	Cxcl5	10090.ENSMUSP00000057543	Gnai2	900
10090.ENSMUSP00000031318	Cxcl5	10090.ENSMUSP00000067082	Tas2r107	900
10090.ENSMUSP00000031318	Cxcl5	10090.ENSMUSP00000062588	Ccr10	900
10090.ENSMUSP00000031318	Cxcl5	10090.ENSMUSP00000084196	Gpr55	900
10090.ENSMUSP00000031318	Cxcl5	10090.ENSMUSP00000054210	Pnoc	900
10090.ENSMUSP00000031318	Cxcl5	10090.ENSMUSP00000030815	Cort	900
10090.ENSMUSP00000031318	Cxcl5	10090.ENSMUSP00000041061	Hrh4	900
10090.ENSMUSP00000031318	Cxcl5	10090.ENSMUSP00000062677	Ccr4	900
10090.ENSMUSP00000031318	Cxcl5	10090.ENSMUSP00000052581	Lpar1	900
10090.ENSMUSP00000031318	Cxcl5	10090.ENSMUSP00000019266	Ccl9	900
10090.ENSMUSP00000031318	Cxcl5	10090.ENSMUSP00000130874	Chrm2	900
10090.ENSMUSP00000031318	Cxcl5	10090.ENSMUSP00000062919	Tas2r39	900
10090.ENSMUSP00000031318	Cxcl5	10090.ENSMUSP00000074885	Cxcl2	900
10090.ENSMUSP00000031318	Cxcl5	10090.ENSMUSP00000097623	Kng2	900
10090.ENSMUSP00000031318	Cxcl5	10090.ENSMUSP00000063986	Cx3cr1	800
10090.ENSMUSP00000031318	Cxcl5	10090.ENSMUSP00000051085	Sstr5	900
10090.ENSMUSP00000031318	Cxcl5	10090.ENSMUSP00000067734	Tas2r40	900
10090.ENSMUSP00000031318	Cxcl5	10090.ENSMUSP00000075483	Tas2r125	900
10090.ENSMUSP00000031318	Cxcl5	10090.ENSMUSP00000071626	Tas2r120	900
10090.ENSMUSP00000031318	Cxcl5	10090.ENSMUSP00000050444	Cxcr5	900
10090.ENSMUSP00000031318	Cxcl5	10090.ENSMUSP00000058006	Tas2r105	900
10090.ENSMUSP00000031318	Cxcl5	10090.ENSMUSP00000023959	Grm2	900
10090.ENSMUSP00000031318	Cxcl5	10090.ENSMUSP00000034325	Lpar2	900
10090.ENSMUSP00000031318	Cxcl5	10090.ENSMUSP00000074259	Gnai1	900
10090.ENSMUSP00000031318	Cxcl5	10090.ENSMUSP00000103671	Ccl27a	900
10090.ENSMUSP00000031318	Cxcl5	10090.ENSMUSP00000045335	Bdkrb1	900
10090.ENSMUSP00000031318	Cxcl5	10090.ENSMUSP00000046233	Npbwr1	900
10090.ENSMUSP00000031318	Cxcl5	10090.ENSMUSP00000069080	Casr	900
10090.ENSMUSP00000031318	Cxcl5	10090.ENSMUSP00000049714	Cxcr1	900
10090.ENSMUSP00000031318	Cxcl5	10090.ENSMUSP00000038884	Htr5a	900
10090.ENSMUSP00000031318	Cxcl5	10090.ENSMUSP00000023840	Cxcl13	900
10090.ENSMUSP00000031318	Cxcl5	10090.ENSMUSP00000044730	P2yr13	900
10090.ENSMUSP00000031318	Cxcl5	10090.ENSMUSP00000045530	Npy1r	900
10090.ENSMUSP00000031318	Cxcl5	10090.ENSMUSP00000111568	-	900
10090.ENSMUSP00000031318	Cxcl5	10090.ENSMUSP00000101236	Oprm1	900
10090.ENSMUSP00000031318	Cxcl5	10090.ENSMUSP00000039107	Ccr3	900
10090.ENSMUSP00000031318	Cxcl5	10090.ENSMUSP00000093316	Fpr-s1	900
10090.ENSMUSP00000031318	Cxcl5	10090.ENSMUSP00000093311	Fpr-rs4	900
10090.ENSMUSP00000031318	Cxcl5	10090.ENSMUSP00000080736	Tas2r131	900
10090.ENSMUSP00000031318	Cxcl5	10090.ENSMUSP00000036159	Ptgdr2	900
10090.ENSMUSP00000031318	Cxcl5	10090.ENSMUSP00000095029	Ccr6	900
10090.ENSMUSP00000031318	Cxcl5	10090.ENSMUSP00000060003	C5ar1	900
10090.ENSMUSP00000031318	Cxcl5	10090.ENSMUSP00000030561	Gnat3	900
10090.ENSMUSP00000031318	Cxcl5	10090.ENSMUSP00000133957	Grm7	900
10090.ENSMUSP00000031318	Cxcl5	10090.ENSMUSP00000025561	Anxa1	900
10090.ENSMUSP00000031318	Cxcl5	10090.ENSMUSP00000048092	C3ar1	900
10090.ENSMUSP00000031318	Cxcl5	10090.ENSMUSP00000037045	Sstr1	900
10090.ENSMUSP00000031318	Cxcl5	10090.ENSMUSP00000029326	Sucnr1	900
10090.ENSMUSP00000031318	Cxcl5	10090.ENSMUSP00000063136	Htr1f	900
10090.ENSMUSP00000031318	Cxcl5	10090.ENSMUSP00000071513	Oprl1	900
10090.ENSMUSP00000031318	Cxcl5	10090.ENSMUSP00000099423	Ccr7	900
10090.ENSMUSP00000031318	Cxcl5	10090.ENSMUSP00000137353	Ccl19	900
10090.ENSMUSP00000031318	Cxcl5	10090.ENSMUSP00000053638	Aplnr	900
10090.ENSMUSP00000031318	Cxcl5	10090.ENSMUSP00000085293	S1pr3	900
10090.ENSMUSP00000031318	Cxcl5	10090.ENSMUSP00000063743	Tas2r3	900
10090.ENSMUSP00000031318	Cxcl5	10090.ENSMUSP00000028233	C5	900
10090.ENSMUSP00000031318	Cxcl5	10090.ENSMUSP00000071179	Fpr-rs3	900
10090.ENSMUSP00000031318	Cxcl5	10090.ENSMUSP00000040808	Chrm4	900
10090.ENSMUSP00000031318	Cxcl5	10090.ENSMUSP00000086052	Htr1d	900
10090.ENSMUSP00000031318	Cxcl5	10090.ENSMUSP00000055137	Oxgr1	900
10090.ENSMUSP00000031318	Cxcl5	10090.ENSMUSP00000063670	Gpr17	900
10090.ENSMUSP00000031318	Cxcl5	10090.ENSMUSP00000066822	Penk	900
10090.ENSMUSP00000031318	Cxcl5	10090.ENSMUSP00000069768	Tas2r117	900
10090.ENSMUSP00000031318	Cxcl5	10090.ENSMUSP00000027440	Nmur1	900
10090.ENSMUSP00000031318	Cxcl5	10090.ENSMUSP00000109064	Ccl20	900
10090.ENSMUSP00000031318	Cxcl5	10090.ENSMUSP00000059705	Adra2c	900
10090.ENSMUSP00000031318	Cxcl5	10090.ENSMUSP00000101801	Npb	900
10090.ENSMUSP00000031318	Cxcl5	10090.ENSMUSP00000137582	-	900
10090.ENSMUSP00000031318	Cxcl5	10090.ENSMUSP00000051353	P2ry12	900
10090.ENSMUSP00000031318	Cxcl5	10090.ENSMUSP00000049963	Hrh3	900
10090.ENSMUSP00000031318	Cxcl5	10090.ENSMUSP00000044718	Nmur2	900
10090.ENSMUSP00000031318	Cxcl5	10090.ENSMUSP00000113843	S1pr5	900
10090.ENSMUSP00000031318	Cxcl5	10090.ENSMUSP00000063954	Tas2r7	900
10090.ENSMUSP00000031318	Cxcl5	10090.ENSMUSP00000000631	Grm6	900
10090.ENSMUSP00000031318	Cxcl5	10090.ENSMUSP00000069300	Tas2r109	900
10090.ENSMUSP00000031318	Cxcl5	10090.ENSMUSP00000023589	Kng1	900
10090.ENSMUSP00000031318	Cxcl5	10090.ENSMUSP00000039600	Ccl5	900
10090.ENSMUSP00000031318	Cxcl5	10090.ENSMUSP00000056576	Npy4r	900
10090.ENSMUSP00000031318	Cxcl5	10090.ENSMUSP00000075876	Tas2r38	900
10090.ENSMUSP00000031318	Cxcl5	10090.ENSMUSP00000072237	Tas2r104	900
10090.ENSMUSP00000031318	Cxcl5	10090.ENSMUSP00000050897	S1pr1	900
10090.ENSMUSP00000031318	Cxcl5	10090.ENSMUSP00000071615	Tas2r123	900
10090.ENSMUSP00000031318	Cxcl5	10090.ENSMUSP00000026569	Drd4	900
10090.ENSMUSP00000031318	Cxcl5	10090.ENSMUSP00000027372	Cxcr2	900
10090.ENSMUSP00000031318	Cxcl5	10090.ENSMUSP00000043522	Adora1	900
10090.ENSMUSP00000031318	Cxcl5	10090.ENSMUSP00000058732	Rxfp4	900
10090.ENSMUSP00000031318	Cxcl5	10090.ENSMUSP00000065157	Npy5r	900
10090.ENSMUSP00000031318	Cxcl5	10090.ENSMUSP00000049909	Ccr2	900
10090.ENSMUSP00000031318	Cxcl5	10090.ENSMUSP00000022235	Htr1a	900
10090.ENSMUSP00000031318	Cxcl5	10090.ENSMUSP00000067640	Tas2r129	900
10090.ENSMUSP00000031318	Cxcl5	10090.ENSMUSP00000055869	P2ry4	900
10090.ENSMUSP00000031318	Cxcl5	10090.ENSMUSP00000093296	Fpr-rs6	900
10090.ENSMUSP00000031318	Cxcl5	10090.ENSMUSP00000093297	Fpr-rs7	900
10090.ENSMUSP00000031318	Cxcl5	10090.ENSMUSP00000053394	S1pr2	900
10090.ENSMUSP00000031318	Cxcl5	10090.ENSMUSP00000071353	Ccr1l1	900
10090.ENSMUSP00000031318	Cxcl5	10090.ENSMUSP00000096595	Npy2r	900
10090.ENSMUSP00000031318	Cxcl5	10090.ENSMUSP00000053700	Tas2r16	900
10090.ENSMUSP00000031318	Cxcl5	10090.ENSMUSP00000068578	Sstr2	900
10090.ENSMUSP00000031318	Cxcl5	10090.ENSMUSP00000126762	Gm2564	900
10090.ENSMUSP00000031318	Cxcl5	10090.ENSMUSP00000055797	Cnr1	900
10090.ENSMUSP00000031318	Cxcl5	10090.ENSMUSP00000031843	Npy	900
10090.ENSMUSP00000031318	Cxcl5	10090.ENSMUSP00000067964	Gpsm1	900
10090.ENSMUSP00000031318	Cxcl5	10090.ENSMUSP00000075509	Tas2r124	900
10090.ENSMUSP00000031318	Cxcl5	10090.ENSMUSP00000126758	Ccr9	900
10090.ENSMUSP00000031318	Cxcl5	10090.ENSMUSP00000050898	Htr1b	900
10090.ENSMUSP00000031318	Cxcl5	10090.ENSMUSP00000031320	Pf4	900
10090.ENSMUSP00000031318	Cxcl5	10090.ENSMUSP00000037712	Lpar3	900
10090.ENSMUSP00000031318	Cxcl5	10090.ENSMUSP00000031326	Cxcl3	900
10090.ENSMUSP00000031318	Cxcl5	10090.ENSMUSP00000031327	Cxcl1	900
10090.ENSMUSP00000031318	Cxcl5	10090.ENSMUSP00000085346	Nms	900
10090.ENSMUSP00000031318	Cxcl5	10090.ENSMUSP00000065799	Fpr2	900
10090.ENSMUSP00000031318	Cxcl5	10090.ENSMUSP00000053489	Cxcr4	800
10090.ENSMUSP00000031318	Cxcl5	10090.ENSMUSP00000080370	Gper1	900
10090.ENSMUSP00000031318	Cxcl5	10090.ENSMUSP00000052894	Fpr1	900
10090.ENSMUSP00000031318	Cxcl5	10090.ENSMUSP00000025338	Gabbr1	900
10090.ENSMUSP00000031318	Cxcl5	10090.ENSMUSP00000066381	Galr1	900
10090.ENSMUSP00000031318	Cxcl5	10090.ENSMUSP00000055256	Gng2	900
10090.ENSMUSP00000031318	Cxcl5	10090.ENSMUSP00000004076	Grm3	900
10090.ENSMUSP00000031318	Cxcl5	10090.ENSMUSP00000075170	Drd2	900
10090.ENSMUSP00000031318	Cxcl5	10090.ENSMUSP00000025842	Gal	900
10090.ENSMUSP00000031318	Cxcl5	10090.ENSMUSP00000032317	Tas2r103	900
10090.ENSMUSP00000031318	Cxcl5	10090.ENSMUSP00000050077	Oprd1	900
10090.ENSMUSP00000031318	Cxcl5	10090.ENSMUSP00000066669	P2ry14	900
10090.ENSMUSP00000031318	Cxcl5	10090.ENSMUSP00000069872	Mtnr1a	900
10090.ENSMUSP00000031318	Cxcl5	10090.ENSMUSP00000047646	Cxcl10	900
10090.ENSMUSP00000031318	Cxcl5	10090.ENSMUSP00000054062	Galr2	900
10090.ENSMUSP00000031318	Cxcl5	10090.ENSMUSP00000077813	Xcr1	800
10090.ENSMUSP00000031318	Cxcl5	10090.ENSMUSP00000052444	Cxcr3	900
10090.ENSMUSP00000031318	Cxcl5	10090.ENSMUSP00000050412	S1pr4	900
10090.ENSMUSP00000031318	Cxcl5	10090.ENSMUSP00000017460	Ppy	900
10090.ENSMUSP00000031318	Cxcl5	10090.ENSMUSP00000001652	Bdkrb2	900
10090.ENSMUSP00000031318	Cxcl5	10090.ENSMUSP00000081416	Insl5	900
10090.ENSMUSP00000031318	Cxcl5	10090.ENSMUSP00000054104	Hcar2	900
10090.ENSMUSP00000031318	Cxcl5	10090.ENSMUSP00000058040	Sstr3	900
10090.ENSMUSP00000031318	Cxcl5	10090.ENSMUSP00000020990	Pomc	900
10090.ENSMUSP00000031318	Cxcl5	10090.ENSMUSP00000110978	Grm8	900
10090.ENSMUSP00000031318	Cxcl5	10090.ENSMUSP00000000001	Gnai3	900
10090.ENSMUSP00000031318	Cxcl5	10090.ENSMUSP00000096847	Ccl28	900
10090.ENSMUSP00000031318	Cxcl5	10090.ENSMUSP00000046012	Apln	900
10090.ENSMUSP00000031318	Cxcl5	10090.ENSMUSP00000076043	Tas2r106	900
10090.ENSMUSP00000031318	Cxcl5	10090.ENSMUSP00000044089	Tas2r4	900
10090.ENSMUSP00000031318	Cxcl5	10090.ENSMUSP00000032315	Tas2r116	900
10090.ENSMUSP00000031318	Cxcl5	10090.ENSMUSP00000056581	Tas2r41	900
10090.ENSMUSP00000031318	Cxcl5	10090.ENSMUSP00000093200	Npw	900
10090.ENSMUSP00000031318	Cxcl5	10090.ENSMUSP00000024988	C3	900
10090.ENSMUSP00000031318	Cxcl5	10090.ENSMUSP00000093044	Tas2r13	900
10090.ENSMUSP00000031318	Cxcl5	10090.ENSMUSP00000019071	Ccl6	900
10090.ENSMUSP00000031318	Cxcl5	10090.ENSMUSP00000093040	Tas2r140	900
10090.ENSMUSP00000031318	Cxcl5	10090.ENSMUSP00000093043	Tas2r115	900
10090.ENSMUSP00000031318	Cxcl5	10090.ENSMUSP00000103378	Gabbr2	900
10090.ENSMUSP00000031318	Cxcl5	10090.ENSMUSP00000023390	Drd3	900
10090.ENSMUSP00000031318	Cxcl5	10090.ENSMUSP00000024004	Ccl25	900
10090.ENSMUSP00000031318	Cxcl5	10090.ENSMUSP00000136780	Ccl21a	900
10090.ENSMUSP00000031318	Cxcl5	10090.ENSMUSP00000086592	Agtr2	900
10090.ENSMUSP00000031318	Cxcl5	10090.ENSMUSP00000080674	Tas2r110	900
10090.ENSMUSP00000030797	Vamp3	10090.ENSMUSP00000070250	Agfg1	900
10090.ENSMUSP00000030797	Vamp3	10090.ENSMUSP00000035551	Avp	900
10090.ENSMUSP00000030797	Vamp3	10090.ENSMUSP00000127842	Ap2a1	900
10090.ENSMUSP00000030797	Vamp3	10090.ENSMUSP00000059501	Vamp8	900
10090.ENSMUSP00000030797	Vamp3	10090.ENSMUSP00000076933	Arpc5	900
10090.ENSMUSP00000030797	Vamp3	10090.ENSMUSP00000036044	Apob	900
10090.ENSMUSP00000030797	Vamp3	10090.ENSMUSP00000102546	Dnajc6	900
10090.ENSMUSP00000030797	Vamp3	10090.ENSMUSP00000136791	-	900
10090.ENSMUSP00000030797	Vamp3	10090.ENSMUSP00000061317	Vps53	900
10090.ENSMUSP00000030797	Vamp3	10090.ENSMUSP00000073164	Syt9	900
10090.ENSMUSP00000030797	Vamp3	10090.ENSMUSP00000051092	Picalm	900
10090.ENSMUSP00000030797	Vamp3	10090.ENSMUSP00000021090	Grb2	900
10090.ENSMUSP00000030797	Vamp3	10090.ENSMUSP00000063293	Syt1	934
10090.ENSMUSP00000030797	Vamp3	10090.ENSMUSP00000035158	Tf	900
10090.ENSMUSP00000030797	Vamp3	10090.ENSMUSP00000031625	Arpc1a	900
10090.ENSMUSP00000030797	Vamp3	10090.ENSMUSP00000024044	Cd4	900
10090.ENSMUSP00000030797	Vamp3	10090.ENSMUSP00000103483	Clta	900
10090.ENSMUSP00000030797	Vamp3	10090.ENSMUSP00000130874	Chrm2	900
10090.ENSMUSP00000030797	Vamp3	10090.ENSMUSP00000099790	Eps15	900
10090.ENSMUSP00000030797	Vamp3	10090.ENSMUSP00000028727	Snap25	852.5
10090.ENSMUSP00000030797	Vamp3	10090.ENSMUSP00000042959	Fcho2	900
10090.ENSMUSP00000030797	Vamp3	10090.ENSMUSP00000005509	Stx1a	801
10090.ENSMUSP00000030797	Vamp3	10090.ENSMUSP00000025178	Vps52	900
10090.ENSMUSP00000030797	Vamp3	10090.ENSMUSP00000006467	Arpc2	900
10090.ENSMUSP00000030797	Vamp3	10090.ENSMUSP00000021335	Scfd1	749
10090.ENSMUSP00000030797	Vamp3	10090.ENSMUSP00000023449	Snap29	775
10090.ENSMUSP00000030797	Vamp3	10090.ENSMUSP00000053908	Ston2	900
10090.ENSMUSP00000030797	Vamp3	10090.ENSMUSP00000133564	Dnm2	900
10090.ENSMUSP00000030797	Vamp3	10090.ENSMUSP00000024599	Igf2r	900
10090.ENSMUSP00000030797	Vamp3	10090.ENSMUSP00000028129	Slc2a8	900
10090.ENSMUSP00000030797	Vamp3	10090.ENSMUSP00000093644	Vti1a	900
10090.ENSMUSP00000030797	Vamp3	10090.ENSMUSP00000015800	Hspa8	900
10090.ENSMUSP00000030797	Vamp3	10090.ENSMUSP00000051544	Vamp4	900
10090.ENSMUSP00000030797	Vamp3	10090.ENSMUSP00000031377	Scarb2	900
10090.ENSMUSP00000030797	Vamp3	10090.ENSMUSP00000038502	Cplx1	720
10090.ENSMUSP00000030797	Vamp3	10090.ENSMUSP00000001202	Ocrl	900
10090.ENSMUSP00000030797	Vamp3	10090.ENSMUSP00000099584	Arpc3	900
10090.ENSMUSP00000030797	Vamp3	10090.ENSMUSP00000023502	Snx4	720
10090.ENSMUSP00000030797	Vamp3	10090.ENSMUSP00000095866	Arrb1	900
10090.ENSMUSP00000030797	Vamp3	10090.ENSMUSP00000111457	Synj2	900
10090.ENSMUSP00000030797	Vamp3	10090.ENSMUSP00000064878	Wnt5a	900
10090.ENSMUSP00000030797	Vamp3	10090.ENSMUSP00000034713	Ldlr	900
10090.ENSMUSP00000030797	Vamp3	10090.ENSMUSP00000085218	Stx16	900
10090.ENSMUSP00000030797	Vamp3	10090.ENSMUSP00000027579	Actr3	900
10090.ENSMUSP00000030797	Vamp3	10090.ENSMUSP00000109190	Fnbp1	928
10090.ENSMUSP00000030797	Vamp3	10090.ENSMUSP00000025711	Vps51	900
10090.ENSMUSP00000030797	Vamp3	10090.ENSMUSP00000032477	Necap1	900
10090.ENSMUSP00000030797	Vamp3	10090.ENSMUSP00000033075	Stx4	868
10090.ENSMUSP00000030797	Vamp3	10090.ENSMUSP00000017975	Rab5a	900
10090.ENSMUSP00000030797	Vamp3	10090.ENSMUSP00000033765	Avpr2	900
10090.ENSMUSP00000030797	Vamp3	10090.ENSMUSP00000099623	Arrb2	900
10090.ENSMUSP00000030797	Vamp3	10090.ENSMUSP00000000137	Actr2	900
10090.ENSMUSP00000030797	Vamp3	10090.ENSMUSP00000006893	Kiaa0319	900
10090.ENSMUSP00000030797	Vamp3	10090.ENSMUSP00000079553	Sgip1	900
10090.ENSMUSP00000030797	Vamp3	10090.ENSMUSP00000080543	Gm5239	900
10090.ENSMUSP00000030797	Vamp3	10090.ENSMUSP00000003038	Ap2a2	900
10090.ENSMUSP00000030797	Vamp3	10090.ENSMUSP00000083281	Ap2s1	900
10090.ENSMUSP00000030797	Vamp3	10090.ENSMUSP00000028224	Gapvd1	900
10090.ENSMUSP00000030797	Vamp3	10090.ENSMUSP00000127808	Gm20425	900
10090.ENSMUSP00000030797	Vamp3	10090.ENSMUSP00000020329	Egfr	900
10090.ENSMUSP00000030797	Vamp3	10090.ENSMUSP00000112138	Snap23	919
10090.ENSMUSP00000030797	Vamp3	10090.ENSMUSP00000068087	Stx17	720
10090.ENSMUSP00000030797	Vamp3	10090.ENSMUSP00000002436	Snx9	900
10090.ENSMUSP00000030797	Vamp3	10090.ENSMUSP00000123238	Reps1	900
10090.ENSMUSP00000030797	Vamp3	10090.ENSMUSP00000029653	Egf	900
10090.ENSMUSP00000030797	Vamp3	10090.ENSMUSP00000041902	Cbl	900
10090.ENSMUSP00000030797	Vamp3	10090.ENSMUSP00000025239	Bin1	900
10090.ENSMUSP00000030797	Vamp3	10090.ENSMUSP00000068487	Tgoln1	900
10090.ENSMUSP00000030797	Vamp3	10090.ENSMUSP00000062256	Adrb2	900
10090.ENSMUSP00000030797	Vamp3	10090.ENSMUSP00000030212	Sh3gl2	900
10090.ENSMUSP00000030797	Vamp3	10090.ENSMUSP00000030698	Stx12	720
10090.ENSMUSP00000030797	Vamp3	10090.ENSMUSP00000099368	Cttn	900
10090.ENSMUSP00000030797	Vamp3	10090.ENSMUSP00000129872	-	900
10090.ENSMUSP00000030797	Vamp3	10090.ENSMUSP00000006221	Vps54	900
10090.ENSMUSP00000030797	Vamp3	10090.ENSMUSP00000099475	Cltc	900
10090.ENSMUSP00000030797	Vamp3	10090.ENSMUSP00000099364	Nsf	900
10090.ENSMUSP00000030797	Vamp3	10090.ENSMUSP00000006181	Napa	900
10090.ENSMUSP00000030797	Vamp3	10090.ENSMUSP00000007602	M6pr	900
10090.ENSMUSP00000030797	Vamp3	10090.ENSMUSP00000069529	Stx3	830.5
10090.ENSMUSP00000030797	Vamp3	10090.ENSMUSP00000009538	Syn2	720
10090.ENSMUSP00000030797	Vamp3	10090.ENSMUSP00000086948	Aak1	900
10090.ENSMUSP00000030797	Vamp3	10090.ENSMUSP00000043340	Epn1	900
10090.ENSMUSP00000030797	Vamp3	10090.ENSMUSP00000023486	Tfrc	900
10090.ENSMUSP00000030797	Vamp3	10090.ENSMUSP00000114839	Arpc4	900
10090.ENSMUSP00000030797	Vamp3	10090.ENSMUSP00000027743	Stx6	720
10090.ENSMUSP00000030797	Vamp3	10090.ENSMUSP00000034602	Cd3d	900
10090.ENSMUSP00000030797	Vamp3	10090.ENSMUSP00000049852	Fzd4	900
10090.ENSMUSP00000030797	Vamp3	10090.ENSMUSP00000052262	Vamp7	900
10090.ENSMUSP00000030797	Vamp3	10090.ENSMUSP00000109635	Itsn1	900
10090.ENSMUSP00000030797	Vamp3	10090.ENSMUSP00000002101	Cd3g	900
10090.ENSMUSP00000030797	Vamp3	10090.ENSMUSP00000031695	Wasl	900
10090.ENSMUSP00000030797	Vamp3	10090.ENSMUSP00000018875	Ap2b1	900
10090.ENSMUSP00000030797	Vamp3	10090.ENSMUSP00000003345	Amph	900
10090.ENSMUSP00000030797	Vamp3	10090.ENSMUSP00000021273	Vamp2	900
10090.ENSMUSP00000030797	Vamp3	10090.ENSMUSP00000028926	Napb	720
10090.ENSMUSP00000030797	Vamp3	10090.ENSMUSP00000019362	Dvl2	900
10090.ENSMUSP00000030797	Vamp3	10090.ENSMUSP00000059033	Hip1	900
10090.ENSMUSP00000030797	Vamp3	10090.ENSMUSP00000058320	Pacsin2	900
10090.ENSMUSP00000030797	Vamp3	10090.ENSMUSP00000000939	Hip1r	900
10090.ENSMUSP00000030797	Vamp3	10090.ENSMUSP00000114180	Ubc	900
10090.ENSMUSP00000030797	Vamp3	10090.ENSMUSP00000007216	Ap2m1	900
10090.ENSMUSP00000030797	Vamp3	10090.ENSMUSP00000036749	Ldlrap1	900
10090.ENSMUSP00000030797	Vamp3	10090.ENSMUSP00000049228	Cftr	900
10090.ENSMUSP00000030797	Vamp3	10090.ENSMUSP00000091151	Fcho1	900
10090.ENSMUSP00000030797	Vamp3	10090.ENSMUSP00000079752	Lrp2	900
10090.ENSMUSP00000030158	Dctn3	10090.ENSMUSP00000110198	Cetn2	900
10090.ENSMUSP00000030158	Dctn3	10090.ENSMUSP00000025981	Tctn3	900
10090.ENSMUSP00000030158	Dctn3	10090.ENSMUSP00000113571	Ank1	900
10090.ENSMUSP00000030158	Dctn3	10090.ENSMUSP00000023270	Cep97	900
10090.ENSMUSP00000030158	Dctn3	10090.ENSMUSP00000027931	Nek2	900
10090.ENSMUSP00000030158	Dctn3	10090.ENSMUSP00000048041	Cd59a	900
10090.ENSMUSP00000030158	Dctn3	10090.ENSMUSP00000048036	Tubg1	900
10090.ENSMUSP00000030158	Dctn3	10090.ENSMUSP00000038674	Cep135	900
10090.ENSMUSP00000030158	Dctn3	10090.ENSMUSP00000129163	Rab11a	900
10090.ENSMUSP00000030158	Dctn3	10090.ENSMUSP00000000776	Tubgcp3	900
10090.ENSMUSP00000030158	Dctn3	10090.ENSMUSP00000003079	Prkar2b	900
10090.ENSMUSP00000030158	Dctn3	10090.ENSMUSP00000020579	Hmmr	900
10090.ENSMUSP00000030158	Dctn3	10090.ENSMUSP00000115974	-	900
10090.ENSMUSP00000030158	Dctn3	10090.ENSMUSP00000021091	Pafah1b1	950
10090.ENSMUSP00000030158	Dctn3	10090.ENSMUSP00000028981	Mapre1	900
10090.ENSMUSP00000030158	Dctn3	10090.ENSMUSP00000099717	B9d1	900
10090.ENSMUSP00000030158	Dctn3	10090.ENSMUSP00000005606	Prkaca	900
10090.ENSMUSP00000030158	Dctn3	10090.ENSMUSP00000033737	Haus7	900
10090.ENSMUSP00000030158	Dctn3	10090.ENSMUSP00000027495	43345	900
10090.ENSMUSP00000030158	Dctn3	10090.ENSMUSP00000009157	Dynll1	900
10090.ENSMUSP00000030158	Dctn3	10090.ENSMUSP00000031810	Cep41	900
10090.ENSMUSP00000030158	Dctn3	10090.ENSMUSP00000027650	Cd55	900
10090.ENSMUSP00000030158	Dctn3	10090.ENSMUSP00000101834	Cep131	900
10090.ENSMUSP00000030158	Dctn3	10090.ENSMUSP00000104977	Tubgcp6	900
10090.ENSMUSP00000030158	Dctn3	10090.ENSMUSP00000104040	B9d2	900
10090.ENSMUSP00000030158	Dctn3	10090.ENSMUSP00000095030	Fgfr1op	900
10090.ENSMUSP00000030158	Dctn3	10090.ENSMUSP00000018816	Copz2	900
10090.ENSMUSP00000030158	Dctn3	10090.ENSMUSP00000027785	Sdccag8	900
10090.ENSMUSP00000030158	Dctn3	10090.ENSMUSP00000045901	Tubg2	900
10090.ENSMUSP00000030158	Dctn3	10090.ENSMUSP00000087912	Cd59b	900
10090.ENSMUSP00000030158	Dctn3	10090.ENSMUSP00000028997	Aurka	900
10090.ENSMUSP00000030158	Dctn3	10090.ENSMUSP00000032946	Rab6a	900
10090.ENSMUSP00000030158	Dctn3	10090.ENSMUSP00000049095	Ins1	900
10090.ENSMUSP00000030158	Dctn3	10090.ENSMUSP00000007708	Ppp2r1a	900
10090.ENSMUSP00000030158	Dctn3	10090.ENSMUSP00000044049	Tubgcp4	900
10090.ENSMUSP00000030158	Dctn3	10090.ENSMUSP00000023359	Nde1	900
10090.ENSMUSP00000030158	Dctn3	10090.ENSMUSP00000027817	Spta1	900
10090.ENSMUSP00000030158	Dctn3	10090.ENSMUSP00000025804	Rab1b	900
10090.ENSMUSP00000030158	Dctn3	10090.ENSMUSP00000082862	Mark4	900
10090.ENSMUSP00000030158	Dctn3	10090.ENSMUSP00000020099	Cdk1	900
10090.ENSMUSP00000030158	Dctn3	10090.ENSMUSP00000038368	Copg2	900
10090.ENSMUSP00000030158	Dctn3	10090.ENSMUSP00000026547	Tubgcp2	900
10090.ENSMUSP00000030158	Dctn3	10090.ENSMUSP00000099320	Fbf1	900
10090.ENSMUSP00000030158	Dctn3	10090.ENSMUSP00000026479	Dctn2	950
10090.ENSMUSP00000030158	Dctn3	10090.ENSMUSP00000002855	Kdelr1	900
10090.ENSMUSP00000030158	Dctn3	10090.ENSMUSP00000001566	Tubb5	900
10090.ENSMUSP00000030158	Dctn3	10090.ENSMUSP00000119891	Cdk5rap2	900
10090.ENSMUSP00000030158	Dctn3	10090.ENSMUSP00000097738	Copz1	900
10090.ENSMUSP00000030158	Dctn3	10090.ENSMUSP00000028969	Tpx2	900
10090.ENSMUSP00000030158	Dctn3	10090.ENSMUSP00000001882	Folr1	900
10090.ENSMUSP00000030158	Dctn3	10090.ENSMUSP00000025569	Tmem216	900
10090.ENSMUSP00000030158	Dctn3	10090.ENSMUSP00000109348	Sptan1	900
10090.ENSMUSP00000030158	Dctn3	10090.ENSMUSP00000071078	Cope	900
10090.ENSMUSP00000030158	Dctn3	10090.ENSMUSP00000087208	Cep152	900
10090.ENSMUSP00000030158	Dctn3	10090.ENSMUSP00000040802	Haus8	900
10090.ENSMUSP00000030158	Dctn3	10090.ENSMUSP00000049973	Haus3	900
10090.ENSMUSP00000030158	Dctn3	10090.ENSMUSP00000035826	Haus1	900
10090.ENSMUSP00000030158	Dctn3	10090.ENSMUSP00000034398	Cep57	900
10090.ENSMUSP00000030158	Dctn3	10090.ENSMUSP00000078429	Tuba4a	900
10090.ENSMUSP00000030158	Dctn3	10090.ENSMUSP00000000220	Ins2	900
10090.ENSMUSP00000030158	Dctn3	10090.ENSMUSP00000103690	Kif24	900
10090.ENSMUSP00000030158	Dctn3	10090.ENSMUSP00000117299	Haus2	900
10090.ENSMUSP00000030158	Dctn3	10090.ENSMUSP00000056977	Ajuba	900
10090.ENSMUSP00000030158	Dctn3	10090.ENSMUSP00000062637	C2cd3	900
10090.ENSMUSP00000030158	Dctn3	10090.ENSMUSP00000011895	Sptbn4	900
10090.ENSMUSP00000030158	Dctn3	10090.ENSMUSP00000021698	Hsp90aa1	900
10090.ENSMUSP00000030158	Dctn3	10090.ENSMUSP00000008991	Sptbn2	900
10090.ENSMUSP00000030158	Dctn3	10090.ENSMUSP00000023535	Iqcb1	900
10090.ENSMUSP00000030158	Dctn3	10090.ENSMUSP00000028342	Ssna1	900
10090.ENSMUSP00000030158	Dctn3	10090.ENSMUSP00000051223	Ywhag	900
10090.ENSMUSP00000030158	Dctn3	10090.ENSMUSP00000028740	Ttbk2	900
10090.ENSMUSP00000030158	Dctn3	10090.ENSMUSP00000043790	Mks1	900
10090.ENSMUSP00000030158	Dctn3	10090.ENSMUSP00000107367	Tctn1	900
10090.ENSMUSP00000030158	Dctn3	10090.ENSMUSP00000105522	Ninl	900
10090.ENSMUSP00000030158	Dctn3	10090.ENSMUSP00000026858	Plk4	900
10090.ENSMUSP00000030158	Dctn3	10090.ENSMUSP00000042702	Rpgrip1l	900
10090.ENSMUSP00000030158	Dctn3	10090.ENSMUSP00000039709	Pcm1	900
10090.ENSMUSP00000030158	Dctn3	10090.ENSMUSP00000091312	Cep70	900
10090.ENSMUSP00000030158	Dctn3	10090.ENSMUSP00000105531	Tmed9	900
10090.ENSMUSP00000030158	Dctn3	10090.ENSMUSP00000025425	Cep192	900
10090.ENSMUSP00000030158	Dctn3	10090.ENSMUSP00000120904	Tmed7	900
10090.ENSMUSP00000030158	Dctn3	10090.ENSMUSP00000031355	Uso1	900
10090.ENSMUSP00000030158	Dctn3	10090.ENSMUSP00000109237	Copg1	900
10090.ENSMUSP00000030158	Dctn3	10090.ENSMUSP00000090090	Ank3	900
10090.ENSMUSP00000030158	Dctn3	10090.ENSMUSP00000003121	Rab8a	900
10090.ENSMUSP00000030158	Dctn3	10090.ENSMUSP00000037788	Cep72	900
10090.ENSMUSP00000030158	Dctn3	10090.ENSMUSP00000080066	Sfi1	900
10090.ENSMUSP00000030158	Dctn3	10090.ENSMUSP00000019697	Haus5	900
10090.ENSMUSP00000030158	Dctn3	10090.ENSMUSP00000018851	Dync1h1	923
10090.ENSMUSP00000030158	Dctn3	10090.ENSMUSP00000094778	Tuba1a	900
10090.ENSMUSP00000030158	Dctn3	10090.ENSMUSP00000058723	Tmed3	900
10090.ENSMUSP00000030158	Dctn3	10090.ENSMUSP00000113341	Csnk1e	900
10090.ENSMUSP00000030158	Dctn3	10090.ENSMUSP00000037583	Tmed10	900
10090.ENSMUSP00000030158	Dctn3	10090.ENSMUSP00000078383	Cep89	900
10090.ENSMUSP00000030158	Dctn3	10090.ENSMUSP00000070993	Ywhae	900
10090.ENSMUSP00000030158	Dctn3	10090.ENSMUSP00000042342	Tubb4b	900
10090.ENSMUSP00000030158	Dctn3	10090.ENSMUSP00000020212	Cep83	900
10090.ENSMUSP00000030158	Dctn3	10090.ENSMUSP00000026866	Sclt1	900
10090.ENSMUSP00000030158	Dctn3	10090.ENSMUSP00000018274	Csnk1d	900
10090.ENSMUSP00000030158	Dctn3	10090.ENSMUSP00000022656	Bora	900
10090.ENSMUSP00000030158	Dctn3	10090.ENSMUSP00000022784	Haus4	900
10090.ENSMUSP00000030158	Dctn3	10090.ENSMUSP00000091306	Cep63	900
10090.ENSMUSP00000030158	Dctn3	10090.ENSMUSP00000070504	Haus6	900
10090.ENSMUSP00000030158	Dctn3	10090.ENSMUSP00000065949	Cenpj	900
10090.ENSMUSP00000030158	Dctn3	10090.ENSMUSP00000039844	Actr1a	900
10090.ENSMUSP00000030158	Dctn3	10090.ENSMUSP00000034607	Arcn1	900
10090.ENSMUSP00000030158	Dctn3	10090.ENSMUSP00000095149	Cep76	900
10090.ENSMUSP00000030158	Dctn3	10090.ENSMUSP00000108660	Cntrl	900
10090.ENSMUSP00000030158	Dctn3	10090.ENSMUSP00000002818	Ykt6	900
10090.ENSMUSP00000030158	Dctn3	10090.ENSMUSP00000105248	Cep250	900
10090.ENSMUSP00000030158	Dctn3	10090.ENSMUSP00000048320	Cc2d2a	900
10090.ENSMUSP00000030158	Dctn3	10090.ENSMUSP00000006629	Sptbn1	900
10090.ENSMUSP00000030158	Dctn3	10090.ENSMUSP00000027986	Optn	900
10090.ENSMUSP00000030158	Dctn3	10090.ENSMUSP00000049920	Nphp4	900
10090.ENSMUSP00000030158	Dctn3	10090.ENSMUSP00000109388	Odf2	900
10090.ENSMUSP00000030158	Dctn3	10090.ENSMUSP00000020163	Nedd1	900
10090.ENSMUSP00000030158	Dctn3	10090.ENSMUSP00000109552	Dctn1	950
10090.ENSMUSP00000030158	Dctn3	10090.ENSMUSP00000032627	Tubgcp5	900
10090.ENSMUSP00000030158	Dctn3	10090.ENSMUSP00000035033	Copb2	900
10090.ENSMUSP00000030158	Dctn3	10090.ENSMUSP00000037596	Cep78	900
10090.ENSMUSP00000030158	Dctn3	10090.ENSMUSP00000033154	Plk1	900
10090.ENSMUSP00000030158	Dctn3	10090.ENSMUSP00000038881	Ccp110	900
10090.ENSMUSP00000030158	Dctn3	10090.ENSMUSP00000091319	Cep162	900
10090.ENSMUSP00000030158	Dctn3	10090.ENSMUSP00000071135	Tubb4a	900
10090.ENSMUSP00000030158	Dctn3	10090.ENSMUSP00000033012	Copb1	900
10090.ENSMUSP00000030158	Dctn3	10090.ENSMUSP00000054834	Tmed2	900
10090.ENSMUSP00000030158	Dctn3	10090.ENSMUSP00000118179	Copa	900
10090.ENSMUSP00000030158	Dctn3	10090.ENSMUSP00000044877	Bet1	900
10090.ENSMUSP00000030158	Dctn3	10090.ENSMUSP00000097605	Dync1i2	900
10090.ENSMUSP00000020493	Pofut2	10090.ENSMUSP00000102796	Adamtsl1	900
10090.ENSMUSP00000020493	Pofut2	10090.ENSMUSP00000041157	Spon1	900
10090.ENSMUSP00000020493	Pofut2	10090.ENSMUSP00000099955	Adamts13	900
10090.ENSMUSP00000020493	Pofut2	10090.ENSMUSP00000023611	Adamts5	900
10090.ENSMUSP00000020493	Pofut2	10090.ENSMUSP00000108683	Adamts7	900
10090.ENSMUSP00000020493	Pofut2	10090.ENSMUSP00000015994	Adamtsl4	900
10090.ENSMUSP00000020493	Pofut2	10090.ENSMUSP00000001156	Cfp	900
10090.ENSMUSP00000027393	Bard1	10090.ENSMUSP00000031072	Anapc4	720
10090.ENSMUSP00000027393	Bard1	10090.ENSMUSP00000023867	Rfc2	900
10090.ENSMUSP00000027393	Bard1	10090.ENSMUSP00000083652	Rfc5	900
10090.ENSMUSP00000027393	Bard1	10090.ENSMUSP00000047950	Cdc16	720
10090.ENSMUSP00000027393	Bard1	10090.ENSMUSP00000033544	Brcc3	900
10090.ENSMUSP00000027393	Bard1	10090.ENSMUSP00000075167	Abl1	908
10090.ENSMUSP00000027393	Bard1	10090.ENSMUSP00000051432	H2afx	900
10090.ENSMUSP00000027393	Bard1	10090.ENSMUSP00000035164	Topbp1	952
10090.ENSMUSP00000027393	Bard1	10090.ENSMUSP00000104445	Hist3h2a	900
10090.ENSMUSP00000027393	Bard1	10090.ENSMUSP00000122420	Cdc23	720
10090.ENSMUSP00000027393	Bard1	10090.ENSMUSP00000113388	Atm	952
10090.ENSMUSP00000027393	Bard1	10090.ENSMUSP00000058021	Timeless	900
10090.ENSMUSP00000027393	Bard1	10090.ENSMUSP00000039621	Rfc3	900
10090.ENSMUSP00000027393	Bard1	10090.ENSMUSP00000104298	Tp53	952
10090.ENSMUSP00000027393	Bard1	10090.ENSMUSP00000039776	Pold1	900
10090.ENSMUSP00000027393	Bard1	10090.ENSMUSP00000072858	Hist2h2ab	900
10090.ENSMUSP00000027393	Bard1	10090.ENSMUSP00000012627	Rpa3	900
10090.ENSMUSP00000027393	Bard1	10090.ENSMUSP00000109271	Kat5	900
10090.ENSMUSP00000027393	Bard1	10090.ENSMUSP00000017290	Brca1	852
10090.ENSMUSP00000027393	Bard1	10090.ENSMUSP00000043108	Brip1	900
10090.ENSMUSP00000027393	Bard1	10090.ENSMUSP00000025740	Rad9a	900
10090.ENSMUSP00000027393	Bard1	10090.ENSMUSP00000115750	Dna2	900
10090.ENSMUSP00000027393	Bard1	10090.ENSMUSP00000034625	Chek1	900
10090.ENSMUSP00000027393	Bard1	10090.ENSMUSP00000091452	Cdc27	720
10090.ENSMUSP00000027393	Bard1	10090.ENSMUSP00000083393	Anapc5	720
10090.ENSMUSP00000027393	Bard1	10090.ENSMUSP00000136791	-	900
10090.ENSMUSP00000027393	Bard1	10090.ENSMUSP00000081573	Cdc26	720
10090.ENSMUSP00000027393	Bard1	10090.ENSMUSP00000041035	Rmi1	900
10090.ENSMUSP00000027393	Bard1	10090.ENSMUSP00000034405	Mre11	952
10090.ENSMUSP00000027393	Bard1	10090.ENSMUSP00000042676	Rmi2	900
10090.ENSMUSP00000027393	Bard1	10090.ENSMUSP00000102591	Anapc15	720
10090.ENSMUSP00000027393	Bard1	10090.ENSMUSP00000085581	Ube2c	720
10090.ENSMUSP00000027393	Bard1	10090.ENSMUSP00000127995	Blm	900
10090.ENSMUSP00000027393	Bard1	10090.ENSMUSP00000022136	Rad17	900
10090.ENSMUSP00000027393	Bard1	10090.ENSMUSP00000039376	Exo1	900
10090.ENSMUSP00000027393	Bard1	10090.ENSMUSP00000025773	Pold4	900
10090.ENSMUSP00000027393	Bard1	10090.ENSMUSP00000137596	-	952
10090.ENSMUSP00000027393	Bard1	10090.ENSMUSP00000028817	Pcna	952
10090.ENSMUSP00000027393	Bard1	10090.ENSMUSP00000002891	Top3a	900
10090.ENSMUSP00000027393	Bard1	10090.ENSMUSP00000080543	Gm5239	900
10090.ENSMUSP00000027393	Bard1	10090.ENSMUSP00000045344	Clspn	900
10090.ENSMUSP00000027393	Bard1	10090.ENSMUSP00000020307	Anapc16	720
10090.ENSMUSP00000027393	Bard1	10090.ENSMUSP00000033990	Wrn	900
10090.ENSMUSP00000027393	Bard1	10090.ENSMUSP00000048244	Anapc10	720
10090.ENSMUSP00000027393	Bard1	10090.ENSMUSP00000099986	Pold2	900
10090.ENSMUSP00000027393	Bard1	10090.ENSMUSP00000022458	Bap1	900
10090.ENSMUSP00000027393	Bard1	10090.ENSMUSP00000028341	Anapc2	720
10090.ENSMUSP00000027393	Bard1	10090.ENSMUSP00000044831	Atrip	900
10090.ENSMUSP00000027393	Bard1	10090.ENSMUSP00000036177	Rad9b	900
10090.ENSMUSP00000027393	Bard1	10090.ENSMUSP00000096932	Ube2n	900
10090.ENSMUSP00000027393	Bard1	10090.ENSMUSP00000023036	Rbx1	720
10090.ENSMUSP00000027393	Bard1	10090.ENSMUSP00000046255	Rbbp8	952
10090.ENSMUSP00000027393	Bard1	10090.ENSMUSP00000023598	Rfc4	900
10090.ENSMUSP00000027393	Bard1	10090.ENSMUSP00000114180	Ubc	900
10090.ENSMUSP00000027393	Bard1	10090.ENSMUSP00000000767	Rpa1	900
10090.ENSMUSP00000027393	Bard1	10090.ENSMUSP00000034964	Tipin	900
10090.ENSMUSP00000027393	Bard1	10090.ENSMUSP00000026128	Anapc11	720
10090.ENSMUSP00000027393	Bard1	10090.ENSMUSP00000022856	Rad1	900
10090.ENSMUSP00000027393	Bard1	10090.ENSMUSP00000014499	Anapc1	720
10090.ENSMUSP00000027393	Bard1	10090.ENSMUSP00000020683	Hus1	900
10090.ENSMUSP00000027393	Bard1	10090.ENSMUSP00000100581	Hist2h2aa1,Hist2h2aa2	900
10090.ENSMUSP00000027393	Bard1	10090.ENSMUSP00000031422	Anapc7	720
10090.ENSMUSP00000027393	Bard1	10090.ENSMUSP00000088288	Hist2h2ac	900
10090.ENSMUSP00000027393	Bard1	10090.ENSMUSP00000029879	Nbn	952
10090.ENSMUSP00000023364	Pla2g10	10090.ENSMUSP00000031495	Pla2g1b	800
10090.ENSMUSP00000023364	Pla2g10	10090.ENSMUSP00000051619	Mapk3	835
10090.ENSMUSP00000023364	Pla2g10	10090.ENSMUSP00000101944	Cyp2u1	900
10090.ENSMUSP00000023364	Pla2g10	10090.ENSMUSP00000026211	Cyp2c23	900
10090.ENSMUSP00000023364	Pla2g10	10090.ENSMUSP00000064694	Pld1	900
10090.ENSMUSP00000023364	Pla2g10	10090.ENSMUSP00000030528	Pla2g2d	800
10090.ENSMUSP00000023364	Pla2g10	10090.ENSMUSP00000061126	Cyp4a10	900
10090.ENSMUSP00000023364	Pla2g10	10090.ENSMUSP00000023462	Mapk1	835
10090.ENSMUSP00000023364	Pla2g10	10090.ENSMUSP00000098927	Plb1	900
10090.ENSMUSP00000023364	Pla2g10	10090.ENSMUSP00000019051	Alox12e	900
10090.ENSMUSP00000023364	Pla2g10	10090.ENSMUSP00000030524	Pla2g5	800
10090.ENSMUSP00000023364	Pla2g10	10090.ENSMUSP00000035065	Ptgs2	900
10090.ENSMUSP00000023364	Pla2g10	10090.ENSMUSP00000030531	Pla2g2e	800
10090.ENSMUSP00000023364	Pla2g10	10090.ENSMUSP00000030530	Pla2g2c	800
10090.ENSMUSP00000023364	Pla2g10	10090.ENSMUSP00000060584	Cyp2c70	900
10090.ENSMUSP00000023364	Pla2g10	10090.ENSMUSP00000025925	Pla2g16	900
10090.ENSMUSP00000023364	Pla2g10	10090.ENSMUSP00000025968	Cyp2c39	900
10090.ENSMUSP00000023364	Pla2g10	10090.ENSMUSP00000076578	Cyp2b23	900
10090.ENSMUSP00000023364	Pla2g10	10090.ENSMUSP00000019068	Alox15	900
10090.ENSMUSP00000023364	Pla2g10	10090.ENSMUSP00000081370	Cyp4a12a	900
10090.ENSMUSP00000023364	Pla2g10	10090.ENSMUSP00000048284	Cyp2c54	900
10090.ENSMUSP00000023364	Pla2g10	10090.ENSMUSP00000025966	Cyp2c55	900
10090.ENSMUSP00000023364	Pla2g10	10090.ENSMUSP00000043190	Gna11	800
10090.ENSMUSP00000023364	Pla2g10	10090.ENSMUSP00000003137	Cyp2c29	900
10090.ENSMUSP00000023364	Pla2g10	10090.ENSMUSP00000029629	Pla2g12a	800
10090.ENSMUSP00000023364	Pla2g10	10090.ENSMUSP00000030303	Cyp2j6	900
10090.ENSMUSP00000023364	Pla2g10	10090.ENSMUSP00000003574	Cyp4f3	900
10090.ENSMUSP00000023364	Pla2g10	10090.ENSMUSP00000050464	Cyp2j9	900
10090.ENSMUSP00000023364	Pla2g10	10090.ENSMUSP00000030305	Cyp2j13	900
10090.ENSMUSP00000023364	Pla2g10	10090.ENSMUSP00000021091	Pafah1b1	900
10090.ENSMUSP00000023364	Pla2g10	10090.ENSMUSP00000080846	Cyp2b9	900
10090.ENSMUSP00000023364	Pla2g10	10090.ENSMUSP00000030299	Cyp2j5	900
10090.ENSMUSP00000023364	Pla2g10	10090.ENSMUSP00000009790	Pla2g12b	800
10090.ENSMUSP00000023364	Pla2g10	10090.ENSMUSP00000005669	Cyp2b13	900
10090.ENSMUSP00000023364	Pla2g10	10090.ENSMUSP00000030487	Cyp4a14	900
10090.ENSMUSP00000023364	Pla2g10	10090.ENSMUSP00000050478	Cyp4f14	900
10090.ENSMUSP00000023364	Pla2g10	10090.ENSMUSP00000097071	Cyp2c68	900
10090.ENSMUSP00000023364	Pla2g10	10090.ENSMUSP00000045362	Cyp2c37	900
10090.ENSMUSP00000023364	Pla2g10	10090.ENSMUSP00000044722	Cyp2c38	900
10090.ENSMUSP00000023364	Pla2g10	10090.ENSMUSP00000030526	Pla2g2f	800
10090.ENSMUSP00000023364	Pla2g10	10090.ENSMUSP00000025541	Gnaq	800
10090.ENSMUSP00000023364	Pla2g10	10090.ENSMUSP00000132180	Cyp2j11	900
10090.ENSMUSP00000023364	Pla2g10	10090.ENSMUSP00000133811	Cyp2j12	900
10090.ENSMUSP00000023364	Pla2g10	10090.ENSMUSP00000081369	Cyp4a32	900
10090.ENSMUSP00000023364	Pla2g10	10090.ENSMUSP00000018429	Pld2	900
10090.ENSMUSP00000023364	Pla2g10	10090.ENSMUSP00000084487	Cyp2c66	900
10090.ENSMUSP00000023364	Pla2g10	10090.ENSMUSP00000084489	Cyp2c65	900
10090.ENSMUSP00000023364	Pla2g10	10090.ENSMUSP00000092487	Cyp4a12b	900
10090.ENSMUSP00000023364	Pla2g10	10090.ENSMUSP00000068699	Pla2g3	800
10090.ENSMUSP00000023364	Pla2g10	10090.ENSMUSP00000059977	Ptgs1	900
10090.ENSMUSP00000023364	Pla2g10	10090.ENSMUSP00000026795	Alox5	900
10090.ENSMUSP00000023364	Pla2g10	10090.ENSMUSP00000077021	Cyp2b19	900
10090.ENSMUSP00000023364	Pla2g10	10090.ENSMUSP00000021262	Alox8	900
10090.ENSMUSP00000023364	Pla2g10	10090.ENSMUSP00000125217	Cyp2c40	900
10090.ENSMUSP00000023364	Pla2g10	10090.ENSMUSP00000074733	Cyp4f13	900
10090.ENSMUSP00000023364	Pla2g10	10090.ENSMUSP00000072264	Cyp2b10	900
10090.ENSMUSP00000023364	Pla2g10	10090.ENSMUSP00000026552	Cyp2e1	900
10090.ENSMUSP00000023364	Pla2g10	10090.ENSMUSP00000134591	Cyp2j8	900
10090.ENSMUSP00000023364	Pla2g10	10090.ENSMUSP00000000329	Alox12	900
10090.ENSMUSP00000027083	Pth2r	10090.ENSMUSP00000037586	Gpr176	900
10090.ENSMUSP00000027083	Pth2r	10090.ENSMUSP00000092384	Gipr	900
10090.ENSMUSP00000027083	Pth2r	10090.ENSMUSP00000032907	Calca	900
10090.ENSMUSP00000027083	Pth2r	10090.ENSMUSP00000072660	Sctr	900
10090.ENSMUSP00000027083	Pth2r	10090.ENSMUSP00000098680	Gpr27	900
10090.ENSMUSP00000027083	Pth2r	10090.ENSMUSP00000122072	Ramp2	900
10090.ENSMUSP00000027083	Pth2r	10090.ENSMUSP00000035551	Avp	900
10090.ENSMUSP00000027083	Pth2r	10090.ENSMUSP00000077611	Rxfp1	900
10090.ENSMUSP00000027083	Pth2r	10090.ENSMUSP00000058691	Mc2r	900
10090.ENSMUSP00000027083	Pth2r	10090.ENSMUSP00000024916	Lhcgr	900
10090.ENSMUSP00000027083	Pth2r	10090.ENSMUSP00000086731	Gpr15	900
10090.ENSMUSP00000027083	Pth2r	10090.ENSMUSP00000020706	Adcy1	900
10090.ENSMUSP00000027083	Pth2r	10090.ENSMUSP00000033054	Adm	900
10090.ENSMUSP00000027083	Pth2r	10090.ENSMUSP00000011315	Vipr2	900
10090.ENSMUSP00000027083	Pth2r	10090.ENSMUSP00000020984	Adcy3	900
10090.ENSMUSP00000027083	Pth2r	10090.ENSMUSP00000033765	Avpr2	900
10090.ENSMUSP00000027083	Pth2r	10090.ENSMUSP00000063784	Adcyap1r1	900
10090.ENSMUSP00000027083	Pth2r	10090.ENSMUSP00000067057	Adcyap1	900
10090.ENSMUSP00000027083	Pth2r	10090.ENSMUSP00000005719	Adcy9	900
10090.ENSMUSP00000027083	Pth2r	10090.ENSMUSP00000047358	Mc3r	900
10090.ENSMUSP00000027083	Pth2r	10090.ENSMUSP00000049527	Taar1	900
10090.ENSMUSP00000027083	Pth2r	10090.ENSMUSP00000095929	Mc1r	900
10090.ENSMUSP00000027083	Pth2r	10090.ENSMUSP00000051392	Rln3	900
10090.ENSMUSP00000027083	Pth2r	10090.ENSMUSP00000054776	Mc4r	900
10090.ENSMUSP00000027083	Pth2r	10090.ENSMUSP00000023007	Adcy8	900
10090.ENSMUSP00000027083	Pth2r	10090.ENSMUSP00000122080	Ptgir	900
10090.ENSMUSP00000027083	Pth2r	10090.ENSMUSP00000055256	Gng2	900
10090.ENSMUSP00000027083	Pth2r	10090.ENSMUSP00000077135	Gpbar1	900
10090.ENSMUSP00000027083	Pth2r	10090.ENSMUSP00000048736	Ptger4	900
10090.ENSMUSP00000027083	Pth2r	10090.ENSMUSP00000080162	Adrb3	900
10090.ENSMUSP00000027083	Pth2r	10090.ENSMUSP00000110409	Gpr45	900
10090.ENSMUSP00000027083	Pth2r	10090.ENSMUSP00000034408	Gpr83	900
10090.ENSMUSP00000027083	Pth2r	10090.ENSMUSP00000026119	Gcgr	900
10090.ENSMUSP00000027083	Pth2r	10090.ENSMUSP00000061560	Glp2r	900
10090.ENSMUSP00000027083	Pth2r	10090.ENSMUSP00000128729	Sct	900
10090.ENSMUSP00000027083	Pth2r	10090.ENSMUSP00000078753	Gpr84	900
10090.ENSMUSP00000027083	Pth2r	10090.ENSMUSP00000095597	Nps	900
10090.ENSMUSP00000027083	Pth2r	10090.ENSMUSP00000096122	Adcy7	900
10090.ENSMUSP00000027083	Pth2r	10090.ENSMUSP00000126847	Htr7	900
10090.ENSMUSP00000027083	Pth2r	10090.ENSMUSP00000027560	Htr4	900
10090.ENSMUSP00000027083	Pth2r	10090.ENSMUSP00000028533	Fshb	900
10090.ENSMUSP00000027083	Pth2r	10090.ENSMUSP00000038170	Hrh2	900
10090.ENSMUSP00000027083	Pth2r	10090.ENSMUSP00000079341	Gnas	900
10090.ENSMUSP00000027083	Pth2r	10090.ENSMUSP00000110221	Glp1r	900
10090.ENSMUSP00000027083	Pth2r	10090.ENSMUSP00000091455	Crhr1	900
10090.ENSMUSP00000027083	Pth2r	10090.ENSMUSP00000063910	Gpr20	900
10090.ENSMUSP00000027083	Pth2r	10090.ENSMUSP00000101060	Adora2a	900
10090.ENSMUSP00000027083	Pth2r	10090.ENSMUSP00000018644	Adora2b	900
10090.ENSMUSP00000027083	Pth2r	10090.ENSMUSP00000083583	Gpr25	900
10090.ENSMUSP00000027083	Pth2r	10090.ENSMUSP00000064761	Adm2	900
10090.ENSMUSP00000027083	Pth2r	10090.ENSMUSP00000073875	Calcrl	900
10090.ENSMUSP00000027083	Pth2r	10090.ENSMUSP00000019906	Vip	900
10090.ENSMUSP00000027083	Pth2r	10090.ENSMUSP00000099445	Gip	900
10090.ENSMUSP00000027083	Pth2r	10090.ENSMUSP00000075070	Calcr	900
10090.ENSMUSP00000027083	Pth2r	10090.ENSMUSP00000021346	Tshr	900
10090.ENSMUSP00000027083	Pth2r	10090.ENSMUSP00000035115	Vipr1	900
10090.ENSMUSP00000027083	Pth2r	10090.ENSMUSP00000020990	Pomc	900
10090.ENSMUSP00000027083	Pth2r	10090.ENSMUSP00000067897	Rxfp2	900
10090.ENSMUSP00000027083	Pth2r	10090.ENSMUSP00000049592	Gpr150	900
10090.ENSMUSP00000027083	Pth2r	10090.ENSMUSP00000029975	Cga	900
10090.ENSMUSP00000027083	Pth2r	10090.ENSMUSP00000110563	Adcy5	900
10090.ENSMUSP00000027083	Pth2r	10090.ENSMUSP00000038483	Ptger2	900
10090.ENSMUSP00000027083	Pth2r	10090.ENSMUSP00000021932	Drd1	900
10090.ENSMUSP00000027083	Pth2r	10090.ENSMUSP00000062256	Adrb2	900
10090.ENSMUSP00000027083	Pth2r	10090.ENSMUSP00000078723	Pth	900
10090.ENSMUSP00000027083	Pth2r	10090.ENSMUSP00000041047	Pth2	900
10090.ENSMUSP00000027083	Pth2r	10090.ENSMUSP00000047518	Ramp3	900
10090.ENSMUSP00000027083	Pth2r	10090.ENSMUSP00000002398	Adcy4	900
10090.ENSMUSP00000027083	Pth2r	10090.ENSMUSP00000029172	Ghrh	900
10090.ENSMUSP00000027083	Pth2r	10090.ENSMUSP00000068120	Ghrhr	900
10090.ENSMUSP00000027083	Pth2r	10090.ENSMUSP00000006005	Pth1r	900
10090.ENSMUSP00000027083	Pth2r	10090.ENSMUSP00000093653	Ptgdr	900
10090.ENSMUSP00000027083	Pth2r	10090.ENSMUSP00000056432	Npsr1	900
10090.ENSMUSP00000027083	Pth2r	10090.ENSMUSP00000040847	Adrb1	900
10090.ENSMUSP00000027083	Pth2r	10090.ENSMUSP00000061185	Crh	900
10090.ENSMUSP00000027083	Pth2r	10090.ENSMUSP00000039691	Drd5	900
10090.ENSMUSP00000027083	Pth2r	10090.ENSMUSP00000099794	Gcg	900
10090.ENSMUSP00000027083	Pth2r	10090.ENSMUSP00000068333	Htr6	900
10090.ENSMUSP00000027083	Pth2r	10090.ENSMUSP00000043956	Iapp	900
10090.ENSMUSP00000027083	Pth2r	10090.ENSMUSP00000040477	Fshr	900
10090.ENSMUSP00000027083	Pth2r	10090.ENSMUSP00000030940	Gnb1	900
10090.ENSMUSP00000104977	Tubgcp6	10090.ENSMUSP00000027785	Sdccag8	900
10090.ENSMUSP00000104977	Tubgcp6	10090.ENSMUSP00000110198	Cetn2	900
10090.ENSMUSP00000104977	Tubgcp6	10090.ENSMUSP00000028981	Mapre1	900
10090.ENSMUSP00000104977	Tubgcp6	10090.ENSMUSP00000113341	Csnk1e	900
10090.ENSMUSP00000104977	Tubgcp6	10090.ENSMUSP00000045901	Tubg2	852.5
10090.ENSMUSP00000104977	Tubgcp6	10090.ENSMUSP00000051223	Ywhag	900
10090.ENSMUSP00000104977	Tubgcp6	10090.ENSMUSP00000070993	Ywhae	900
10090.ENSMUSP00000104977	Tubgcp6	10090.ENSMUSP00000042342	Tubb4b	900
10090.ENSMUSP00000104977	Tubgcp6	10090.ENSMUSP00000007708	Ppp2r1a	900
10090.ENSMUSP00000104977	Tubgcp6	10090.ENSMUSP00000044049	Tubgcp4	900
10090.ENSMUSP00000104977	Tubgcp6	10090.ENSMUSP00000027931	Nek2	900
10090.ENSMUSP00000104977	Tubgcp6	10090.ENSMUSP00000021698	Hsp90aa1	900
10090.ENSMUSP00000104977	Tubgcp6	10090.ENSMUSP00000048036	Tubg1	852.5
10090.ENSMUSP00000104977	Tubgcp6	10090.ENSMUSP00000022784	Haus4	900
10090.ENSMUSP00000104977	Tubgcp6	10090.ENSMUSP00000078429	Tuba4a	900
10090.ENSMUSP00000104977	Tubgcp6	10090.ENSMUSP00000038674	Cep135	900
10090.ENSMUSP00000104977	Tubgcp6	10090.ENSMUSP00000087208	Cep152	900
10090.ENSMUSP00000104977	Tubgcp6	10090.ENSMUSP00000020099	Cdk1	900
10090.ENSMUSP00000104977	Tubgcp6	10090.ENSMUSP00000065949	Cenpj	900
10090.ENSMUSP00000104977	Tubgcp6	10090.ENSMUSP00000039844	Actr1a	900
10090.ENSMUSP00000104977	Tubgcp6	10090.ENSMUSP00000117299	Haus2	900
10090.ENSMUSP00000104977	Tubgcp6	10090.ENSMUSP00000095149	Cep76	900
10090.ENSMUSP00000104977	Tubgcp6	10090.ENSMUSP00000003079	Prkar2b	900
10090.ENSMUSP00000104977	Tubgcp6	10090.ENSMUSP00000026858	Plk4	900
10090.ENSMUSP00000104977	Tubgcp6	10090.ENSMUSP00000033154	Plk1	900
10090.ENSMUSP00000104977	Tubgcp6	10090.ENSMUSP00000105522	Ninl	900
10090.ENSMUSP00000104977	Tubgcp6	10090.ENSMUSP00000026547	Tubgcp2	905.5
10090.ENSMUSP00000104977	Tubgcp6	10090.ENSMUSP00000108660	Cntrl	900
10090.ENSMUSP00000104977	Tubgcp6	10090.ENSMUSP00000019697	Haus5	900
10090.ENSMUSP00000104977	Tubgcp6	10090.ENSMUSP00000001566	Tubb5	900
10090.ENSMUSP00000104977	Tubgcp6	10090.ENSMUSP00000119891	Cdk5rap2	900
10090.ENSMUSP00000104977	Tubgcp6	10090.ENSMUSP00000070504	Haus6	900
10090.ENSMUSP00000104977	Tubgcp6	10090.ENSMUSP00000021091	Pafah1b1	900
10090.ENSMUSP00000104977	Tubgcp6	10090.ENSMUSP00000025425	Cep192	900
10090.ENSMUSP00000104977	Tubgcp6	10090.ENSMUSP00000023359	Nde1	900
10090.ENSMUSP00000104977	Tubgcp6	10090.ENSMUSP00000080066	Sfi1	900
10090.ENSMUSP00000104977	Tubgcp6	10090.ENSMUSP00000109388	Odf2	900
10090.ENSMUSP00000104977	Tubgcp6	10090.ENSMUSP00000020163	Nedd1	900
10090.ENSMUSP00000104977	Tubgcp6	10090.ENSMUSP00000018274	Csnk1d	900
10090.ENSMUSP00000104977	Tubgcp6	10090.ENSMUSP00000091306	Cep63	900
10090.ENSMUSP00000104977	Tubgcp6	10090.ENSMUSP00000037788	Cep72	900
10090.ENSMUSP00000104977	Tubgcp6	10090.ENSMUSP00000109552	Dctn1	900
10090.ENSMUSP00000104977	Tubgcp6	10090.ENSMUSP00000005606	Prkaca	900
10090.ENSMUSP00000104977	Tubgcp6	10090.ENSMUSP00000032627	Tubgcp5	900
10090.ENSMUSP00000104977	Tubgcp6	10090.ENSMUSP00000094778	Tuba1a	900
10090.ENSMUSP00000104977	Tubgcp6	10090.ENSMUSP00000033737	Haus7	900
10090.ENSMUSP00000104977	Tubgcp6	10090.ENSMUSP00000037596	Cep78	900
10090.ENSMUSP00000104977	Tubgcp6	10090.ENSMUSP00000091312	Cep70	900
10090.ENSMUSP00000104977	Tubgcp6	10090.ENSMUSP00000038881	Ccp110	900
10090.ENSMUSP00000104977	Tubgcp6	10090.ENSMUSP00000028342	Ssna1	900
10090.ENSMUSP00000104977	Tubgcp6	10090.ENSMUSP00000040802	Haus8	900
10090.ENSMUSP00000104977	Tubgcp6	10090.ENSMUSP00000049973	Haus3	900
10090.ENSMUSP00000104977	Tubgcp6	10090.ENSMUSP00000105248	Cep250	900
10090.ENSMUSP00000104977	Tubgcp6	10090.ENSMUSP00000009157	Dynll1	900
10090.ENSMUSP00000104977	Tubgcp6	10090.ENSMUSP00000071135	Tubb4a	900
10090.ENSMUSP00000104977	Tubgcp6	10090.ENSMUSP00000035826	Haus1	900
10090.ENSMUSP00000104977	Tubgcp6	10090.ENSMUSP00000034398	Cep57	900
10090.ENSMUSP00000104977	Tubgcp6	10090.ENSMUSP00000101834	Cep131	900
10090.ENSMUSP00000104977	Tubgcp6	10090.ENSMUSP00000026479	Dctn2	900
10090.ENSMUSP00000104977	Tubgcp6	10090.ENSMUSP00000018851	Dync1h1	900
10090.ENSMUSP00000104977	Tubgcp6	10090.ENSMUSP00000000776	Tubgcp3	900
10090.ENSMUSP00000104977	Tubgcp6	10090.ENSMUSP00000095030	Fgfr1op	900
10090.ENSMUSP00000104977	Tubgcp6	10090.ENSMUSP00000039709	Pcm1	900
10090.ENSMUSP00000104977	Tubgcp6	10090.ENSMUSP00000031810	Cep41	900
10090.ENSMUSP00000104977	Tubgcp6	10090.ENSMUSP00000097605	Dync1i2	900
10090.ENSMUSP00000095030	Fgfr1op	10090.ENSMUSP00000110198	Cetn2	900
10090.ENSMUSP00000095030	Fgfr1op	10090.ENSMUSP00000025981	Tctn3	900
10090.ENSMUSP00000095030	Fgfr1op	10090.ENSMUSP00000023270	Cep97	900
10090.ENSMUSP00000095030	Fgfr1op	10090.ENSMUSP00000027931	Nek2	900
10090.ENSMUSP00000095030	Fgfr1op	10090.ENSMUSP00000048036	Tubg1	900
10090.ENSMUSP00000095030	Fgfr1op	10090.ENSMUSP00000038674	Cep135	900
10090.ENSMUSP00000095030	Fgfr1op	10090.ENSMUSP00000129163	Rab11a	900
10090.ENSMUSP00000095030	Fgfr1op	10090.ENSMUSP00000000776	Tubgcp3	900
10090.ENSMUSP00000095030	Fgfr1op	10090.ENSMUSP00000003079	Prkar2b	900
10090.ENSMUSP00000095030	Fgfr1op	10090.ENSMUSP00000020579	Hmmr	900
10090.ENSMUSP00000095030	Fgfr1op	10090.ENSMUSP00000108660	Cntrl	900
10090.ENSMUSP00000095030	Fgfr1op	10090.ENSMUSP00000028981	Mapre1	900
10090.ENSMUSP00000095030	Fgfr1op	10090.ENSMUSP00000099717	B9d1	900
10090.ENSMUSP00000095030	Fgfr1op	10090.ENSMUSP00000005606	Prkaca	900
10090.ENSMUSP00000095030	Fgfr1op	10090.ENSMUSP00000033737	Haus7	900
10090.ENSMUSP00000095030	Fgfr1op	10090.ENSMUSP00000027495	43345	900
10090.ENSMUSP00000095030	Fgfr1op	10090.ENSMUSP00000009157	Dynll1	900
10090.ENSMUSP00000095030	Fgfr1op	10090.ENSMUSP00000031810	Cep41	900
10090.ENSMUSP00000095030	Fgfr1op	10090.ENSMUSP00000101834	Cep131	900
10090.ENSMUSP00000095030	Fgfr1op	10090.ENSMUSP00000104040	B9d2	900
10090.ENSMUSP00000095030	Fgfr1op	10090.ENSMUSP00000027785	Sdccag8	900
10090.ENSMUSP00000095030	Fgfr1op	10090.ENSMUSP00000045901	Tubg2	900
10090.ENSMUSP00000095030	Fgfr1op	10090.ENSMUSP00000043790	Mks1	900
10090.ENSMUSP00000095030	Fgfr1op	10090.ENSMUSP00000028997	Aurka	900
10090.ENSMUSP00000095030	Fgfr1op	10090.ENSMUSP00000007708	Ppp2r1a	900
10090.ENSMUSP00000095030	Fgfr1op	10090.ENSMUSP00000044049	Tubgcp4	900
10090.ENSMUSP00000095030	Fgfr1op	10090.ENSMUSP00000023359	Nde1	900
10090.ENSMUSP00000095030	Fgfr1op	10090.ENSMUSP00000082862	Mark4	900
10090.ENSMUSP00000095030	Fgfr1op	10090.ENSMUSP00000020099	Cdk1	900
10090.ENSMUSP00000095030	Fgfr1op	10090.ENSMUSP00000026547	Tubgcp2	900
10090.ENSMUSP00000095030	Fgfr1op	10090.ENSMUSP00000099320	Fbf1	900
10090.ENSMUSP00000095030	Fgfr1op	10090.ENSMUSP00000026479	Dctn2	900
10090.ENSMUSP00000095030	Fgfr1op	10090.ENSMUSP00000001566	Tubb5	900
10090.ENSMUSP00000095030	Fgfr1op	10090.ENSMUSP00000119891	Cdk5rap2	900
10090.ENSMUSP00000095030	Fgfr1op	10090.ENSMUSP00000028969	Tpx2	900
10090.ENSMUSP00000095030	Fgfr1op	10090.ENSMUSP00000025569	Tmem216	900
10090.ENSMUSP00000095030	Fgfr1op	10090.ENSMUSP00000087208	Cep152	900
10090.ENSMUSP00000095030	Fgfr1op	10090.ENSMUSP00000040802	Haus8	900
10090.ENSMUSP00000095030	Fgfr1op	10090.ENSMUSP00000049973	Haus3	900
10090.ENSMUSP00000095030	Fgfr1op	10090.ENSMUSP00000035826	Haus1	900
10090.ENSMUSP00000095030	Fgfr1op	10090.ENSMUSP00000034398	Cep57	900
10090.ENSMUSP00000095030	Fgfr1op	10090.ENSMUSP00000078429	Tuba4a	900
10090.ENSMUSP00000095030	Fgfr1op	10090.ENSMUSP00000103690	Kif24	900
10090.ENSMUSP00000095030	Fgfr1op	10090.ENSMUSP00000117299	Haus2	900
10090.ENSMUSP00000095030	Fgfr1op	10090.ENSMUSP00000056977	Ajuba	900
10090.ENSMUSP00000095030	Fgfr1op	10090.ENSMUSP00000062637	C2cd3	900
10090.ENSMUSP00000095030	Fgfr1op	10090.ENSMUSP00000021698	Hsp90aa1	900
10090.ENSMUSP00000095030	Fgfr1op	10090.ENSMUSP00000023535	Iqcb1	900
10090.ENSMUSP00000095030	Fgfr1op	10090.ENSMUSP00000028342	Ssna1	900
10090.ENSMUSP00000095030	Fgfr1op	10090.ENSMUSP00000051223	Ywhag	900
10090.ENSMUSP00000095030	Fgfr1op	10090.ENSMUSP00000028740	Ttbk2	900
10090.ENSMUSP00000095030	Fgfr1op	10090.ENSMUSP00000107367	Tctn1	900
10090.ENSMUSP00000095030	Fgfr1op	10090.ENSMUSP00000105522	Ninl	900
10090.ENSMUSP00000095030	Fgfr1op	10090.ENSMUSP00000042702	Rpgrip1l	900
10090.ENSMUSP00000095030	Fgfr1op	10090.ENSMUSP00000070504	Haus6	900
10090.ENSMUSP00000095030	Fgfr1op	10090.ENSMUSP00000025425	Cep192	900
10090.ENSMUSP00000095030	Fgfr1op	10090.ENSMUSP00000003121	Rab8a	900
10090.ENSMUSP00000095030	Fgfr1op	10090.ENSMUSP00000037788	Cep72	900
10090.ENSMUSP00000095030	Fgfr1op	10090.ENSMUSP00000080066	Sfi1	900
10090.ENSMUSP00000095030	Fgfr1op	10090.ENSMUSP00000019697	Haus5	900
10090.ENSMUSP00000095030	Fgfr1op	10090.ENSMUSP00000018851	Dync1h1	900
10090.ENSMUSP00000095030	Fgfr1op	10090.ENSMUSP00000094778	Tuba1a	900
10090.ENSMUSP00000095030	Fgfr1op	10090.ENSMUSP00000113341	Csnk1e	900
10090.ENSMUSP00000095030	Fgfr1op	10090.ENSMUSP00000078383	Cep89	900
10090.ENSMUSP00000095030	Fgfr1op	10090.ENSMUSP00000070993	Ywhae	900
10090.ENSMUSP00000095030	Fgfr1op	10090.ENSMUSP00000042342	Tubb4b	900
10090.ENSMUSP00000095030	Fgfr1op	10090.ENSMUSP00000033154	Plk1	900
10090.ENSMUSP00000095030	Fgfr1op	10090.ENSMUSP00000020212	Cep83	900
10090.ENSMUSP00000095030	Fgfr1op	10090.ENSMUSP00000026866	Sclt1	900
10090.ENSMUSP00000095030	Fgfr1op	10090.ENSMUSP00000018274	Csnk1d	900
10090.ENSMUSP00000095030	Fgfr1op	10090.ENSMUSP00000022656	Bora	900
10090.ENSMUSP00000095030	Fgfr1op	10090.ENSMUSP00000022784	Haus4	900
10090.ENSMUSP00000095030	Fgfr1op	10090.ENSMUSP00000091306	Cep63	900
10090.ENSMUSP00000095030	Fgfr1op	10090.ENSMUSP00000065949	Cenpj	900
10090.ENSMUSP00000095030	Fgfr1op	10090.ENSMUSP00000039844	Actr1a	900
10090.ENSMUSP00000095030	Fgfr1op	10090.ENSMUSP00000095149	Cep76	900
10090.ENSMUSP00000095030	Fgfr1op	10090.ENSMUSP00000021091	Pafah1b1	900
10090.ENSMUSP00000095030	Fgfr1op	10090.ENSMUSP00000105248	Cep250	900
10090.ENSMUSP00000095030	Fgfr1op	10090.ENSMUSP00000048320	Cc2d2a	900
10090.ENSMUSP00000095030	Fgfr1op	10090.ENSMUSP00000027986	Optn	900
10090.ENSMUSP00000095030	Fgfr1op	10090.ENSMUSP00000049920	Nphp4	900
10090.ENSMUSP00000095030	Fgfr1op	10090.ENSMUSP00000109388	Odf2	900
10090.ENSMUSP00000095030	Fgfr1op	10090.ENSMUSP00000020163	Nedd1	900
10090.ENSMUSP00000095030	Fgfr1op	10090.ENSMUSP00000109552	Dctn1	900
10090.ENSMUSP00000095030	Fgfr1op	10090.ENSMUSP00000032627	Tubgcp5	900
10090.ENSMUSP00000095030	Fgfr1op	10090.ENSMUSP00000026858	Plk4	900
10090.ENSMUSP00000095030	Fgfr1op	10090.ENSMUSP00000037596	Cep78	900
10090.ENSMUSP00000095030	Fgfr1op	10090.ENSMUSP00000091312	Cep70	900
10090.ENSMUSP00000095030	Fgfr1op	10090.ENSMUSP00000038881	Ccp110	900
10090.ENSMUSP00000095030	Fgfr1op	10090.ENSMUSP00000091319	Cep162	900
10090.ENSMUSP00000095030	Fgfr1op	10090.ENSMUSP00000071135	Tubb4a	900
10090.ENSMUSP00000095030	Fgfr1op	10090.ENSMUSP00000039709	Pcm1	900
10090.ENSMUSP00000095030	Fgfr1op	10090.ENSMUSP00000097605	Dync1i2	900
10090.ENSMUSP00000034405	Mre11	10090.ENSMUSP00000033544	Brcc3	900
10090.ENSMUSP00000034405	Mre11	10090.ENSMUSP00000023867	Rfc2	900
10090.ENSMUSP00000034405	Mre11	10090.ENSMUSP00000083652	Rfc5	900
10090.ENSMUSP00000034405	Mre11	10090.ENSMUSP00000075167	Abl1	900
10090.ENSMUSP00000034405	Mre11	10090.ENSMUSP00000051432	H2afx	950
10090.ENSMUSP00000034405	Mre11	10090.ENSMUSP00000035164	Topbp1	900
10090.ENSMUSP00000034405	Mre11	10090.ENSMUSP00000058021	Timeless	900
10090.ENSMUSP00000034405	Mre11	10090.ENSMUSP00000039621	Rfc3	900
10090.ENSMUSP00000034405	Mre11	10090.ENSMUSP00000104298	Tp53	900
10090.ENSMUSP00000034405	Mre11	10090.ENSMUSP00000039776	Pold1	900
10090.ENSMUSP00000034405	Mre11	10090.ENSMUSP00000012627	Rpa3	900
10090.ENSMUSP00000034405	Mre11	10090.ENSMUSP00000029270	Ccna2	900
10090.ENSMUSP00000034405	Mre11	10090.ENSMUSP00000017290	Brca1	900
10090.ENSMUSP00000034405	Mre11	10090.ENSMUSP00000043108	Brip1	900
10090.ENSMUSP00000034405	Mre11	10090.ENSMUSP00000107576	Mapk8	900
10090.ENSMUSP00000034405	Mre11	10090.ENSMUSP00000115750	Dna2	900
10090.ENSMUSP00000034405	Mre11	10090.ENSMUSP00000034625	Chek1	900
10090.ENSMUSP00000034405	Mre11	10090.ENSMUSP00000136791	-	900
10090.ENSMUSP00000034405	Mre11	10090.ENSMUSP00000041035	Rmi1	900
10090.ENSMUSP00000034405	Mre11	10090.ENSMUSP00000042676	Rmi2	900
10090.ENSMUSP00000034405	Mre11	10090.ENSMUSP00000127995	Blm	900
10090.ENSMUSP00000034405	Mre11	10090.ENSMUSP00000022136	Rad17	823
10090.ENSMUSP00000034405	Mre11	10090.ENSMUSP00000039376	Exo1	900
10090.ENSMUSP00000034405	Mre11	10090.ENSMUSP00000137596	-	900
10090.ENSMUSP00000034405	Mre11	10090.ENSMUSP00000029368	Ccna1	900
10090.ENSMUSP00000034405	Mre11	10090.ENSMUSP00000028817	Pcna	900
10090.ENSMUSP00000034405	Mre11	10090.ENSMUSP00000002891	Top3a	900
10090.ENSMUSP00000034405	Mre11	10090.ENSMUSP00000080543	Gm5239	900
10090.ENSMUSP00000034405	Mre11	10090.ENSMUSP00000045344	Clspn	900
10090.ENSMUSP00000034405	Mre11	10090.ENSMUSP00000033990	Wrn	900
10090.ENSMUSP00000034405	Mre11	10090.ENSMUSP00000025773	Pold4	900
10090.ENSMUSP00000034405	Mre11	10090.ENSMUSP00000099986	Pold2	900
10090.ENSMUSP00000034405	Mre11	10090.ENSMUSP00000026416	Cdk2	900
10090.ENSMUSP00000034405	Mre11	10090.ENSMUSP00000044831	Atrip	900
10090.ENSMUSP00000034405	Mre11	10090.ENSMUSP00000025740	Rad9a	900
10090.ENSMUSP00000034405	Mre11	10090.ENSMUSP00000036177	Rad9b	900
10090.ENSMUSP00000034405	Mre11	10090.ENSMUSP00000096932	Ube2n	950
10090.ENSMUSP00000034405	Mre11	10090.ENSMUSP00000109271	Kat5	900
10090.ENSMUSP00000034405	Mre11	10090.ENSMUSP00000046255	Rbbp8	950
10090.ENSMUSP00000034405	Mre11	10090.ENSMUSP00000023598	Rfc4	900
10090.ENSMUSP00000034405	Mre11	10090.ENSMUSP00000114180	Ubc	900
10090.ENSMUSP00000034405	Mre11	10090.ENSMUSP00000000767	Rpa1	900
10090.ENSMUSP00000034405	Mre11	10090.ENSMUSP00000034964	Tipin	900
10090.ENSMUSP00000034405	Mre11	10090.ENSMUSP00000022856	Rad1	900
10090.ENSMUSP00000034405	Mre11	10090.ENSMUSP00000020683	Hus1	900
10090.ENSMUSP00000034405	Mre11	10090.ENSMUSP00000113388	Atm	950
10090.ENSMUSP00000034405	Mre11	10090.ENSMUSP00000029879	Nbn	950
10090.ENSMUSP00000067734	Tas2r40	10090.ENSMUSP00000051392	Rln3	900
10090.ENSMUSP00000067734	Tas2r40	10090.ENSMUSP00000078044	Tas2r113	900
10090.ENSMUSP00000067734	Tas2r40	10090.ENSMUSP00000070791	Tas2r136	900
10090.ENSMUSP00000067734	Tas2r40	10090.ENSMUSP00000038473	Ccr8	900
10090.ENSMUSP00000067734	Tas2r40	10090.ENSMUSP00000072800	Cxcl12	900
10090.ENSMUSP00000067734	Tas2r40	10090.ENSMUSP00000061410	Gpr18	900
10090.ENSMUSP00000067734	Tas2r40	10090.ENSMUSP00000042232	Hebp1	900
10090.ENSMUSP00000067734	Tas2r40	10090.ENSMUSP00000030940	Gnb1	900
10090.ENSMUSP00000067734	Tas2r40	10090.ENSMUSP00000004480	Sst	900
10090.ENSMUSP00000067734	Tas2r40	10090.ENSMUSP00000060776	Cxcr6	900
10090.ENSMUSP00000067734	Tas2r40	10090.ENSMUSP00000079453	Tas2r114	900
10090.ENSMUSP00000067734	Tas2r40	10090.ENSMUSP00000107069	Ccr5	900
10090.ENSMUSP00000067734	Tas2r40	10090.ENSMUSP00000019064	Cxcl16	900
10090.ENSMUSP00000067734	Tas2r40	10090.ENSMUSP00000044573	Sstr4	900
10090.ENSMUSP00000067734	Tas2r40	10090.ENSMUSP00000101801	Npb	900
10090.ENSMUSP00000067734	Tas2r40	10090.ENSMUSP00000069114	Ackr3	900
10090.ENSMUSP00000067734	Tas2r40	10090.ENSMUSP00000027038	Oprk1	900
10090.ENSMUSP00000067734	Tas2r40	10090.ENSMUSP00000108716	Cxcl9	900
10090.ENSMUSP00000067734	Tas2r40	10090.ENSMUSP00000095029	Ccr6	900
10090.ENSMUSP00000067734	Tas2r40	10090.ENSMUSP00000044352	Pmch	900
10090.ENSMUSP00000067734	Tas2r40	10090.ENSMUSP00000031146	Nmu	900
10090.ENSMUSP00000067734	Tas2r40	10090.ENSMUSP00000062741	Rxfp3	900
10090.ENSMUSP00000067734	Tas2r40	10090.ENSMUSP00000057543	Gnai2	900
10090.ENSMUSP00000067734	Tas2r40	10090.ENSMUSP00000067082	Tas2r107	900
10090.ENSMUSP00000067734	Tas2r40	10090.ENSMUSP00000062588	Ccr10	900
10090.ENSMUSP00000067734	Tas2r40	10090.ENSMUSP00000084196	Gpr55	900
10090.ENSMUSP00000067734	Tas2r40	10090.ENSMUSP00000054210	Pnoc	900
10090.ENSMUSP00000067734	Tas2r40	10090.ENSMUSP00000030815	Cort	900
10090.ENSMUSP00000067734	Tas2r40	10090.ENSMUSP00000041061	Hrh4	900
10090.ENSMUSP00000067734	Tas2r40	10090.ENSMUSP00000062677	Ccr4	900
10090.ENSMUSP00000067734	Tas2r40	10090.ENSMUSP00000052581	Lpar1	900
10090.ENSMUSP00000067734	Tas2r40	10090.ENSMUSP00000019266	Ccl9	900
10090.ENSMUSP00000067734	Tas2r40	10090.ENSMUSP00000130874	Chrm2	900
10090.ENSMUSP00000067734	Tas2r40	10090.ENSMUSP00000062919	Tas2r39	900
10090.ENSMUSP00000067734	Tas2r40	10090.ENSMUSP00000074885	Cxcl2	900
10090.ENSMUSP00000067734	Tas2r40	10090.ENSMUSP00000097623	Kng2	900
10090.ENSMUSP00000067734	Tas2r40	10090.ENSMUSP00000051085	Sstr5	900
10090.ENSMUSP00000067734	Tas2r40	10090.ENSMUSP00000075483	Tas2r125	900
10090.ENSMUSP00000067734	Tas2r40	10090.ENSMUSP00000071626	Tas2r120	900
10090.ENSMUSP00000067734	Tas2r40	10090.ENSMUSP00000050444	Cxcr5	900
10090.ENSMUSP00000067734	Tas2r40	10090.ENSMUSP00000058006	Tas2r105	900
10090.ENSMUSP00000067734	Tas2r40	10090.ENSMUSP00000023959	Grm2	900
10090.ENSMUSP00000067734	Tas2r40	10090.ENSMUSP00000034325	Lpar2	900
10090.ENSMUSP00000067734	Tas2r40	10090.ENSMUSP00000074259	Gnai1	900
10090.ENSMUSP00000067734	Tas2r40	10090.ENSMUSP00000103671	Ccl27a	900
10090.ENSMUSP00000067734	Tas2r40	10090.ENSMUSP00000045335	Bdkrb1	900
10090.ENSMUSP00000067734	Tas2r40	10090.ENSMUSP00000046233	Npbwr1	900
[truncated: 76,202 more rows]

## Sheet: Clusters
Cluster	Size	P-value	GeneNames
1	177	2e-16	Psmd12 Sem1 Psmd13 Psmd10 Psmd11 Psmd14 Ccne1 Ccne2 Tnks Gtse1 Gm4858 Ppp2cb Ppp2ca Ube2c Brcc3 Ccnd1 Anapc7 Anapc4 Anapc5 Anapc2 Anapc1 Axin1 Axin2 Cdc20 Cdc23 Cdc26 Cdc27 Mpnd Gmnn Gm10696 Ctnnb1 Fbxo5 Tnfsf14 Tnfsf11 Tnfsf12 Cdc16 Ehmt1 Cops2 Anapc10 Anapc11 Anapc16 Anapc15 Cd40 Mysm1 Cdkn1a Cdkn1b Mapk6 Ccna1 Ccna2 Numb Cks1brt Cop1 Gm4778 Klhl12 Hecw1 Orc1 Gm973 Bub1b Adrm1 Amer1 Spred1 Traf…
2	172	2e-16	Grm8 Ccl21a Ppbp Gpr18 Gpr17 Hcar2 App P2ry12 P2ry14 Nms Nmu Gnai1 Npy2r Tas2r140 Gper1 Ccl27a Oxgr1 Ccr1l1 Sst Adora3 Adora1 Galr1 Galr2 Rxfp4 Rxfp3 Sucnr1 Adra2c C5ar1 Oprd1 Aplnr Casr Ccl25 Ccl28 Fpr-rs4 Fpr-rs7 Gabbr2 Cnr2 Cnr1 Ppy S1pr4 S1pr5 S1pr1 S1pr2 S1pr3 Agtr2 Gpr55 Nmur1 Npy1r Ccr10 Ccl19 Ccl12 Ccl9 Ccl5 Ccl4 Ccl7 Ccl6 Ccl3 Ccl2 Tas2r125 Hebp1 Penk Ackr3 Ackr2 Fpr2 Fpr1 Htr5a Tas2r106…
3	112	2e-16	Aldh1a1 Aldh1a2 Aldh1a7 Aldh2 Aldh7a1 Ugt2b34 Cyp2c38 Cyp2u1 Cyp2c39 Cyp2c37 Cyp4f14 Cyp4f13 Cyp2c40 Alox5 Alox8 Aldh3a2 Pla2g4d Pla2g4e Pla2g4f Pla2g4a Pla2g4b Pla2g4c Pla2g3 Pla2g5 Pla2g6 Cyp2c54 Bco1 Cyp2c55 Plb1 Cyp2c66 Cyp2c65 Cyp2c68 Aox4 Aox3 Aox2 Aox1 Dhrs3 Dhrs4 Cyp2j9 Cyp2j8 Cyp2j5 Cyp2j6 Alox12b Alox12e Pla2g2f Pla2g2d Pla2g2e Pla2g2c Ugt2b35 Ugt2b37 Ugt2b36 Ugt2b38 Cyp2c70 Cyp4a32 Awa…
4	96	2e-16	Tmem216 Cep192 Cdk5rap2 Pafah1b1 Cc2d2a Tuba1a Dctn1 Dctn3 Dctn2 Cetn2 Odf2 Cep78 Cep72 Cep70 Cep76 Mapre1 Dync1h1 Haus1 Haus3 Haus2 Haus5 Haus4 Haus7 Haus6 Haus8 Rab11a Cep250 Nde1 Cep57 Actr1a Hsp90aa1 Nek2 Cenpj Cep41 Tpx2 B9d1 B9d2 Prkaca Ninl Aurka Hmmr Sfi1 Tuba4a Fbf1 Fgfr1op Dynll1 Ssna1 Cep97 Dync1i2 Pcm1 Ywhae Ywhag Cep83 Cep89 Nedd1 Ppp2r1a Plk4 Plk1 Optn Tubg2 Tubg1 Rab8a Cep135 Cep13…
5	89	2e-16	Atg7 Siah1a Lmo7 Ube2a Unkl Dtx3l Znrf1 Ubr2 Fbxw24 Fbxw26 Fbxw21 Fbxw22 Fbxw28 Fbxw14 Fbxw11 Herc6 Fbxw13 Fbxo9 Fbxo7 Fbxo6 Fbxo4 Fbxo2 Smurf2 Rnf213 Rnf217 Fbxo27 Fbxo21 Fbxo22 Rnf114 Trim69 Mylip Fbxo32 Fbxo31 Fbxo30 Rnf19a Rnf19b Fbxw19 Fbxw18 Fbxw15 Fbxw16 Fbxw10 Hectd2 Siah2 Fbxl7 Fbxl4 Fbxl5 Fbxl3 Fbxl8 Rnf144b Skp2 Fbxo17 Fbxo10 Znrf2 Rbbp6 Gm5819 Huwe1 Cul1 Wsb1 Fbxw4 Fbxo40 Fbxo41 Fbxw7…
6	121	2e-16	Tac1 Cck Gpr17 P2ry10 Opn4 Nmb Nms Nmu Qrfp Gast Gprc6a Ltb4r2 F2 Npffr1 Npffr2 C130060K24Rik Hcrtr2 Hcrtr1 Casr Edn2 Edn3 Edn1 Fpr-rs4 Fpr-rs7 Cysltr1 Cysltr2 Gna11 Gna15 Gna14 Gnaq Agtr1a Agtr1b Tbxa2r Nmur1 Prok2 Prok1 Ccl9 Ccl6 Prokr2 Prokr1 Ptger1 Fpr2 Gpr68 Gpr65 Htr2a Anxa1 Uts2r Uts2b Nmbr Ptafr Ptgfr Nts Npff Grk2 Ffar1 Hcrt Ffar2 Grm1 Grm5 Chrm1 Chrm3 Chrm5 Oxtr Avp Ntsr1 Ntsr2 Xcl1 Gpr…
7	74	2e-16	Itih3 Itih4 Srgn Ecm1 Selenop Serpina3b Maged2 Serpina3j Serpina3i Fermt3 Ola1 Actn4 Actn1 Actn2 Gas6 Sccpdh Rarres2 F13a1 Apool Pdgfb Spp2 Lgals3bp F8 Timp1 F5 Timp3 Tex264 Fam3c Serpinf2 Islr Ctsw Orm2 Orm1 Serping1 Qsox1 A2m Pcyox1l Plg Clu Aldoart2 Aldoart1 Tmsb4x Fn1 Hrg Sparc Vegfb Vegfc Vegfa Vegfd Cdc37l1 Fam49b A1bg Ahsg Serpina3f Serpina3c Cfd Serpina3a Serpina3m Serpina3k Apoh Igf2 Gtp…
8	75	2e-16	Glp1r Gpr150 Sct Pth Lhcgr Gpr15 Pth2 Pth2r Gpr25 Gpr20 Pth1r Rxfp2 Rxfp1 Mc3r Gip Iapp Gpr45 Avpr2 Gnal Gnas Calcrl Ptger2 Ptger4 Ptgir Mc1r Gpr84 Gpr83 Gpbar1 Adrb3 Adrb2 Adrb1 Gipr Adcyap1r1 Vipr1 Vipr2 Htr4 Htr7 Htr6 Adm Sctr Ptgdr Ghrh Taar1 Adora2b Adora2a Fshr Fshb Calca Calcr Crhr1 Gpr27 Mc4r Hrh2 Cga Ramp3 Ramp2 Ramp1 Glp2r Gpr176 Crh Adm2 Tshr Vip Ghrhr Adcyap1 Mc2r Adcy9 Adcy8 Adcy3 Ad…
9	78	2e-16	Epn1 Sgip1 Slc2a8 Bin1 Aak1 Fcho1 Fcho2 Usp46 Tgoln1 Gapvd1 Avpr2 Necap1 Scarb2 Cltc Htt Clta Actr3 Ap2a2 Hip1r Hspa8 Hip1 Cttn Actr2 Lrp2 Ap2s1 Adrb2 Reps1 Ap2b1 Synj2 Picalm Snx9 Fnbp1 Cftr Dnajc6 Fzd4 Pacsin2 Rab5a Ocrl Arpc4 Arpc5 Arpc1a Arpc2 Arpc3 Tfrc Ldlrap1 Ston2 Apob Ap2a1 Arrb1 Arrb2 Eps15 Usp35 Usp38 Igf2r Cd3g Cd3d Gak Dvl2 Dnm2 Cd4 Wasl M6pr Ap2m1 Wnt5a Usp12 Vamp8 Vamp7 Vamp4 Vamp2…
10	58	2e-16	Kdelr1 Rab1b Spta1 Tmed9 Tmed2 Tmed3 Tmed7 Arcn1 Gosr1 Gosr2 Napa Sptan1 Cope Copa Gorasp1 Copb2 Copb1 Folr1 Cd59b Cd59a Tgfa Bet1l Uso1 Bet1 Rab36 Golga5 Sptbn1 Sptbn2 Sptbn4 Ank3 Ank1 Tmem115 Copg1 Copg2 Ykt6 Golgb1 Copz2 Copz1 Rab33b Ins2 Ins1 Tmed10 Nsf Ctsc Scfd1 Cd55 Golim4 Stx18 Cog4 Rab30 Golga3 Cog5 Cog6 Cog7 Cog1 Cog2 Cog3 Cog8
11	49	2e-16	Prlr Ghr Il6ra Stat3 Il6st Il23r Ifngr1 Ifngr2 Osm Il9r Mpl Il20ra Socs3 Il7 Il6 Ctf1 Ifnar1 Il21r Ifnar2 Il15ra Crlf2 Il11 Osmr Il10ra Jak1 Jak3 Jak2 Il27ra Csf3r Il10rb Cntfr Epor Il12rb2 Il12rb1 Il13ra1 Ifnlr1 Il7r Il12a Il12b Lifr Lepr Il20rb Il13ra2 Il22ra1 Il22ra2 Tyk2 Il11ra2 Il11ra1 Lif
12	45	2e-16	Smdt1 Pkd1l1 Rasgrp2 Rasgrp1 Rasgrp4 Rasgrp3 Cacna2d4 Cacna2d1 Cacna2d2 Ncam1 Micu1 Micu2 Mcub Hspa2 Catsper3 Catsper2 Catsper1 Catsper4 Catsperb Catsperd Ptpa Mcu Pkd2l1 Trpc5 Trpc4 Ppp2r2b Ppp2r2c Ppp2r2d Cacnb4 Cacnb3 Catsperg2 Fkbp1b Cacnb1 Cacnb2 Cacna1s Cacna1g Cacna1f Cacna1e Cacna1d Cacna1b Cacna1a Cacna1i Cacna1h Pde4d Ryr2
13	27	2e-16	Tjp1 Cldn24 Esam Cldn20 Cldn22 Cldn23 Ocln Cldn7 Cldn6 Cldn5 Cldn4 Cldn3 Cldn1 Cldn8 Cldn19 Cldn18 Cldn15 Cldn17 Cldn11 Cldn34c4 Cldn14 Cldn16 Cldn10 Cldn13 Cldn34d Cldn2 Cldn9
14	36	2e-16	Wnt7a Wnt7b Sfrp5 Sfrp4 Sfrp1 Sfrp2 Wnt8b Wnt8a Wnt9a Wnt9b Wnt10b Wnt10a Lrp5 Lrp6 Serpinf1 Fzd9 Fzd8 Fzd7 Fzd6 Fzd5 Fzd3 Fzd2 Fzd1 Fzd10 Wnt11 Wnt16 Wnt2b Wnt3a Wnt4 Wnt6 Wnt1 Wnt2 Wnt3 Bambi Wnt5b Sost
15	39	2e-16	Rad9a Nbn Rad9b Topbp1 Ube2b Timeless Zbtb32 Kat5 Clspn Brca1 Blm Exo1 Pcna Chek1 Atm Brip1 Rad1 Rbbp8 Tipin Dna2 Rad17 Rpa3 Rpa1 Bard1 Pold4 Pold2 Pold1 Usp1 Rfc2 Rfc3 Rfc4 Rfc5 Dtl Atrip Hus1 Rmi2 Rmi1 Top3a Wrn
16	35	2e-16	Rxra Hist1h2bh Dnmt3b Hist1h2bm Hist1h2bp Hist2h2bb H2afy2 Dnmt3l H2afj Hist1h2bk Hist1h2ba Hist2h2be Hdac1 Hist2h2ac Hist2h2ab Pcgf1 Rbbp4 Rbbp7 Jun Hist1h2af Hist1h2ak Hist1h2ah Hdac2 Hist2h2aa2 Hist2h2aa1 Ttf1 Hist1h2bb Hist3h2a Dnmt3a H2afz H2afy H2afx H2afv Ncor1 Hist3h2ba
17	35	2e-16	Gsto1 Hpgds Mgst1 Mgst3 Mgst2 Ggt7 Ggt6 Ggt1 Gstt1 Gstt2 Ggt5 Gsta3 Gsta2 Gsta1 Gsta4 Gsr Gss Gstm7 Gstm6 Gstm5 Gstm4 Gstm3 Gstm2 Gstm1 Gstp1 Gstp2 Gsto2 Gstk1 Gpx8 Gpx6 Gpx7 Gpx5 Gpx2 Gpx3 Gpx1
18	44	1.42909e-08	Cdipt Mtmr4 Mtmr7 Pikfyve Mtm1 Plcb4 Plcb3 Plcb2 Plcb1 Mtmr3 Plcd1 Pi4ka Pi4kb Mtmr6 Inpp4a Inpp4b Pik3c2g Pik3c2a Pik3c3 Mtmr1 Mtmr2 Plcz1 Inpp5e Inpp5b Plcg2 Synj1 Pip4p1 Pip4p2 Plcd3 Plcd4 Plce1 Pip4k2b Pip4k2c Pip4k2a Pik3c2b Pi4k2a Pi4k2b Mtmr14 Pten Rock2 Gsn Pip5k1a Pip5k1b Pip5k1c
19	22	7.17585e-08	G6pc3 G6pc2 Galm Glb1 G6pc Gnpda1 Amdhd2 Mpi Lct Gnpnat1 Gla Dcxr Sord Gfpt2 Gfpt1 Gck Hk2 Hk1 Hkdc1 Akr1b8 Hk3 Gnpda2
20	18	4.14033e-07	Dtx1 Dtx2 Dtx4 Psen1 Psen2 Dner Ncstn Psenen Mfng Lfng Aph1a Aph1b Aph1c Notch3 Notch2 Notch1 Notch4 Rfng
21	17	8.39093e-07	Acvr2b Bmp2 Acvr2a Smad3 Smad2 Smad1 Smad7 Smad6 Smad5 Smad4 Smad9 Zfyve16 Bmpr2 Bmpr1b Bmpr1a Acvr1 Ube2d3
22	79	1.02169e-06	Epn2 Eps15l1 Klk1b4 Tek Epha2 Gab1 Kl Pdgfd Pdgfc Pdgfa Flrt1 Cblb Cblc Csf1 Efna1 Efna3 Efna4 Efna5 Efna2 Rnf41 Angpt4 Angpt1 Angpt2 Fgf18 Flt1 Flt4 Mdm2 Kit Epn3 Shc3 Shc2 Shc1 Shc4 Irs1 Fgfr3 Fgfr2 Fgfr4 Sh3glb1 Met Igf1r Kdr Sh3glb2 Ntrk1 Nedd4 Nedd4l Igf1 Ngf Pgf Csf1r Fgf1 Fgf2 Fgf3 Fgf4 Fgf5 Fgf6 Fgf7 Fgf8 Fgf9 Insr Wwp1 Pdgfra Pdgfrb Fgfr1 Fgf14 Fgf15 Fgf16 Fgf17 Fgf10 Fgf11 Fgf12 Fgf13 S…
23	19	3.61812e-06	Acer2 Acer1 Sgpl1 Plpp2 Kdsr Plpp3 Acer3 Sphk1 Sphk2 Sgpp1 Sgpp2 Asah2 Asah1 Cers1 Cers3 Cers2 Cers5 Cers4 Cers6
24	9	6.64531e-05	Pofut2 Spon1 Adamts7 Adamts5 Adamtsl4 Adamtsl1 Cfp Adamts13 B3glct
25	48	6.72846e-05	Bcar1 Pxn Itgb8 Itgb6 Itgb7 Itgb4 Itgb5 Itgb2 Itgb3 Itgb1 Actn3 Lamc1 Lamc2 Col18a1 Thbs1 Lamb3 Lamb1 Hspg2 Bcan Tln1 Tln2 Bsg Sema7a Plxnc1 Mmp3 Icam1 Icam2 Itga2b Cd36 Itgal Itga7 Itga6 Itga5 Itga4 Itga3 Itga2 Itga1 Itga9 Itga8 Itgav Sdc4 Sdc1 Itga11 Itga10 Mmp13 Mmp14 Lama3 Lama1
26	9	7.0263e-05	Txnrd1 Sephs1 Txnrd3 Txnrd2 Scly Sephs2 Cth Kyat3 Kyat1
27	11	7.65749e-05	Nlrp1b Casp4 Nlrp1a Aim2 Naip2 Naip6 Naip5 Nlrc4 Pycard Nlrp3 Casp1
28	29	0.000169492	Calml3 Eif2s1 Ppp1ca Ppp1cc Ppp1cb Gys2 Epm2a Gys1 Phka2 Phka1 Rps6ka6 Rps6ka3 Rps6ka2 Rps6ka1 Nhlrc1 Ppp1r3a Ppp1r3c Ppp1r3e Ppp1r3f Phkb Ppp1r3b Ppp1r3d Eif2ak4 Eif2ak2 Eif2ak3 Eif2ak1 Calm4 Phkg1 Phkg2
29	16	0.000794959	Gys2 Epm2a Gys1 Phka2 Phka1 Rps6ka6 Nhlrc1 Ppp1r3a Ppp1r3c Ppp1r3e Ppp1r3f Phkb Ppp1r3b Ppp1r3d Phkg1 Phkg2
30	10	0.000872598	Dtx4 Zbp1 Nlrp4b Tbk1 Tmem173 Nlrp4e Nlrp4f Nlrp4a Nlrp4c Irf3
31	24	0.00117289	Mbd3 Gatad2b Brpf1 Chd3 Taf1d Taf1b Sirt1 Hdac1 Taf1c Rbbp4 Rbbp7 Ing5 Chd4 Pml Tbp Ehmt2 Ttf1 Mta3 Mta2 Meaf6 Mta1 Csnk2a1 Brd7 Ercc6
32	10	0.00125347	Atg5 Mfn2 Atg12 Mterf3 Map1lc3a Pink1 Mfn1 Prkn Vdac1 Sqstm1
33	13	0.00136332	Ptpn12 Fscn1 Sh3pxd2a Sh3pxd2b Lcp1 Lpxn Tpm3 Tpm4 Tpm3-rs7 Vcam1 Gsn Kif9 Dbnl
34	6	0.0024233	Masp2 C4b Masp1 C2 Mbl1 Mbl2
35	18	0.00361825	Stx6 Dhrs11 Arfrp1 Rgp1 Vps54 Vps51 Vps53 Tmf1 Rab6a Arl1 Rab43 Vps52 Golga1 Golga4 Ric1 Vti1a Gcc1 Stx16
36	5	0.00364518	Mafk Maff Hbb-bh1 Mafg Nfe2
37	6	0.00444082	Gata3 Zfpm2 Gata2 Gata5 Gata6 Gata1
38	11	0.00500049	Try10 Gm10334 Prss2 Prss3 Prss1 Sspo Gm5771 Try4 Try5 Mmp9 Mmp13
39	5	0.00520889	Fnip2 Rragc Fnip1 Rragd Flcn
40	7	0.00817357	Igkv4-62 Fnip2 Rragc Fnip1 Rragd Flcn Lcn2
41	7	0.00926279	Rps24 Denr Eif2s1 Eif3c Mcts1 Rps17 Mcts2
42	4	0.0265039	Adgrl2 Tenm2 Shank1 Shank3
43	7	0.0275087	Ppard Pdha1 Pdk1 Dld Pdhb Pdhx Dlat
44	3	0.0296732	Heph Slc40a1 Cp
45	3	0.0296732	Selplg Sele Glg1
46	3	0.0296732	Mgll Gk2 Gk
47	14	0.0383875	Rxra Rxrb Rxrg Fabp5 Ppard Med1 Pdha1 Pdk1 Thra Thrb Dld Pdhb Pdhx Dlat
48	22	0.0410554	Clspn Orc1 Orc3 Orc2 Orc5 Orc4 Chek1 Dbf4 Mcm10 Cdc7 Cdc6 Cdc45 Rpa3 Rpa1 Usp28 Mcm8 Mcm2 Mcm3 Mcm4 Mcm6 Mcm7 Atrip
49	18	0.0414074	Dcaf10 Dcaf17 Dcaf11 Dcaf12 Dcaf13 Trpc4ap Cul4b Cul4a Dcaf5 Dcaf6 Dcaf7 Glmn Dcaf8 Ddb1 Ddb2 Crbn Ercc8 Dtl
50	5	0.0631897	Srxn1 Prdx1 Prdx2 Prdx3 Prdx4
51	13	0.0674411	Col18a1 Ctss Ctsl Ctsk Twnk Ctsf Ctso Birc3 Col15a1 Ctsb Sept4 Ctsd Xiap
52	17	0.0740005	Stx6 Cplx1 Dhrs11 Stx7 Stx3 Vps45 Snap29 Snap23 Napb Syn2 Vti1b Snx4 Snap25 Stx16 Stx17 Stx12 Stx1a
53	8	0.0741319	Dcxr Sord Rbp2 Mgll Gk2 Akr1b8 Dhdh Gk
54	3	0.0983528	Nqo1 Ggcx Vkorc1l1
55	14	0.129783	Ctnna2 Ctnna1 Cdon Tcf3 Mef2a Mef2c Myod1 Bnip2 Cdh2 Cdh15 Spag9 Myf6 Myf5 Myog
56	3	0.130577	Il33 Il1rl1 Gata3
57	4	0.148742	Cyp7b1 Ch25h Hsd3b7 Cyp27a1
58	10	0.153472	Arg1 Arg2 Asl Ass1 Azin2 Oat Otc Gatm Acy1 Gm853
59	3	0.318676	Bsg Slc3a2 Slc7a11
60	3	0.318676	Slc8a3 Slc8a2 Slc8a1
61	3	0.318676	Mmp3 Mmp1b Mmp1a
62	5	0.335201	Hmox1 Hmox2 Blvra Blvrb Rfk
63	5	0.335687	Col18a1 Ctss Ctsl Col15a1 Ctsb
64	9	0.447177	Tbpl2 Tbpl1 Ets1 Ets2 Srf Thbs1 Ltbp1 Tbp Id1
65	11	0.447595	Tbpl2 Tbpl1 Ets1 Runx1 Ets2 Srf Gata4 Mapk3 Tbx3 Tbp Id1
66	10	0.468812	Ctsk Ctsh Twnk Ctsf Ctso Birc3 Ctsb Sept4 Ctsd Xiap
67	6	0.532837	Ptges2 Ptgis Fam213b Ptgds Ptges Tbxas1
68	14	0.536745	Myl6b Myl10 Myl9 Myl7 Myl6 Tln1 Sema7a Plxnc1 Tpm4 Rock2 Mylpf Itga1 Myl12a Myl12b
69	30	0.544152	Ikbkb Ikbkg Diablo Ube2n Ripk2 Glipr1 Map2k4 Map2k7 Bcl10 Htra2 Tlr4 Tlr5 Map3k8 Ube2v1 Traf6 Traf5 Birc3 Traf1 Tnip2 Chuk Rnf31 Card11 Cyld Myd88 Map3k7 Map3k1 Map3k3 Malt1 Ripk1 Bcl3
70	19	0.55807	Cdc37 Erbin Lrig1 Erbb2 Rnf41 Erbb4 Erbb3 Nrg4 Nrg1 Hsp90b1 Ereg Memo1 Btc Trap1 Diaph1 Ttc28 Hbegf Ptk6 Egf
71	8	0.562909	Bco1 Dhrs3 Dhrs4 Awat2 Lrat Dhrs9 Dgat1 Retsat
72	3	0.603926	Dkk4 Dkk1 Dkk2
73	5	0.73519	Ppat Gart Stat3 Flt3 Hr
74	5	0.73582	Tbpl2 Tbpl1 Ets1 Ets2 Srf
75	46	0.88026	Ikbkb Ikbkg Diablo Ube2n Ripk2 Tnfsf14 Tnfsf11 Tnfsf12 Glipr1 Map2k4 Map2k7 Bcl10 Cd40 Htra2 Tlr4 Map3k8 Ube2v1 Traf6 Traf5 Traf3 Traf2 Ltbr Birc2 Birc3 Traf1 Chuk Tnf Tnfrsf1b Rnf31 Card11 Tnfsf13b Cyld Tnfrsf11a Myd88 Lta Ltb Map3k7 Map3k1 Map3k3 Malt1 Ripk1 Map3k14 Tnfrsf13c Sqstm1 Tnfrsf12a Cd40lg
76	6	0.885117	Hsp90ab1 Cdc37 Hsp90b1 Nlrp3 Trap1 Ttc28
77	6	0.913257	Srf Gata4 Nfatc4 Nfatc3 Nfatc2 Nfatc1
78	4	0.916825	Runx1 Mecom Ctbp2 Ctbp1
79	43	0.926618	Rhobtb2 Rhobtb1 Hsp90ab1 Mpig6b Rac3 Rac2 Plxna1 Trem2 Vav2 Vav3 Vav1 Pak2 Ptpn6 Cyba Cybb Pik3r6 Pdpn Plcg2 Pik3ap1 Txk Lat Nck2 Nck1 Lcp2 Sema6d Tyrobp Ncf4 Ncf1 Ncf2 Fyn Btk Fcer1g Rac1 Cd19 Clec1b Map3k1 Cd28 Lyn Mapk13 Nox3 Itk Syk Sos1
80	11	0.942534	Ager Cyba Cybb Nox1 Ncf4 Ncf1 Ncf2 Mmp2 Mmp9 Vcam1 Nox3
81	9	0.944112	Itgam Itgb2 Tln2 Msn Itgb2l Icam1 Icam2 Itgal Ezr
82	40	0.945448	Rhobtb2 Rhobtb1 Hsp90ab1 Mpig6b Rac3 Rac2 Plxna1 Trem2 Vav2 Vav3 Vav1 Pak2 Ptpn6 Cybb Pik3r6 Pdpn Plcg2 Pik3ap1 Txk Lat Nck2 Nck1 Lcp2 Sema6d Tyrobp Fyn Btk Fcer1g Rac1 Ctla4 Cd19 Clec1b Map3k1 Map4k3 Cd28 Lyn Cdk5 Itk Syk Sos1
83	6	0.954223	Plxna1 Trem2 Cables1 Sema6d Tyrobp Cdk5
84	7	0.958758	Magi1 Magi2 Magi3 Rapgef6 Rapgef2 Id1 Rap1b
85	5	0.96268	Magi1 Magi2 Magi3 Rapgef6 Rapgef2
86	30	0.967814	Epn2 Eps15l1 Cdc37 Erbin Egfr Lrig1 Erbb2 Cblb Cblc Rnf41 Erbb4 Erbb3 Epn3 Nrg4 Nrg1 Sh3glb1 Ereg Memo1 Sh3glb2 Ntrk1 Nedd4 Btc Nedd4l Diaph1 Wwp1 Hbegf Ptk6 Sh3kbp1 Lrrk2 Sh3gl3
87	8	0.970425	Cct6b Tcp1 Cct5 Cct4 Cct7 Cct3 Cct2 Cct8
88	5	0.97111	Hspg2 Bcan Sdc4 Sdc1 Mmp14
89	12	0.973451	Itgam Itgb2 Tln2 Msn Itgb2l Dcc Ntn1 Icam1 Icam2 Itgal Ezr Unc5c
90	5	0.974553	Uba52 Usp46 Usp35 Usp38 Usp12
91	6	0.984681	Tlr4 Tlr5 Tlr2 Myd88 Cd36 Hmgb1
92	68	0.98515	Gnb2 Gnb3 Gnb4 Gnb5 Plcb4 Plcb3 Plcb2 Plcb1 Gng7 Gngt1 Gngt2 Map2k1 Map2k2 Gnal Mapk8 Mapk1 Rps6ka5 Mapk3 Cyba Cybb Fos Prkacb Rasgrf2 Dusp10 Nox1 Mapk11 Prkcg Prkcb Prkca Gm5741 Jun Prex1 Myod1 Ncf4 Fosl1 Ncf1 Ncf2 Fosl2 Pgr Mmp2 Mmp9 Gnao1 Fosb Vcam1 Junb Prkg2 Mapk9 Cacna1s Cacna1f Cacna1d Cacna1b Cacna1a Gng8 Mapk13 Mapk12 Gng3 Gng4 Mapk14 Nox3 Mapk10 Myf5 Jund Myog Gng13 Gng12 Gng11 Gng10 Ezr
93	3	0.985452	Rgl1 Ralb Rala
94	3	0.986587	Ager S100b Hmgb1
95	3	0.986587	Mpig6b Pdpn Clec1b
96	3	0.986587	Wee1 Cables1 Cdk5
97	6	0.986816	Myl1 Myl3 Myl2 Myl4 Tnnc2 Tnnc1
98	3	0.990789	Keap1 Klhl13 Klhl9
99	4	0.992931	Ocln Csnk2b Csnk2a1 Csnk2a2
100	4	0.9943	Gp1bb Gp1ba Gp5 Gp9
101	20	0.996982	Bcar1 Pxn Dock1 Brk1 Pdcd10 Elmo2 Abi1 Cables1 Shb Nckap1 Elmo1 Abl1 Crk Wasf2 Cdk5 Ptk6 Nckap1l Cyfip2 Cyfip1 Baiap2
102	6	0.998499	Pdgfd Pdgfc Pdgfa Insrr Tgfa Igf1
103	21	0.998836	Rasgrp2 Rasgrp1 Rasgrp4 Rasgrp3 Magi1 Rapgef6 Rasgrf2 Rgl1 Rapgef2 Rras Rras2 Rasa1 Tiam1 Nras Cacna1g Cacna1e Cacna1i Cacna1h Rap1b Mras Sos2
104	10	0.99892	Ccl12 Ccl4 Ccl7 Ccl3 Ccl2 Ackr2 Cx3cr1 Cxcr4 Xcr1 Irf5
105	13	0.998956	Csf2ra Csf2rb Inppl1 Sftpd Ptpn6 Csf2rb2 Inpp5d Il2rg Il2rb Il2ra Ctla4 Il3ra Il5ra
106	21	0.999169	Ikbkb Ikbkg Diablo Socs3 Htra2 Traf6 Traf5 Irs3 Irs2 Irs1 Irs4 Prkce Chuk Rnf31 Cyld Map3k7 Map3k3 Malt1 Ripk1 Mtor Bcl3
107	21	0.999742	Sem1 Brcc3 Mpnd Cops2 Mysm1 Gm973 Adrm1 Bap1 Pcgf1 Bcor Ublcp1 Psmc2 Pomp Psmb9 Bcl6b Gm9774 Ubfd1 Psmg2 Uchl5 Usp14 Bcl6

## Sheet: Hub ClueGO
GOID	GOTerm	Ontology Source	Term PValue	Term PValue Corrected with Bonferroni step down	Group PValue	Group PValue Corrected with Bonferroni step down	GOLevels	GOGroups	% Associated Genes	Nr. Genes	Associated Genes Found
GO:0000187	activation of MAPK activity	GO_BiologicalProcess-EBI-UniProt-GOA_04.09.2018_00h00	0.00133189	0.0426206	0.00133189	0.00266379	[7, 8, 9, 10, 11, 12, 13]	Group00	8.62069	5	[Ccl19, Egf, Lpar1, Lpar2, Lpar3]
GO:0090280	positive regulation of calcium ion import	GO_BiologicalProcess-EBI-UniProt-GOA_04.09.2018_00h00	0.000219861	0.0090143	0.000219861	0.000879444	[5, 6, 7, 8, 9, 10, 11]	Group01	33.3333	3	[Ccr4, Cxcl12, Gcg]
GO:0002886	regulation of myeloid leukocyte mediated immunity	GO_BiologicalProcess-EBI-UniProt-GOA_04.09.2018_00h00	0.00114826	0.0378925	0.00114826	0.00344478	[5, 6]	Group02	12.1212	4	[C3, Ccr2, Cxcl1, Cxcl5]
GO:0007173	epidermal growth factor receptor signaling pathway	GO_BiologicalProcess-EBI-UniProt-GOA_04.09.2018_00h00	0.00159964	0.0479891	0.00159964	0.00159964	[7, 8, 9]	Group03	11.1111	4	[App, Egf, Egfr, Gper1]
GO:0007200	phospholipase C-activating G-protein coupled receptor signaling pathway	GO_BiologicalProcess-EBI-UniProt-GOA_04.09.2018_00h00	5.85165e-06	0.000339396	5.85165e-06	4.09616e-05	[4, 5, 6]	Group04	18.1818	6	[Drd2, Fpr1, Fpr2, Gnaq, Gnb1, Rxfp3]
GO:0007218	neuropeptide signaling pathway	GO_BiologicalProcess-EBI-UniProt-GOA_04.09.2018_00h00	3.26004e-08	2.05383e-06	3.26004e-08	3.26004e-07	[4, 5, 6]	Group05	40	6	[Gal, Nmur1, Nmur2, Oprd1, Sstr1, Sstr2]
GO:0008217	regulation of blood pressure	GO_BiologicalProcess-EBI-UniProt-GOA_04.09.2018_00h00	0.000205513	0.00863156	0.000205513	0.00102757	[3, 5]	Group06	7.01754	8	[Adora1, Agtr2, Drd2, Drd3, Npy, Npy1r, Pomc, Sucnr1]
GO:0042593	glucose homeostasis	GO_BiologicalProcess-EBI-UniProt-GOA_04.09.2018_00h00	0.000200883	0.00863799	0.000200883	0.0012053	[6]	Group07	5.64972	10	[Cnr1, Gcg, Gcgr, Gper1, Pik3ca, Pik3r1, Pik3r2, Pomc, Sstr5, Sucnr1]
GO:0032101	regulation of response to external stimulus	GO_BiologicalProcess-EBI-UniProt-GOA_04.09.2018_00h00	2.2979e-05	0.00119491	4.77951e-07	4.30156e-06	[3, 4]	Group08	4.13943	19	[Adora1, Anxa1, C3, C3ar1, C5ar1, Ccl19, Ccl21a, Ccl27a, Ccl5, Ccr2, Ccr7, Cxcl1, Cxcl12, Cxcl5, Drd2, Gpr17, Psma1, Psmb4, Sucnr1]
GO:0006954	inflammatory response	GO_BiologicalProcess-EBI-UniProt-GOA_04.09.2018_00h00	6.03919e-05	0.00283842	4.77951e-07	4.30156e-06	[4]	Group08	4.34783	16	[Adora1, Agtr2, Anxa1, C3, Ccl5, Ccr1, Ccr2, Ccr4, Ccr6, Ccr7, Gpr17, Ppbp, Psma1, Psmb4, S1pr3, Sucnr1]
GO:0002861	regulation of inflammatory response to antigenic stimulus	GO_BiologicalProcess-EBI-UniProt-GOA_04.09.2018_00h00	4.79286e-05	0.00239643	4.77951e-07	4.30156e-06	[4, 5, 6, 7]	Group08	17.2414	5	[C3, Ccr7, Gpr17, Psma1, Psmb4]
GO:0002862	negative regulation of inflammatory response to antigenic stimulus	GO_BiologicalProcess-EBI-UniProt-GOA_04.09.2018_00h00	0.000718084	0.0265691	4.77951e-07	4.30156e-06	[4, 5, 6, 7, 8]	Group08	23.0769	3	[Gpr17, Psma1, Psmb4]
GO:0032612	interleukin-1 production	GO_BiologicalProcess-EBI-UniProt-GOA_04.09.2018_00h00	0.00167178	0.0468098	5.27593e-07	4.22075e-06	[3]	Group09	8.19672	5	[Anxa1, Ccl19, Ccr7, S1pr3, Sucnr1]
GO:0001771	immunological synapse formation	GO_BiologicalProcess-EBI-UniProt-GOA_04.09.2018_00h00	0.000310836	0.0124334	5.27593e-07	4.22075e-06	[4, 5]	Group09	30	3	[Ccl19, Ccl21a, Ccr7]
GO:0050921	positive regulation of chemotaxis	GO_BiologicalProcess-EBI-UniProt-GOA_04.09.2018_00h00	1.12904e-08	7.22584e-07	5.27593e-07	4.22075e-06	[3, 4, 5, 6]	Group09	16.3934	10	[C3ar1, C5ar1, Ccl19, Ccl21a, Ccl27a, Ccl5, Ccr2, Ccr7, Cxcl12, Sucnr1]
GO:0002606	positive regulation of dendritic cell antigen processing and presentation	GO_BiologicalProcess-EBI-UniProt-GOA_04.09.2018_00h00	0.000219861	0.0090143	5.27593e-07	4.22075e-06	[4, 5, 6]	Group09	33.3333	3	[Ccl19, Ccl21a, Ccr7]
GO:0002407	dendritic cell chemotaxis	GO_BiologicalProcess-EBI-UniProt-GOA_04.09.2018_00h00	0.00111894	0.0380441	5.27593e-07	4.22075e-06	[4, 6, 7]	Group09	20	3	[Ccl19, Ccl21a, Ccr7]
GO:0010560	positive regulation of glycoprotein biosynthetic process	GO_BiologicalProcess-EBI-UniProt-GOA_04.09.2018_00h00	0.000422978	0.0164961	5.27593e-07	4.22075e-06	[5, 6, 7, 8]	Group09	27.2727	3	[Ccl19, Ccl21a, Ccr7]
GO:0007186	G-protein coupled receptor signaling pathway	GO_BiologicalProcess-EBI-UniProt-GOA_04.09.2018_00h00	2.77357e-30	1.9415e-28	1.24687e-28	1.49624e-27	[3, 4, 5]	Group10	16.0338	38	[Adra2c, Agtr2, Anxa1, Apln, Chrm2, Chrm4, Cnr1, Drd2, Drd3, Drd4, Fpr-rs7, Fpr1, Fpr2, Gabbr1, Gal, Gcg, Gcgr, Gnai2, Gnaq, Gnat3, Gnb1, Gng2, Gper1, Hcar2, Htr1b, Lpar1, Lpar2, Lpar3, Nmur1, Nmur2, Npy2r, Oprd1, Oprm1, Rxfp3, S1pr2, S1pr3, Sstr1, Sstr2]
GO:0060359	response to ammonium ion	GO_BiologicalProcess-EBI-UniProt-GOA_04.09.2018_00h00	1.17253e-05	0.000644892	1.24687e-28	1.49624e-27	[4]	Group10	16.2162	6	[Chrm2, Chrm4, Drd2, Drd3, Drd4, Gnai2]
GO:0001975	response to amphetamine	GO_BiologicalProcess-EBI-UniProt-GOA_04.09.2018_00h00	0.00163797	0.047501	1.24687e-28	1.49624e-27	[4, 5, 6]	Group10	17.6471	3	[Drd2, Drd3, Drd4]
GO:0007187	G-protein coupled receptor signaling pathway, coupled to cyclic nucleotide second messenger	GO_BiologicalProcess-EBI-UniProt-GOA_04.09.2018_00h00	3.88837e-16	2.68298e-14	1.24687e-28	1.49624e-27	[4, 5, 6]	Group10	21.7949	17	[Agtr2, Anxa1, Chrm4, Drd2, Drd3, Drd4, Gcg, Gcgr, Gnai2, Gnaq, Gper1, Lpar1, Npy2r, Oprd1, Oprm1, S1pr3, Sstr2]
GO:0007212	dopamine receptor signaling pathway	GO_BiologicalProcess-EBI-UniProt-GOA_04.09.2018_00h00	6.9318e-06	0.000395112	1.24687e-28	1.49624e-27	[4, 5, 6]	Group10	25	5	[Drd2, Drd3, Drd4, Gnaq, Oprm1]
GO:0048148	behavioral response to cocaine	GO_BiologicalProcess-EBI-UniProt-GOA_04.09.2018_00h00	0.000904489	0.0316571	1.24687e-28	1.49624e-27	[3, 5, 6, 7]	Group10	21.4286	3	[Drd2, Drd3, Drd4]
GO:0045744	negative regulation of G-protein coupled receptor protein signaling pathway	GO_BiologicalProcess-EBI-UniProt-GOA_04.09.2018_00h00	0.000156779	0.00689827	1.24687e-28	1.49624e-27	[4, 5, 6, 7]	Group10	20	4	[Apln, Drd2, Drd3, Htr1b]
GO:0007213	G-protein coupled acetylcholine receptor signaling pathway	GO_BiologicalProcess-EBI-UniProt-GOA_04.09.2018_00h00	1.10298e-05	0.000617667	1.24687e-28	1.49624e-27	[4, 5, 6, 7, 8]	Group10	75	3	[Chrm2, Chrm4, Gnai2]
GO:0007193	adenylate cyclase-inhibiting G-protein coupled receptor signaling pathway	GO_BiologicalProcess-EBI-UniProt-GOA_04.09.2018_00h00	2.25726e-13	1.53493e-11	1.24687e-28	1.49624e-27	[6, 7, 8]	Group10	43.4783	10	[Chrm4, Drd2, Drd4, Gnai2, Lpar1, Npy2r, Oprd1, Oprm1, S1pr3, Sstr2]
GO:0019933	cAMP-mediated signaling	GO_BiologicalProcess-EBI-UniProt-GOA_04.09.2018_00h00	3.80405e-05	0.00194006	1.24687e-28	1.49624e-27	[6, 7, 8]	Group10	10.6061	7	[Anxa1, Drd3, Gcg, Gnaq, Gper1, Htr5a, Oprm1]
GO:0040012	regulation of locomotion	GO_BiologicalProcess-EBI-UniProt-GOA_04.09.2018_00h00	8.03806e-05	0.00369751	9.57131e-09	1.05284e-07	[2, 3]	Group11	4.06699	17	[Adora1, Anxa1, C3ar1, C5ar1, Ccl19, Ccl21a, Ccl27a, Ccl5, Ccr2, Ccr4, Ccr6, Ccr7, Cxcl12, Drd2, Pik3r1, Sst, Sucnr1]
GO:0040017	positive regulation of locomotion	GO_BiologicalProcess-EBI-UniProt-GOA_04.09.2018_00h00	4.90178e-05	0.00240187	9.57131e-09	1.05284e-07	[2, 3, 4]	Group11	5.60748	12	[C3ar1, C5ar1, Ccl19, Ccl21a, Ccl27a, Ccl5, Ccr2, Ccr6, Ccr7, Cxcl12, Pik3r1, Sucnr1]
GO:0006935	chemotaxis	GO_BiologicalProcess-EBI-UniProt-GOA_04.09.2018_00h00	3.46965e-12	2.32467e-10	9.57131e-09	1.05284e-07	[3, 4]	Group11	7.62195	25	[App, C3ar1, C5ar1, Ccl19, Ccl20, Ccl21a, Ccl25, Ccl27a, Ccl5, Ccr1, Ccr10, Ccr2, Ccr3, Ccr4, Ccr6, Ccr7, Ccr8, Ccr9, Cxcl12, Cxcl13, Cxcl16, Cxcl3, Cxcr5, Fpr2, Sucnr1]
GO:0032101	regulation of response to external stimulus	GO_BiologicalProcess-EBI-UniProt-GOA_04.09.2018_00h00	2.2979e-05	0.00119491	9.57131e-09	1.05284e-07	[3, 4]	Group11	4.13943	19	[Adora1, Anxa1, C3, C3ar1, C5ar1, Ccl19, Ccl21a, Ccl27a, Ccl5, Ccr2, Ccr7, Cxcl1, Cxcl12, Cxcl5, Drd2, Gpr17, Psma1, Psmb4, Sucnr1]
GO:0050900	leukocyte migration	GO_BiologicalProcess-EBI-UniProt-GOA_04.09.2018_00h00	4.51362e-11	2.97899e-09	9.57131e-09	1.05284e-07	[2, 4, 5]	Group11	9.45274	19	[Adora1, Anxa1, C3ar1, C5ar1, Ccl19, Ccl20, Ccl21a, Ccl25, Ccl27a, Ccl5, Ccr1, Ccr2, Ccr6, Ccr7, Cxcl13, Cxcl16, Cxcl3, Cxcr5, Ppbp]
GO:0006954	inflammatory response	GO_BiologicalProcess-EBI-UniProt-GOA_04.09.2018_00h00	6.03919e-05	0.00283842	9.57131e-09	1.05284e-07	[4]	Group11	4.34783	16	[Adora1, Agtr2, Anxa1, C3, Ccl5, Ccr1, Ccr2, Ccr4, Ccr6, Ccr7, Gpr17, Ppbp, Psma1, Psmb4, S1pr3, Sucnr1]
GO:0032103	positive regulation of response to external stimulus	GO_BiologicalProcess-EBI-UniProt-GOA_04.09.2018_00h00	3.76893e-06	0.000226136	9.57131e-09	1.05284e-07	[3, 4, 5]	Group11	7.22892	12	[C3, C3ar1, C5ar1, Ccl19, Ccl21a, Ccl27a, Ccl5, Ccr2, Ccr7, Cxcl1, Cxcl12, Sucnr1]
GO:0001771	immunological synapse formation	GO_BiologicalProcess-EBI-UniProt-GOA_04.09.2018_00h00	0.000310836	0.0124334	9.57131e-09	1.05284e-07	[4, 5]	Group11	30	3	[Ccl19, Ccl21a, Ccr7]
GO:0010574	regulation of vascular endothelial growth factor production	GO_BiologicalProcess-EBI-UniProt-GOA_04.09.2018_00h00	0.00136296	0.0422517	9.57131e-09	1.05284e-07	[4, 5]	Group11	18.75	3	[C3ar1, C5ar1, Ccr2]
GO:0050921	positive regulation of chemotaxis	GO_BiologicalProcess-EBI-UniProt-GOA_04.09.2018_00h00	1.12904e-08	7.22584e-07	9.57131e-09	1.05284e-07	[3, 4, 5, 6]	Group11	16.3934	10	[C3ar1, C5ar1, Ccl19, Ccl21a, Ccl27a, Ccl5, Ccr2, Ccr7, Cxcl12, Sucnr1]
GO:2000147	positive regulation of cell motility	GO_BiologicalProcess-EBI-UniProt-GOA_04.09.2018_00h00	0.000513359	0.0195077	9.57131e-09	1.05284e-07	[3, 4, 5, 6]	Group11	5.02513	10	[C3ar1, C5ar1, Ccl21a, Ccl27a, Ccl5, Ccr2, Ccr6, Ccr7, Cxcl12, Pik3r1]
GO:0030595	leukocyte chemotaxis	GO_BiologicalProcess-EBI-UniProt-GOA_04.09.2018_00h00	4.69572e-09	3.05222e-07	9.57131e-09	1.05284e-07	[3, 5, 6]	Group11	11.7117	13	[C3ar1, C5ar1, Ccl19, Ccl21a, Ccl27a, Ccl5, Ccr1, Ccr2, Ccr7, Cxcl13, Cxcl16, Cxcl3, Cxcr5]
GO:0072676	lymphocyte migration	GO_BiologicalProcess-EBI-UniProt-GOA_04.09.2018_00h00	1.27397e-05	0.000687943	9.57131e-09	1.05284e-07	[3, 5, 6]	Group11	12.5	7	[Ccl20, Ccl21a, Ccl27a, Ccr2, Ccr6, Cxcl13, Cxcl16]
GO:0002606	positive regulation of dendritic cell antigen processing and presentation	GO_BiologicalProcess-EBI-UniProt-GOA_04.09.2018_00h00	0.000219861	0.0090143	9.57131e-09	1.05284e-07	[4, 5, 6]	Group11	33.3333	3	[Ccl19, Ccl21a, Ccr7]
GO:0002685	regulation of leukocyte migration	GO_BiologicalProcess-EBI-UniProt-GOA_04.09.2018_00h00	1.35918e-06	8.291e-05	9.57131e-09	1.05284e-07	[3, 4, 5, 6, 7]	Group11	10	10	[Adora1, Anxa1, C3ar1, C5ar1, Ccl21a, Ccl27a, Ccl5, Ccr2, Ccr6, Ccr7]
GO:0030334	regulation of cell migration	GO_BiologicalProcess-EBI-UniProt-GOA_04.09.2018_00h00	0.000118615	0.00533769	9.57131e-09	1.05284e-07	[4, 5, 6]	Group11	4.29799	15	[Adora1, Anxa1, C3ar1, C5ar1, Ccl21a, Ccl27a, Ccl5, Ccr2, Ccr4, Ccr6, Ccr7, Cxcl12, Drd2, Pik3r1, Sst]
GO:0002407	dendritic cell chemotaxis	GO_BiologicalProcess-EBI-UniProt-GOA_04.09.2018_00h00	0.00111894	0.0380441	9.57131e-09	1.05284e-07	[4, 6, 7]	Group11	20	3	[Ccl19, Ccl21a, Ccr7]
GO:0048247	lymphocyte chemotaxis	GO_BiologicalProcess-EBI-UniProt-GOA_04.09.2018_00h00	2.24404e-05	0.00118934	9.57131e-09	1.05284e-07	[4, 6, 7]	Group11	20	5	[Ccl21a, Ccl27a, Ccr2, Cxcl13, Cxcl16]
GO:0071675	regulation of mononuclear cell migration	GO_BiologicalProcess-EBI-UniProt-GOA_04.09.2018_00h00	5.25839e-06	0.000310245	9.57131e-09	1.05284e-07	[4, 5, 6, 7, 8]	Group11	26.3158	5	[C3ar1, C5ar1, Ccl27a, Ccl5, Ccr2]
GO:0002690	positive regulation of leukocyte chemotaxis	GO_BiologicalProcess-EBI-UniProt-GOA_04.09.2018_00h00	1.23616e-06	7.6642e-05	9.57131e-09	1.05284e-07	[4, 5, 6, 7, 8, 9]	Group11	17.5	7	[C3ar1, C5ar1, Ccl21a, Ccl27a, Ccl5, Ccr2, Ccr7]
GO:0010560	positive regulation of glycoprotein biosynthetic process	GO_BiologicalProcess-EBI-UniProt-GOA_04.09.2018_00h00	0.000422978	0.0164961	9.57131e-09	1.05284e-07	[5, 6, 7, 8]	Group11	27.2727	3	[Ccl19, Ccl21a, Ccr7]
GO:0071677	positive regulation of mononuclear cell migration	GO_BiologicalProcess-EBI-UniProt-GOA_04.09.2018_00h00	5.40099e-05	0.00259247	9.57131e-09	1.05284e-07	[4, 5, 6, 7, 8, 9]	Group11	50	3	[Ccl27a, Ccl5, Ccr2]
GO:2000404	regulation of T cell migration	GO_BiologicalProcess-EBI-UniProt-GOA_04.09.2018_00h00	0.00079467	0.0286081	9.57131e-09	1.05284e-07	[5, 6, 7, 8, 9]	Group11	13.3333	4	[Ccl21a, Ccl27a, Ccr2, Ccr6]

## Sheet: Cluster 1 ClueGO
GOID	GOTerm	Ontology Source	Term PValue	Term PValue Corrected with Bonferroni step down	Group PValue	Group PValue Corrected with Bonferroni step down	GOLevels	GOGroups	% Associated Genes	Nr. Genes	Associated Genes Found
GO:0035994	response to muscle stretch	GO_BiologicalProcess-EBI-UniProt-GOA_04.09.2018_00h00	0.000594351	0.0463594	0.000594351	0.000594351	[4]	Group00	20	3	[Nfkb1, Nfkbia, Rela]
GO:1903320	regulation of protein modification by small protein conjugation or removal	GO_BiologicalProcess-EBI-UniProt-GOA_04.09.2018_00h00	0.000377595	0.0339835	0.000377595	0.000755189	[6, 7, 8]	Group01	7.14286	6	[Axin1, Birc2, Itch, Rela, Skp2, Ube2d1]
GO:0050727	regulation of inflammatory response	GO_BiologicalProcess-EBI-UniProt-GOA_04.09.2018_00h00	0.000312468	0.0290595	0.000312468	0.000937405	[4, 5, 6]	Group02	4.29185	10	[Bap1, Lta, Nfkb1, Psma1, Psmb4, Rela, Tnf, Tnfrsf11a, Tnfrsf1b, Tnfsf11]
GO:0002861	regulation of inflammatory response to antigenic stimulus	GO_BiologicalProcess-EBI-UniProt-GOA_04.09.2018_00h00	0.00030503	0.0286728	0.000312468	0.000937405	[4, 5, 6, 7]	Group02	13.7931	4	[Lta, Psma1, Psmb4, Tnf]
GO:0031622	positive regulation of fever generation	GO_BiologicalProcess-EBI-UniProt-GOA_04.09.2018_00h00	2.81564e-05	0.00298458	0.000312468	0.000937405	[4, 5, 6, 7, 8, 9]	Group02	50	3	[Tnf, Tnfrsf11a, Tnfsf11]
GO:0045667	regulation of osteoblast differentiation	GO_BiologicalProcess-EBI-UniProt-GOA_04.09.2018_00h00	0.00054739	0.0443386	2.61552e-05	0.000104621	[4, 5]	Group03	6.66667	6	[Axin2, Cebpb, Ctnnb1, Gli1, Gli3, Tnf]
GO:0001889	liver development	GO_BiologicalProcess-EBI-UniProt-GOA_04.09.2018_00h00	0.000485276	0.0407632	2.61552e-05	0.000104621	[5, 6, 7]	Group03	6.81818	6	[Ccnd1, Cebpb, Cul3, Gli1, Nf1, Rela]
GO:0097421	liver regeneration	GO_BiologicalProcess-EBI-UniProt-GOA_04.09.2018_00h00	2.81564e-05	0.00298458	2.61552e-05	0.000104621	[5, 6, 7, 8]	Group03	50	3	[Ccnd1, Cebpb, Gli1]
GO:0098813	nuclear chromosome segregation	GO_BiologicalProcess-EBI-UniProt-GOA_04.09.2018_00h00	3.93093e-09	5.30676e-07	3.83596e-10	3.83596e-09	[3, 4]	Group04	10.8108	12	[Axin2, Bub1b, Bub3, Ccne1, Ccne2, Cdc20, Ctnnb1, Ehmt2, Mad2l1, Plk1, Psmg2, Pttg1]
GO:0000819	sister chromatid segregation	GO_BiologicalProcess-EBI-UniProt-GOA_04.09.2018_00h00	1.87141e-08	2.45155e-06	3.83596e-10	3.83596e-09	[4, 5]	Group04	19.0476	8	[Axin2, Bub1b, Bub3, Cdc20, Ctnnb1, Mad2l1, Psmg2, Pttg1]
GO:0007062	sister chromatid cohesion	GO_BiologicalProcess-EBI-UniProt-GOA_04.09.2018_00h00	4.32788e-05	0.00445772	3.83596e-10	3.83596e-09	[3, 4, 5, 6]	Group04	22.2222	4	[Axin2, Cdc20, Ctnnb1, Pttg1]
GO:0061035	regulation of cartilage development	GO_BiologicalProcess-EBI-UniProt-GOA_04.09.2018_00h00	0.000356223	0.0324163	3.83596e-10	3.83596e-09	[4, 5, 6, 7]	Group04	9.25926	5	[Axin2, Ccna2, Ctnnb1, Gli2, Gli3]
GO:2000177	regulation of neural precursor cell proliferation	GO_BiologicalProcess-EBI-UniProt-GOA_04.09.2018_00h00	0.000651968	0.0482457	7.96188e-06	3.98094e-05	[3, 4, 5]	Group05	6.45161	6	[Ctnnb1, Gli1, Gli2, Gli3, Nf1, Shh]
GO:1903827	regulation of cellular protein localization	GO_BiologicalProcess-EBI-UniProt-GOA_04.09.2018_00h00	7.90022e-05	0.00797922	7.96188e-06	3.98094e-05	[4, 5]	Group05	5.07614	10	[Ccne1, Ccne2, Cdkn1a, Fzr1, Gli3, Gsk3b, Nf1, Oaz1, Oaz2, Shh]
GO:0007405	neuroblast proliferation	GO_BiologicalProcess-EBI-UniProt-GOA_04.09.2018_00h00	0.000459053	0.0399376	7.96188e-06	3.98094e-05	[3, 6, 7, 8]	Group05	8.77193	5	[Ctnnb1, Gli3, Nf1, Numb, Shh]
GO:0033157	regulation of intracellular protein transport	GO_BiologicalProcess-EBI-UniProt-GOA_04.09.2018_00h00	0.000377595	0.0339835	7.96188e-06	3.98094e-05	[5, 6, 7, 8, 9]	Group05	7.14286	6	[Cdkn1a, Gli3, Nf1, Oaz1, Oaz2, Shh]
GO:0045785	positive regulation of cell adhesion	GO_BiologicalProcess-EBI-UniProt-GOA_04.09.2018_00h00	0.000480721	0.0408613	8.59543e-07	5.15726e-06	[2, 3, 4]	Group06	4.06504	10	[Ccna2, Fzr1, Gli3, Map3k14, Nfkbiz, Shh, Tnf, Tnfrsf13c, Tnfsf13b, Tnfsf14]
GO:0022409	positive regulation of cell-cell adhesion	GO_BiologicalProcess-EBI-UniProt-GOA_04.09.2018_00h00	0.000621269	0.0472164	8.59543e-07	5.15726e-06	[3, 4, 5]	Group06	4.79042	8	[Fzr1, Gli3, Nfkbiz, Shh, Tnf, Tnfrsf13c, Tnfsf13b, Tnfsf14]
GO:0022612	gland morphogenesis	GO_BiologicalProcess-EBI-UniProt-GOA_04.09.2018_00h00	0.000550946	0.0440757	8.59543e-07	5.15726e-06	[4, 5, 6, 7]	Group06	4.87805	8	[Cebpb, Cul3, Fzr1, Gli1, Gli2, Gli3, Shh, Tnf]
GO:0002824	positive regulation of adaptive immune response based on somatic recombination of immune receptors built from immunoglobulin superfamily domains	GO_BiologicalProcess-EBI-UniProt-GOA_04.09.2018_00h00	0.000651968	0.0482457	8.59543e-07	5.15726e-06	[5, 6, 7]	Group06	6.45161	6	[Cd40, Lta, Nfkbiz, Tnf, Tnfrsf13c, Tnfsf13b]
GO:0050863	regulation of T cell activation	GO_BiologicalProcess-EBI-UniProt-GOA_04.09.2018_00h00	0.000545584	0.0447379	8.59543e-07	5.15726e-06	[5, 6, 7]	Group06	4	10	[Adrm1, Cebpb, Ctnnb1, Gli3, Itch, Nfkbiz, Shh, Tnfrsf13c, Tnfsf13b, Tnfsf14]
GO:0048305	immunoglobulin secretion	GO_BiologicalProcess-EBI-UniProt-GOA_04.09.2018_00h00	2.37503e-06	0.000282629	8.59543e-07	5.15726e-06	[4, 6, 7, 8, 9]	Group06	25	5	[Cd40, Cd40lg, Tnf, Tnfsf13b, Traf2]
GO:0042102	positive regulation of T cell proliferation	GO_BiologicalProcess-EBI-UniProt-GOA_04.09.2018_00h00	0.0393603	0.0393603	8.59543e-07	5.15726e-06	[6, 7, 8, 9]	Group06	4.54545	3	[Shh, Tnfrsf13c, Tnfsf13b]
GO:0001649	osteoblast differentiation	GO_BiologicalProcess-EBI-UniProt-GOA_04.09.2018_00h00	5.53122e-06	0.000641621	1.46642e-10	1.61306e-09	[3, 4]	Group07	6.89655	10	[Axin2, Ccna2, Cebpb, Ctnnb1, Gli1, Gli2, Gli3, Nf1, Shh, Tnf]
GO:0045667	regulation of osteoblast differentiation	GO_BiologicalProcess-EBI-UniProt-GOA_04.09.2018_00h00	0.00054739	0.0443386	1.46642e-10	1.61306e-09	[4, 5]	Group07	6.66667	6	[Axin2, Cebpb, Ctnnb1, Gli1, Gli3, Tnf]
GO:0050727	regulation of inflammatory response	GO_BiologicalProcess-EBI-UniProt-GOA_04.09.2018_00h00	0.000312468	0.0290595	1.46642e-10	1.61306e-09	[4, 5, 6]	Group07	4.29185	10	[Bap1, Lta, Nfkb1, Psma1, Psmb4, Rela, Tnf, Tnfrsf11a, Tnfrsf1b, Tnfsf11]
GO:0033209	tumor necrosis factor-mediated signaling pathway	GO_BiologicalProcess-EBI-UniProt-GOA_04.09.2018_00h00	6.27917e-06	0.000715825	1.46642e-10	1.61306e-09	[5, 6, 7]	Group07	20.8333	5	[Tnf, Tnfrsf11a, Tnfsf11, Traf2, Traf3]
GO:0071356	cellular response to tumor necrosis factor	GO_BiologicalProcess-EBI-UniProt-GOA_04.09.2018_00h00	1.08613e-07	1.41197e-05	1.46642e-10	1.61306e-09	[6]	Group07	15.3846	8	[Birc2, Nfkb1, Nfkbia, Tnf, Tnfrsf11a, Tnfsf11, Traf2, Traf3]
GO:0031622	positive regulation of fever generation	GO_BiologicalProcess-EBI-UniProt-GOA_04.09.2018_00h00	2.81564e-05	0.00298458	1.46642e-10	1.61306e-09	[4, 5, 6, 7, 8, 9]	Group07	50	3	[Tnf, Tnfrsf11a, Tnfsf11]
GO:0002573	myeloid leukocyte differentiation	GO_BiologicalProcess-EBI-UniProt-GOA_04.09.2018_00h00	0.000621269	0.0472164	1.46642e-10	1.61306e-09	[5, 6, 7, 8, 9]	Group07	4.79042	8	[Cebpb, Ctnnb1, Ltbr, Nf1, Relb, Tnf, Tnfrsf11a, Tnfsf11]
GO:0051090	regulation of DNA-binding transcription factor activity	GO_BiologicalProcess-EBI-UniProt-GOA_04.09.2018_00h00	1.73395e-05	0.00189001	1.46642e-10	1.61306e-09	[3, 6, 7, 8, 9, 10, 11]	Group07	6.06061	10	[Ctnnb1, Itch, Rela, Shh, Spop, Sufu, Tnfrsf11a, Tnfsf11, Traf2, Traf3]
GO:0030316	osteoclast differentiation	GO_BiologicalProcess-EBI-UniProt-GOA_04.09.2018_00h00	0.000651968	0.0482457	1.46642e-10	1.61306e-09	[6, 7, 8, 9, 10]	Group07	6.45161	6	[Cebpb, Ctnnb1, Nf1, Tnf, Tnfrsf11a, Tnfsf11]
GO:0046328	regulation of JNK cascade	GO_BiologicalProcess-EBI-UniProt-GOA_04.09.2018_00h00	0.000615523	0.0473953	1.46642e-10	1.61306e-09	[6, 7, 8, 9, 10, 11, 12]	Group07	6.52174	6	[Axin1, Itch, Map3k14, Tnf, Tnfsf11, Traf2]
GO:0022402	cell cycle process	GO_BiologicalProcess-EBI-UniProt-GOA_04.09.2018_00h00	1.23238e-09	1.68835e-07	2.93074e-11	3.51689e-10	[2, 3]	Group08	5.01089	23	[Aurka, Axin2, Bub1b, Bub3, Ccnd1, Ccne1, Ccne2, Cdc20, Cdk1, Cdk2, Cdkn1a, Cdkn1b, Ctnnb1, Ehmt2, Fbxo5, Fzr1, Gsk3b, Mad2l1, Plk1, Psmd13, Psmg2, Pttg1, Skp2]
GO:0098813	nuclear chromosome segregation	GO_BiologicalProcess-EBI-UniProt-GOA_04.09.2018_00h00	3.93093e-09	5.30676e-07	2.93074e-11	3.51689e-10	[3, 4]	Group08	10.8108	12	[Axin2, Bub1b, Bub3, Ccne1, Ccne2, Cdc20, Ctnnb1, Ehmt2, Mad2l1, Plk1, Psmg2, Pttg1]
GO:0140013	meiotic nuclear division	GO_BiologicalProcess-EBI-UniProt-GOA_04.09.2018_00h00	2.13591e-05	0.00230678	2.93074e-11	3.51689e-10	[3, 4, 5, 6]	Group08	5.91716	10	[Aurka, Ccne1, Ccne2, Cdc20, Ehmt2, Fbxo5, Fzr1, Plk1, Psmd13, Pttg1]
GO:0000280	nuclear division	GO_BiologicalProcess-EBI-UniProt-GOA_04.09.2018_00h00	1.66583e-08	2.1989e-06	2.93074e-11	3.51689e-10	[5]	Group08	7.00935	15	[Aurka, Bub1b, Bub3, Ccne1, Ccne2, Cdc20, Cdkn1b, Ehmt2, Fbxo5, Fzr1, Mad2l1, Plk1, Psmd13, Psmg2, Pttg1]
GO:0006259	DNA metabolic process	GO_BiologicalProcess-EBI-UniProt-GOA_04.09.2018_00h00	3.31902e-05	0.00348497	2.93074e-11	3.51689e-10	[4, 5, 6]	Group08	4.06977	14	[Ccne1, Ccne2, Cd40, Cd40lg, Cdk2, Cdkn1a, Ctnnb1, Ehmt1, Ehmt2, Gmnn, Gsk3b, Hnrnpd, Psme4, Sem1]
GO:0045930	negative regulation of mitotic cell cycle	GO_BiologicalProcess-EBI-UniProt-GOA_04.09.2018_00h00	0.000331304	0.03048	2.93074e-11	3.51689e-10	[4, 5, 6]	Group08	7.31707	6	[Cdk1, Cdkn1a, Ctnnb1, Mad2l1, Psmg2, Tnf]
GO:0007127	meiosis I	GO_BiologicalProcess-EBI-UniProt-GOA_04.09.2018_00h00	1.58915e-05	0.00176396	2.93074e-11	3.51689e-10	[4, 5, 6, 7]	Group08	8.08081	8	[Aurka, Ccne1, Ccne2, Ehmt2, Fbxo5, Plk1, Psmd13, Pttg1]
GO:0051052	regulation of DNA metabolic process	GO_BiologicalProcess-EBI-UniProt-GOA_04.09.2018_00h00	0.000112733	0.0111606	2.93074e-11	3.51689e-10	[4, 5, 6, 7]	Group08	6.15385	8	[Cd40, Cdk2, Cdkn1a, Ctnnb1, Ehmt2, Gmnn, Gsk3b, Hnrnpd]
GO:0006260	DNA replication	GO_BiologicalProcess-EBI-UniProt-GOA_04.09.2018_00h00	0.000629159	0.0471869	2.93074e-11	3.51689e-10	[5, 6, 7]	Group08	8.19672	5	[Ccne1, Ccne2, Cdk2, Ehmt2, Gmnn]
GO:0045143	homologous chromosome segregation	GO_BiologicalProcess-EBI-UniProt-GOA_04.09.2018_00h00	0.000629159	0.0471869	2.93074e-11	3.51689e-10	[4, 5, 6, 7, 8]	Group08	8.19672	5	[Ccne1, Ccne2, Ehmt2, Plk1, Pttg1]
GO:2000278	regulation of DNA biosynthetic process	GO_BiologicalProcess-EBI-UniProt-GOA_04.09.2018_00h00	0.000594351	0.0463594	2.93074e-11	3.51689e-10	[5, 6, 7, 8]	Group08	20	3	[Cdkn1a, Ctnnb1, Hnrnpd]
GO:0006270	DNA replication initiation	GO_BiologicalProcess-EBI-UniProt-GOA_04.09.2018_00h00	1.41961e-05	0.00158996	2.93074e-11	3.51689e-10	[5, 6, 7, 8, 9]	Group08	60	3	[Ccne1, Ccne2, Cdk2]
GO:0009894	regulation of catabolic process	GO_BiologicalProcess-EBI-UniProt-GOA_04.09.2018_00h00	3.39348e-05	0.00352922	8.55256e-10	6.84204e-09	[3, 4]	Group09	4.33333	13	[Aurka, Axin1, Ehmt2, Gsk3b, Hnrnpd, Itch, Oaz1, Oaz2, Odc1, Rela, Shh, Sufu, Tnfrsf1b]
GO:0009057	macromolecule catabolic process	GO_BiologicalProcess-EBI-UniProt-GOA_04.09.2018_00h00	9.23761e-09	1.2286e-06	8.55256e-10	6.84204e-09	[4]	Group09	5.20833	20	[Aurka, Axin1, Cul1, Cul3, Gsk3b, Hnrnpd, Itch, Oaz1, Oaz2, Odc1, Ppp2cb, Psmb5, Psme4, Rela, Shh, Skp2, Spop, Sufu, Tnfrsf1b, Traf2]
GO:0030163	protein catabolic process	GO_BiologicalProcess-EBI-UniProt-GOA_04.09.2018_00h00	3.6747e-09	4.99759e-07	8.55256e-10	6.84204e-09	[4, 5]	Group09	6.2069	18	[Aurka, Axin1, Cul1, Cul3, Gsk3b, Itch, Oaz1, Oaz2, Odc1, Ppp2cb, Psmb5, Psme4, Rela, Shh, Skp2, Spop, Sufu, Traf2]
GO:0044265	cellular macromolecule catabolic process	GO_BiologicalProcess-EBI-UniProt-GOA_04.09.2018_00h00	6.85708e-07	8.43421e-05	8.55256e-10	6.84204e-09	[4, 5]	Group09	5.28169	15	[Aurka, Axin1, Cul1, Cul3, Gsk3b, Hnrnpd, Itch, Ppp2cb, Psmb5, Psme4, Shh, Skp2, Spop, Sufu, Tnfrsf1b]
GO:0009953	dorsal/ventral pattern formation	GO_BiologicalProcess-EBI-UniProt-GOA_04.09.2018_00h00	8.70665e-05	0.00870665	8.55256e-10	6.84204e-09	[4, 5, 6]	Group09	7.52688	7	[Axin1, Ctnnb1, Gli1, Gli2, Gli3, Shh, Sufu]
GO:0042176	regulation of protein catabolic process	GO_BiologicalProcess-EBI-UniProt-GOA_04.09.2018_00h00	4.58502e-06	0.000536448	8.55256e-10	6.84204e-09	[4, 5, 6]	Group09	7.04225	10	[Aurka, Axin1, Gsk3b, Itch, Oaz1, Oaz2, Odc1, Rela, Shh, Sufu]
GO:0030162	regulation of proteolysis	GO_BiologicalProcess-EBI-UniProt-GOA_04.09.2018_00h00	0.000262537	0.0252035	8.55256e-10	6.84204e-09	[5, 6]	Group09	4.38596	10	[Aurka, Axin1, Ccna2, Fzr1, Gsk3b, Itch, Shh, Sufu, Tnf, Traf3]
GO:0051603	proteolysis involved in cellular protein catabolic process	GO_BiologicalProcess-EBI-UniProt-GOA_04.09.2018_00h00	1.68323e-07	2.17137e-05	8.55256e-10	6.84204e-09	[5, 6, 7]	Group09	6.98925	13	[Aurka, Axin1, Cul1, Cul3, Gsk3b, Itch, Ppp2cb, Psmb5, Psme4, Shh, Skp2, Spop, Sufu]
GO:0010498	proteasomal protein catabolic process	GO_BiologicalProcess-EBI-UniProt-GOA_04.09.2018_00h00	1.91905e-06	0.000230286	8.55256e-10	6.84204e-09	[5, 6, 7, 8]	Group09	7.75194	10	[Aurka, Axin1, Cul1, Cul3, Gsk3b, Ppp2cb, Psmb5, Psme4, Shh, Spop]
GO:0021513	spinal cord dorsal/ventral patterning	GO_BiologicalProcess-EBI-UniProt-GOA_04.09.2018_00h00	0.000142579	0.0138302	8.55256e-10	6.84204e-09	[5, 6, 7, 8, 9]	Group09	16.6667	4	[Gli2, Gli3, Shh, Sufu]
GO:0021522	spinal cord motor neuron differentiation	GO_BiologicalProcess-EBI-UniProt-GOA_04.09.2018_00h00	0.000570108	0.0450385	8.55256e-10	6.84204e-09	[4, 5, 6, 7, 8, 9, 10]	Group09	11.7647	4	[Gli2, Gli3, Shh, Sufu]
GO:0021904	dorsal/ventral neural tube patterning	GO_BiologicalProcess-EBI-UniProt-GOA_04.09.2018_00h00	0.000397087	0.0353408	8.55256e-10	6.84204e-09	[5, 6, 7, 8, 9]	Group09	12.9032	4	[Gli2, Gli3, Shh, Sufu]
GO:0006511	ubiquitin-dependent protein catabolic process	GO_BiologicalProcess-EBI-UniProt-GOA_04.09.2018_00h00	1.70902e-07	2.18754e-05	8.55256e-10	6.84204e-09	[7, 8, 9]	Group09	7.74194	12	[Aurka, Axin1, Cul1, Cul3, Gsk3b, Itch, Ppp2cb, Psmb5, Shh, Skp2, Spop, Sufu]
GO:2000058	regulation of ubiquitin-dependent protein catabolic process	GO_BiologicalProcess-EBI-UniProt-GOA_04.09.2018_00h00	0.000356223	0.0324163	8.55256e-10	6.84204e-09	[7, 8, 9, 10]	Group09	9.25926	5	[Aurka, Axin1, Gsk3b, Shh, Sufu]
GO:0001649	osteoblast differentiation	GO_BiologicalProcess-EBI-UniProt-GOA_04.09.2018_00h00	5.53122e-06	0.000641621	1.4115e-08	9.88051e-08	[3, 4]	Group10	6.89655	10	[Axin2, Ccna2, Cebpb, Ctnnb1, Gli1, Gli2, Gli3, Nf1, Shh, Tnf]
GO:0001708	cell fate specification	GO_BiologicalProcess-EBI-UniProt-GOA_04.09.2018_00h00	0.0004288	0.0377344	1.4115e-08	9.88051e-08	[3, 4, 5]	Group10	6.97674	6	[Ctnnb1, Ehmt2, Gli2, Gli3, Shh, Sufu]
GO:0022409	positive regulation of cell-cell adhesion	GO_BiologicalProcess-EBI-UniProt-GOA_04.09.2018_00h00	0.000621269	0.0472164	1.4115e-08	9.88051e-08	[3, 4, 5]	Group10	4.79042	8	[Fzr1, Gli3, Nfkbiz, Shh, Tnf, Tnfrsf13c, Tnfsf13b, Tnfsf14]
GO:2000177	regulation of neural precursor cell proliferation	GO_BiologicalProcess-EBI-UniProt-GOA_04.09.2018_00h00	0.000651968	0.0482457	1.4115e-08	9.88051e-08	[3, 4, 5]	Group10	6.45161	6	[Ctnnb1, Gli1, Gli2, Gli3, Nf1, Shh]
GO:0007062	sister chromatid cohesion	GO_BiologicalProcess-EBI-UniProt-GOA_04.09.2018_00h00	4.32788e-05	0.00445772	1.4115e-08	9.88051e-08	[3, 4, 5, 6]	Group10	22.2222	4	[Axin2, Cdc20, Ctnnb1, Pttg1]
GO:0045667	regulation of osteoblast differentiation	GO_BiologicalProcess-EBI-UniProt-GOA_04.09.2018_00h00	0.00054739	0.0443386	1.4115e-08	9.88051e-08	[4, 5]	Group10	6.66667	6	[Axin2, Cebpb, Ctnnb1, Gli1, Gli3, Tnf]
GO:1905114	cell surface receptor signaling pathway involved in cell-cell signaling	GO_BiologicalProcess-EBI-UniProt-GOA_04.09.2018_00h00	5.26843e-05	0.0053738	1.4115e-08	9.88051e-08	[3, 4, 5, 6]	Group10	4.15335	13	[Axin1, Axin2, Ccnd1, Ccne1, Ctnnb1, Cul3, Dvl1, Dvl3, Fzr1, Gli1, Gli2, Gsk3b, Shh]
GO:0009953	dorsal/ventral pattern formation	GO_BiologicalProcess-EBI-UniProt-GOA_04.09.2018_00h00	8.70665e-05	0.00870665	1.4115e-08	9.88051e-08	[4, 5, 6]	Group10	7.52688	7	[Axin1, Ctnnb1, Gli1, Gli2, Gli3, Shh, Sufu]
GO:0022612	gland morphogenesis	GO_BiologicalProcess-EBI-UniProt-GOA_04.09.2018_00h00	0.000550946	0.0440757	1.4115e-08	9.88051e-08	[4, 5, 6, 7]	Group10	4.87805	8	[Cebpb, Cul3, Fzr1, Gli1, Gli2, Gli3, Shh, Tnf]
GO:0061035	regulation of cartilage development	GO_BiologicalProcess-EBI-UniProt-GOA_04.09.2018_00h00	0.000356223	0.0324163	1.4115e-08	9.88051e-08	[4, 5, 6, 7]	Group10	9.25926	5	[Axin2, Ccna2, Ctnnb1, Gli2, Gli3]
GO:0007405	neuroblast proliferation	GO_BiologicalProcess-EBI-UniProt-GOA_04.09.2018_00h00	0.000459053	0.0399376	1.4115e-08	9.88051e-08	[3, 6, 7, 8]	Group10	8.77193	5	[Ctnnb1, Gli3, Nf1, Numb, Shh]
GO:0060768	regulation of epithelial cell proliferation involved in prostate gland development	GO_BiologicalProcess-EBI-UniProt-GOA_04.09.2018_00h00	0.00029463	0.0279899	1.4115e-08	9.88051e-08	[3, 4, 5, 6, 7, 8, 9]	Group10	25	3	[Cdkn1b, Ctnnb1, Shh]
GO:0097421	liver regeneration	GO_BiologicalProcess-EBI-UniProt-GOA_04.09.2018_00h00	2.81564e-05	0.00298458	1.4115e-08	9.88051e-08	[5, 6, 7, 8]	Group10	50	3	[Ccnd1, Cebpb, Gli1]
GO:0021513	spinal cord dorsal/ventral patterning	GO_BiologicalProcess-EBI-UniProt-GOA_04.09.2018_00h00	0.000142579	0.0138302	1.4115e-08	9.88051e-08	[5, 6, 7, 8, 9]	Group10	16.6667	4	[Gli2, Gli3, Shh, Sufu]
GO:0021522	spinal cord motor neuron differentiation	GO_BiologicalProcess-EBI-UniProt-GOA_04.09.2018_00h00	0.000570108	0.0450385	1.4115e-08	9.88051e-08	[4, 5, 6, 7, 8, 9, 10]	Group10	11.7647	4	[Gli2, Gli3, Shh, Sufu]
GO:0021904	dorsal/ventral neural tube patterning	GO_BiologicalProcess-EBI-UniProt-GOA_04.09.2018_00h00	0.000397087	0.0353408	1.4115e-08	9.88051e-08	[5, 6, 7, 8, 9]	Group10	12.9032	4	[Gli2, Gli3, Shh, Sufu]
GO:0033157	regulation of intracellular protein transport	GO_BiologicalProcess-EBI-UniProt-GOA_04.09.2018_00h00	0.000377595	0.0339835	1.4115e-08	9.88051e-08	[5, 6, 7, 8, 9]	Group10	7.14286	6	[Cdkn1a, Gli3, Nf1, Oaz1, Oaz2, Shh]
GO:0030316	osteoclast differentiation	GO_BiologicalProcess-EBI-UniProt-GOA_04.09.2018_00h00	0.000651968	0.0482457	1.4115e-08	9.88051e-08	[6, 7, 8, 9, 10]	Group10	6.45161	6	[Cebpb, Ctnnb1, Nf1, Tnf, Tnfrsf11a, Tnfsf11]
GO:2000058	regulation of ubiquitin-dependent protein catabolic process	GO_BiologicalProcess-EBI-UniProt-GOA_04.09.2018_00h00	0.000356223	0.0324163	1.4115e-08	9.88051e-08	[7, 8, 9, 10]	Group10	9.25926	5	[Aurka, Axin1, Gsk3b, Shh, Sufu]
GO:0021776	smoothened signaling pathway involved in spinal cord motor neuron cell fate specification	GO_BiologicalProcess-EBI-UniProt-GOA_04.09.2018_00h00	1.4435e-06	0.000174664	1.4115e-08	9.88051e-08	[6, 7, 8, 9, 10, 11, 12]	Group10	100	3	[Gli2, Gli3, Sufu]
GO:0021775	smoothened signaling pathway involved in ventral spinal cord interneuron specification	GO_BiologicalProcess-EBI-UniProt-GOA_04.09.2018_00h00	1.4435e-06	0.000174664	1.4115e-08	9.88051e-08	[6, 7, 8, 9, 10, 11, 12, 13]	Group10	100	3	[Gli2, Gli3, Sufu]
GO:0021938	smoothened signaling pathway involved in regulation of cerebellar granule cell precursor cell proliferation	GO_BiologicalProcess-EBI-UniProt-GOA_04.09.2018_00h00	5.72601e-06	0.000658491	1.4115e-08	9.88051e-08	[4, 5, 6, 7, 8, 9, 10, 11, 12, 13, 14, 15]	Group10	75	3	[Gli1, Gli2, Shh]
GO:0022402	cell cycle process	GO_BiologicalProcess-EBI-UniProt-GOA_04.09.2018_00h00	1.23238e-09	1.68835e-07	5.88358e-10	5.29522e-09	[2, 3]	Group11	5.01089	23	[Aurka, Axin2, Bub1b, Bub3, Ccnd1, Ccne1, Ccne2, Cdc20, Cdk1, Cdk2, Cdkn1a, Cdkn1b, Ctnnb1, Ehmt2, Fbxo5, Fzr1, Gsk3b, Mad2l1, Plk1, Psmd13, Psmg2, Pttg1, Skp2]
GO:0000278	mitotic cell cycle	GO_BiologicalProcess-EBI-UniProt-GOA_04.09.2018_00h00	6.40499e-09	8.58269e-07	5.88358e-10	5.29522e-09	[3]	Group11	6.41509	17	[Aurka, Bub1b, Bub3, Ccnd1, Cdc20, Cdk1, Cdk2, Cdkn1a, Cdkn1b, Ctnnb1, Cul3, Fbxo5, Mad2l1, Psmg2, Pttg1, Skp2, Tnf]
GO:0051726	regulation of cell cycle	GO_BiologicalProcess-EBI-UniProt-GOA_04.09.2018_00h00	1.374e-06	0.000167628	5.88358e-10	5.29522e-09	[3, 4]	Group11	4.42708	17	[Axin2, Bub1b, Ccnd1, Ccne1, Ccne2, Cdc20, Cdk1, Cdkn1a, Cdkn1b, Ctnnb1, Fbxo5, Fzr1, Gmnn, Mad2l1, Psmg2, Skp2, Tnf]
GO:0051983	regulation of chromosome segregation	GO_BiologicalProcess-EBI-UniProt-GOA_04.09.2018_00h00	4.64841e-07	5.76403e-05	5.88358e-10	5.29522e-09	[3, 4]	Group11	22.2222	6	[Axin2, Bub1b, Bub3, Ctnnb1, Mad2l1, Psmg2]
GO:0098813	nuclear chromosome segregation	GO_BiologicalProcess-EBI-UniProt-GOA_04.09.2018_00h00	3.93093e-09	5.30676e-07	5.88358e-10	5.29522e-09	[3, 4]	Group11	10.8108	12	[Axin2, Bub1b, Bub3, Ccne1, Ccne2, Cdc20, Ctnnb1, Ehmt2, Mad2l1, Plk1, Psmg2, Pttg1]
GO:1903047	mitotic cell cycle process	GO_BiologicalProcess-EBI-UniProt-GOA_04.09.2018_00h00	4.63948e-07	5.79935e-05	5.88358e-10	5.29522e-09	[3, 4]	Group11	6.40394	13	[Aurka, Bub1b, Bub3, Ccnd1, Cdc20, Cdk1, Cdk2, Cdkn1a, Cdkn1b, Mad2l1, Psmg2, Pttg1, Skp2]
GO:0010564	regulation of cell cycle process	GO_BiologicalProcess-EBI-UniProt-GOA_04.09.2018_00h00	3.07595e-06	0.000362962	5.88358e-10	5.29522e-09	[3, 4, 5]	Group11	5.91133	12	[Axin2, Bub1b, Ccnd1, Cdc20, Cdk1, Cdkn1a, Cdkn1b, Ctnnb1, Fbxo5, Fzr1, Mad2l1, Psmg2]
GO:0045786	negative regulation of cell cycle	GO_BiologicalProcess-EBI-UniProt-GOA_04.09.2018_00h00	0.000121426	0.0118997	5.88358e-10	5.29522e-09	[3, 4, 5]	Group11	5.35714	9	[Cdk1, Cdkn1a, Cdkn1b, Ctnnb1, Fbxo5, Gmnn, Mad2l1, Psmg2, Tnf]
GO:0000819	sister chromatid segregation	GO_BiologicalProcess-EBI-UniProt-GOA_04.09.2018_00h00	1.87141e-08	2.45155e-06	5.88358e-10	5.29522e-09	[4, 5]	Group11	19.0476	8	[Axin2, Bub1b, Bub3, Cdc20, Ctnnb1, Mad2l1, Psmg2, Pttg1]
GO:0007062	sister chromatid cohesion	GO_BiologicalProcess-EBI-UniProt-GOA_04.09.2018_00h00	4.32788e-05	0.00445772	5.88358e-10	5.29522e-09	[3, 4, 5, 6]	Group11	22.2222	4	[Axin2, Cdc20, Ctnnb1, Pttg1]
GO:0007346	regulation of mitotic cell cycle	GO_BiologicalProcess-EBI-UniProt-GOA_04.09.2018_00h00	2.4877e-05	0.00266184	5.88358e-10	5.29522e-09	[4, 5]	Group11	5.81395	10	[Bub1b, Ccnd1, Cdk1, Cdkn1a, Cdkn1b, Ctnnb1, Fbxo5, Mad2l1, Psmg2, Tnf]
GO:0044772	mitotic cell cycle phase transition	GO_BiologicalProcess-EBI-UniProt-GOA_04.09.2018_00h00	1.34015e-05	0.00151437	5.88358e-10	5.29522e-09	[4, 5]	Group11	7.08661	9	[Bub1b, Ccnd1, Cdk1, Cdk2, Cdkn1a, Cdkn1b, Mad2l1, Psmg2, Skp2]
GO:0140013	meiotic nuclear division	GO_BiologicalProcess-EBI-UniProt-GOA_04.09.2018_00h00	2.13591e-05	0.00230678	5.88358e-10	5.29522e-09	[3, 4, 5, 6]	Group11	5.91716	10	[Aurka, Ccne1, Ccne2, Cdc20, Ehmt2, Fbxo5, Fzr1, Plk1, Psmd13, Pttg1]
GO:0000280	nuclear division	GO_BiologicalProcess-EBI-UniProt-GOA_04.09.2018_00h00	1.66583e-08	2.1989e-06	5.88358e-10	5.29522e-09	[5]	Group11	7.00935	15	[Aurka, Bub1b, Bub3, Ccne1, Ccne2, Cdc20, Cdkn1b, Ehmt2, Fbxo5, Fzr1, Mad2l1, Plk1, Psmd13, Psmg2, Pttg1]
GO:0045930	negative regulation of mitotic cell cycle	GO_BiologicalProcess-EBI-UniProt-GOA_04.09.2018_00h00	0.000331304	0.03048	5.88358e-10	5.29522e-09	[4, 5, 6]	Group11	7.31707	6	[Cdk1, Cdkn1a, Ctnnb1, Mad2l1, Psmg2, Tnf]
GO:0140014	mitotic nuclear division	GO_BiologicalProcess-EBI-UniProt-GOA_04.09.2018_00h00	2.99669e-07	3.8058e-05	5.88358e-10	5.29522e-09	[4, 5, 6]	Group11	13.5593	8	[Aurka, Bub1b, Bub3, Cdc20, Cdkn1b, Mad2l1, Psmg2, Pttg1]
GO:0000070	mitotic sister chromatid segregation	GO_BiologicalProcess-EBI-UniProt-GOA_04.09.2018_00h00	3.649e-07	4.59774e-05	5.88358e-10	5.29522e-09	[4, 5, 6, 7]	Group11	23.0769	6	[Bub1b, Bub3, Cdc20, Mad2l1, Psmg2, Pttg1]
GO:0007127	meiosis I	GO_BiologicalProcess-EBI-UniProt-GOA_04.09.2018_00h00	1.58915e-05	0.00176396	5.88358e-10	5.29522e-09	[4, 5, 6, 7]	Group11	8.08081	8	[Aurka, Ccne1, Ccne2, Ehmt2, Fbxo5, Plk1, Psmd13, Pttg1]
GO:0051783	regulation of nuclear division	GO_BiologicalProcess-EBI-UniProt-GOA_04.09.2018_00h00	1.6463e-05	0.00181093	5.88358e-10	5.29522e-09	[5, 6]	Group11	9.72222	7	[Bub1b, Cdc20, Cdkn1b, Fbxo5, Fzr1, Mad2l1, Psmg2]
GO:0045143	homologous chromosome segregation	GO_BiologicalProcess-EBI-UniProt-GOA_04.09.2018_00h00	0.000629159	0.0471869	5.88358e-10	5.29522e-09	[4, 5, 6, 7, 8]	Group11	8.19672	5	[Ccne1, Ccne2, Ehmt2, Plk1, Pttg1]
GO:1901990	regulation of mitotic cell cycle phase transition	GO_BiologicalProcess-EBI-UniProt-GOA_04.09.2018_00h00	0.000515605	0.0427952	5.88358e-10	5.29522e-09	[5, 6, 7]	Group11	6.74157	6	[Ccnd1, Cdk1, Cdkn1a, Cdkn1b, Mad2l1, Psmg2]
GO:2000278	regulation of DNA biosynthetic process	GO_BiologicalProcess-EBI-UniProt-GOA_04.09.2018_00h00	0.000594351	0.0463594	5.88358e-10	5.29522e-09	[5, 6, 7, 8]	Group11	20	3	[Cdkn1a, Ctnnb1, Hnrnpd]
GO:0007091	metaphase/anaphase transition of mitotic cell cycle	GO_BiologicalProcess-EBI-UniProt-GOA_04.09.2018_00h00	0.000479445	0.0412323	5.88358e-10	5.29522e-09	[5, 6, 7, 8, 9, 10]	Group11	21.4286	3	[Bub1b, Mad2l1, Psmg2]

## Sheet: Cluster 2 ClueGO
GOID	GOTerm	Ontology Source	Term PValue	Term PValue Corrected with Bonferroni step down	Group PValue	Group PValue Corrected with Bonferroni step down	GOLevels	GOGroups	% Associated Genes	Nr. Genes	Associated Genes Found
GO:0007200	phospholipase C-activating G-protein coupled receptor signaling pathway	GO_BiologicalProcess-EBI-UniProt-GOA_04.09.2018_00h00	5.72461e-05	0.00320578	5.72461e-05	0.000515214	[4, 5, 6]	Group00	15.1515	5	[Cx3cr1, Drd2, Fpr1, Fpr2, Rxfp3]
GO:0050913	sensory perception of bitter taste	GO_BiologicalProcess-EBI-UniProt-GOA_04.09.2018_00h00	6.97279e-05	0.00376531	6.97279e-05	0.000557823	[7]	Group01	42.8571	3	[Gnat3, Tas2r105, Tas2r109]
GO:0060259	regulation of feeding behavior	GO_BiologicalProcess-EBI-UniProt-GOA_04.09.2018_00h00	0.000840811	0.0294284	0.000840811	0.00168162	[3, 4]	Group02	20	3	[Insl5, Nmu, Rxfp4]
GO:0060627	regulation of vesicle-mediated transport	GO_BiologicalProcess-EBI-UniProt-GOA_04.09.2018_00h00	0.000450632	0.0193772	0.000450632	0.00180253	[3, 4, 5]	Group03	4.28016	11	[Adora3, Apln, C3, Ccl19, Ccl2, Ccl21a, Ccr2, Chrm2, Drd2, Drd4, Grm7]
GO:0007218	neuropeptide signaling pathway	GO_BiologicalProcess-EBI-UniProt-GOA_04.09.2018_00h00	1.80212e-08	1.31554e-06	1.80212e-08	2.16254e-07	[4, 5, 6]	Group04	40	6	[Gal, Nmur1, Nmur2, Oprd1, Sstr1, Sstr2]
GO:0008217	regulation of blood pressure	GO_BiologicalProcess-EBI-UniProt-GOA_04.09.2018_00h00	0.000103515	0.0054863	0.000103515	0.000724606	[3, 5]	Group05	7.01754	8	[Adora1, Agtr2, Drd2, Drd3, Npy, Npy1r, Pomc, Sucnr1]
GO:0002237	response to molecule of bacterial origin	GO_BiologicalProcess-EBI-UniProt-GOA_04.09.2018_00h00	0.000794175	0.0293845	0.000794175	0.00238252	[4, 6]	Group06	4.6875	9	[Bdkrb1, C5ar1, Ccl2, Ccr4, Ccr7, Cx3cr1, Cxcl16, Cxcl2, Cxcl5]
GO:0033032	regulation of myeloid cell apoptotic process	GO_BiologicalProcess-EBI-UniProt-GOA_04.09.2018_00h00	0.000158438	0.00808031	0.000158438	0.000792188	[6, 7]	Group07	18.1818	4	[Anxa1, Ccl5, Ccr5, S1pr4]
GO:0019932	second-messenger-mediated signaling	GO_BiologicalProcess-EBI-UniProt-GOA_04.09.2018_00h00	0.00111488	0.0379059	0.00111488	0.00111488	[4, 5, 6]	Group08	4.93827	8	[Adora3, Anxa1, Drd3, Gper1, Htr5a, Oprm1, Ptgdr2, S1pr4]
GO:0019933	cAMP-mediated signaling	GO_BiologicalProcess-EBI-UniProt-GOA_04.09.2018_00h00	0.000191898	0.00940298	0.00111488	0.00111488	[6, 7, 8]	Group08	9.09091	6	[Anxa1, Drd3, Gper1, Htr5a, Oprm1, S1pr4]
GO:0007186	G-protein coupled receptor signaling pathway	GO_BiologicalProcess-EBI-UniProt-GOA_04.09.2018_00h00	1.90042e-33	1.63436e-31	1.90042e-33	2.85062e-32	[3, 4, 5]	Group09	16.4557	39	[Adora3, Adra2c, Agtr2, Anxa1, Apln, Chrm2, Chrm4, Cnr1, Cx3cr1, Drd2, Drd3, Drd4, Fpr-rs7, Fpr1, Fpr2, Gabbr1, Gal, Gnai2, Gnat3, Gper1, Hcar2, Htr1b, Lpar1, Lpar2, Lpar3, Nmur1, Nmur2, Npy2r, Oprd1, Oprm1, P2ry12, Ptgdr2, Rxfp3, S1pr1, S1pr2, S1pr3, S1pr4, Sstr1, Sstr2]
GO:0007187	G-protein coupled receptor signaling pathway, coupled to cyclic nucleotide second messenger	GO_BiologicalProcess-EBI-UniProt-GOA_04.09.2018_00h00	2.64001e-18	2.19121e-16	1.90042e-33	2.85062e-32	[4, 5, 6]	Group09	23.0769	18	[Agtr2, Anxa1, Chrm4, Drd2, Drd3, Drd4, Gnai2, Gper1, Lpar1, Npy2r, Oprd1, Oprm1, P2ry12, Ptgdr2, S1pr1, S1pr3, S1pr4, Sstr2]
GO:0007193	adenylate cyclase-inhibiting G-protein coupled receptor signaling pathway	GO_BiologicalProcess-EBI-UniProt-GOA_04.09.2018_00h00	1.36419e-17	1.105e-15	1.90042e-33	2.85062e-32	[6, 7, 8]	Group09	52.1739	12	[Chrm4, Drd2, Drd4, Gnai2, Lpar1, Npy2r, Oprd1, Oprm1, Ptgdr2, S1pr1, S1pr3, Sstr2]
GO:0008354	germ cell migration	GO_BiologicalProcess-EBI-UniProt-GOA_04.09.2018_00h00	0.000232412	0.0109234	0.000107043	0.000642259	[3, 4, 5, 6]	Group10	30	3	[Ccr4, Cxcl12, Cxcr4]
GO:0035701	hematopoietic stem cell migration	GO_BiologicalProcess-EBI-UniProt-GOA_04.09.2018_00h00	4.02217e-05	0.00237308	0.000107043	0.000642259	[4, 5]	Group10	50	3	[Ccr2, Ccr4, Cxcr4]
GO:0090280	positive regulation of calcium ion import	GO_BiologicalProcess-EBI-UniProt-GOA_04.09.2018_00h00	0.000164226	0.00821129	0.000107043	0.000642259	[5, 6, 7, 8, 9, 10, 11]	Group10	33.3333	3	[Ccr4, Cxcl12, Cxcr4]
GO:0060359	response to ammonium ion	GO_BiologicalProcess-EBI-UniProt-GOA_04.09.2018_00h00	6.64686e-06	0.000418752	6.56827e-07	7.2251e-06	[4]	Group11	16.2162	6	[Chrm2, Chrm4, Drd2, Drd3, Drd4, Gnai2]
GO:0001975	response to amphetamine	GO_BiologicalProcess-EBI-UniProt-GOA_04.09.2018_00h00	0.00123326	0.0406977	6.56827e-07	7.2251e-06	[4, 5, 6]	Group11	17.6471	3	[Drd2, Drd3, Drd4]
GO:0007212	dopamine receptor signaling pathway	GO_BiologicalProcess-EBI-UniProt-GOA_04.09.2018_00h00	0.000107043	0.00556624	6.56827e-07	7.2251e-06	[4, 5, 6]	Group11	20	4	[Drd2, Drd3, Drd4, Oprm1]
GO:0008277	regulation of G-protein coupled receptor protein signaling pathway	GO_BiologicalProcess-EBI-UniProt-GOA_04.09.2018_00h00	0.000390513	0.0171826	6.56827e-07	7.2251e-06	[4, 5, 6]	Group11	10.2041	5	[Apln, Drd2, Drd3, Htr1b, Ptgdr2]
GO:0048148	behavioral response to cocaine	GO_BiologicalProcess-EBI-UniProt-GOA_04.09.2018_00h00	0.000678987	0.0264805	6.56827e-07	7.2251e-06	[3, 5, 6, 7]	Group11	21.4286	3	[Drd2, Drd3, Drd4]
GO:0007213	G-protein coupled acetylcholine receptor signaling pathway	GO_BiologicalProcess-EBI-UniProt-GOA_04.09.2018_00h00	8.19748e-06	0.000508244	6.56827e-07	7.2251e-06	[4, 5, 6, 7, 8]	Group11	75	3	[Chrm2, Chrm4, Gnai2]
GO:0032612	interleukin-1 production	GO_BiologicalProcess-EBI-UniProt-GOA_04.09.2018_00h00	1.18732e-05	0.000724267	7.28243e-06	7.28243e-05	[3]	Group12	11.4754	7	[Anxa1, Ccl19, Ccl3, Ccr7, S1pr3, S1pr4, Sucnr1]
GO:0032611	interleukin-1 beta production	GO_BiologicalProcess-EBI-UniProt-GOA_04.09.2018_00h00	0.000516196	0.021164	7.28243e-06	7.28243e-05	[4]	Group12	9.61539	5	[Ccl19, Ccl3, Ccr7, S1pr3, Sucnr1]
GO:0001771	immunological synapse formation	GO_BiologicalProcess-EBI-UniProt-GOA_04.09.2018_00h00	0.000232412	0.0109234	7.28243e-06	7.28243e-05	[4, 5]	Group12	30	3	[Ccl19, Ccl21a, Ccr7]
GO:0002606	positive regulation of dendritic cell antigen processing and presentation	GO_BiologicalProcess-EBI-UniProt-GOA_04.09.2018_00h00	0.000164226	0.00821129	7.28243e-06	7.28243e-05	[4, 5, 6]	Group12	33.3333	3	[Ccl19, Ccl21a, Ccr7]
GO:0050729	positive regulation of inflammatory response	GO_BiologicalProcess-EBI-UniProt-GOA_04.09.2018_00h00	0.000758024	0.0288049	7.28243e-06	7.28243e-05	[4, 5, 6, 7]	Group12	7.05882	6	[Adora3, C3, Ccl3, Ccr2, Ccr7, Sucnr1]
GO:0002407	dendritic cell chemotaxis	GO_BiologicalProcess-EBI-UniProt-GOA_04.09.2018_00h00	0.000840811	0.0294284	7.28243e-06	7.28243e-05	[4, 6, 7]	Group12	20	3	[Ccl19, Ccl21a, Ccr7]
GO:0010560	positive regulation of glycoprotein biosynthetic process	GO_BiologicalProcess-EBI-UniProt-GOA_04.09.2018_00h00	0.000316576	0.0145625	7.28243e-06	7.28243e-05	[5, 6, 7, 8]	Group12	27.2727	3	[Ccl19, Ccl21a, Ccr7]
GO:0032612	interleukin-1 production	GO_BiologicalProcess-EBI-UniProt-GOA_04.09.2018_00h00	1.18732e-05	0.000724267	3.31953e-11	4.31538e-10	[3]	Group13	11.4754	7	[Anxa1, Ccl19, Ccl3, Ccr7, S1pr3, S1pr4, Sucnr1]
GO:0032101	regulation of response to external stimulus	GO_BiologicalProcess-EBI-UniProt-GOA_04.09.2018_00h00	6.77395e-08	4.67402e-06	3.31953e-11	4.31538e-10	[3, 4]	Group13	4.79303	22	[Adora1, Adora3, Anxa1, C3, C3ar1, C5ar1, Ccl19, Ccl2, Ccl21a, Ccl27a, Ccl3, Ccl5, Ccr2, Ccr7, Cxcl1, Cxcl12, Cxcl5, Drd2, Gpr17, Gpr18, S1pr4, Sucnr1]
GO:0006954	inflammatory response	GO_BiologicalProcess-EBI-UniProt-GOA_04.09.2018_00h00	1.91553e-07	1.30256e-05	3.31953e-11	4.31538e-10	[4]	Group13	5.16304	19	[Adora1, Adora3, Agtr2, Anxa1, C3, Ccl12, Ccl3, Ccl5, Ccr1, Ccr2, Ccr4, Ccr6, Ccr7, Cx3cr1, Gpr17, Ppbp, S1pr3, S1pr4, Sucnr1]
GO:0032103	positive regulation of response to external stimulus	GO_BiologicalProcess-EBI-UniProt-GOA_04.09.2018_00h00	2.72312e-09	2.0968e-07	3.31953e-11	4.31538e-10	[3, 4, 5]	Group13	9.03614	15	[Adora3, C3, C3ar1, C5ar1, Ccl19, Ccl2, Ccl21a, Ccl27a, Ccl3, Ccl5, Ccr2, Ccr7, Cxcl1, Cxcl12, Sucnr1]
GO:0032611	interleukin-1 beta production	GO_BiologicalProcess-EBI-UniProt-GOA_04.09.2018_00h00	0.000516196	0.021164	3.31953e-11	4.31538e-10	[4]	Group13	9.61539	5	[Ccl19, Ccl3, Ccr7, S1pr3, Sucnr1]
GO:0002685	regulation of leukocyte migration	GO_BiologicalProcess-EBI-UniProt-GOA_04.09.2018_00h00	1.74435e-12	1.39548e-10	3.31953e-11	4.31538e-10	[3, 4, 5, 6, 7]	Group13	15	15	[Adora1, Adora3, Anxa1, C3ar1, C5ar1, Ccl2, Ccl21a, Ccl27a, Ccl5, Ccr2, Ccr6, Ccr7, Gpr18, P2ry12, S1pr4]
GO:0050727	regulation of inflammatory response	GO_BiologicalProcess-EBI-UniProt-GOA_04.09.2018_00h00	0.000806992	0.0290517	3.31953e-11	4.31538e-10	[4, 5, 6]	Group13	4.29185	10	[Adora1, Adora3, Anxa1, C3, Ccl3, Ccr2, Ccr7, Gpr17, S1pr4, Sucnr1]
GO:0002886	regulation of myeloid leukocyte mediated immunity	GO_BiologicalProcess-EBI-UniProt-GOA_04.09.2018_00h00	5.72461e-05	0.00320578	3.31953e-11	4.31538e-10	[5, 6]	Group13	15.1515	5	[Adora3, C3, Ccr2, Cxcl1, Cxcl5]
GO:0050729	positive regulation of inflammatory response	GO_BiologicalProcess-EBI-UniProt-GOA_04.09.2018_00h00	0.000758024	0.0288049	3.31953e-11	4.31538e-10	[4, 5, 6, 7]	Group13	7.05882	6	[Adora3, C3, Ccl3, Ccr2, Ccr7, Sucnr1]
GO:0002888	positive regulation of myeloid leukocyte mediated immunity	GO_BiologicalProcess-EBI-UniProt-GOA_04.09.2018_00h00	0.00146612	0.0469159	3.31953e-11	4.31538e-10	[5, 6, 7]	Group13	16.6667	3	[Adora3, C3, Cxcl1]
GO:0040012	regulation of locomotion	GO_BiologicalProcess-EBI-UniProt-GOA_04.09.2018_00h00	1.25821e-08	9.56237e-07	9.83395e-13	1.37675e-11	[2, 3]	Group14	5.26316	22	[Adora1, Adora3, Anxa1, C3ar1, C5ar1, Ccl19, Ccl2, Ccl21a, Ccl27a, Ccl5, Ccr2, Ccr4, Ccr6, Ccr7, Cxcl12, Cxcr4, Drd2, Gpr18, P2ry12, S1pr4, Sst, Sucnr1]
GO:0040017	positive regulation of locomotion	GO_BiologicalProcess-EBI-UniProt-GOA_04.09.2018_00h00	3.32293e-06	0.00021599	9.83395e-13	1.37675e-11	[2, 3, 4]	Group14	6.07477	13	[Adora3, C3ar1, C5ar1, Ccl19, Ccl2, Ccl21a, Ccl27a, Ccl5, Ccr2, Ccr6, Ccr7, Cxcl12, Sucnr1]
GO:0006935	chemotaxis	GO_BiologicalProcess-EBI-UniProt-GOA_04.09.2018_00h00	2.10795e-24	1.79176e-22	9.83395e-13	1.37675e-11	[3, 4]	Group14	10.9756	36	[Ackr2, App, C3ar1, C5ar1, Ccl12, Ccl19, Ccl2, Ccl20, Ccl21a, Ccl25, Ccl27a, Ccl3, Ccl5, Ccr1, Ccr10, Ccr2, Ccr3, Ccr4, Ccr6, Ccr7, Ccr8, Ccr9, Cnr2, Cx3cr1, Cxcl12, Cxcl13, Cxcl16, Cxcl3, Cxcr4, Cxcr5, Fpr2, Gpr18, Ptgdr2, S1pr1, Sucnr1, Xcr1]
GO:0016477	cell migration	GO_BiologicalProcess-EBI-UniProt-GOA_04.09.2018_00h00	1.52e-10	1.2008e-08	9.83395e-13	1.37675e-11	[3, 4]	Group14	4.27136	34	[Adora1, Adora3, Anxa1, C3ar1, C5ar1, Ccl12, Ccl19, Ccl2, Ccl20, Ccl21a, Ccl25, Ccl27a, Ccl3, Ccl5, Ccr1, Ccr2, Ccr4, Ccr6, Ccr7, Cnr2, Cx3cr1, Cxcl12, Cxcl13, Cxcl16, Cxcl3, Cxcr4, Cxcr5, Drd2, Gpr18, P2ry12, Ppbp, S1pr1, S1pr4, Sst]
GO:0032101	regulation of response to external stimulus	GO_BiologicalProcess-EBI-UniProt-GOA_04.09.2018_00h00	6.77395e-08	4.67402e-06	9.83395e-13	1.37675e-11	[3, 4]	Group14	4.79303	22	[Adora1, Adora3, Anxa1, C3, C3ar1, C5ar1, Ccl19, Ccl2, Ccl21a, Ccl27a, Ccl3, Ccl5, Ccr2, Ccr7, Cxcl1, Cxcl12, Cxcl5, Drd2, Gpr17, Gpr18, S1pr4, Sucnr1]
GO:0050900	leukocyte migration	GO_BiologicalProcess-EBI-UniProt-GOA_04.09.2018_00h00	5.41739e-23	4.55061e-21	9.83395e-13	1.37675e-11	[2, 4, 5]	Group14	14.4279	29	[Adora1, Adora3, Anxa1, C3ar1, C5ar1, Ccl12, Ccl19, Ccl2, Ccl20, Ccl21a, Ccl25, Ccl27a, Ccl3, Ccl5, Ccr1, Ccr2, Ccr6, Ccr7, Cnr2, Cx3cr1, Cxcl13, Cxcl16, Cxcl3, Cxcr5, Gpr18, P2ry12, Ppbp, S1pr1, S1pr4]
GO:0006954	inflammatory response	GO_BiologicalProcess-EBI-UniProt-GOA_04.09.2018_00h00	1.91553e-07	1.30256e-05	9.83395e-13	1.37675e-11	[4]	Group14	5.16304	19	[Adora1, Adora3, Agtr2, Anxa1, C3, Ccl12, Ccl3, Ccl5, Ccr1, Ccr2, Ccr4, Ccr6, Ccr7, Cx3cr1, Gpr17, Ppbp, S1pr3, S1pr4, Sucnr1]
GO:0032103	positive regulation of response to external stimulus	GO_BiologicalProcess-EBI-UniProt-GOA_04.09.2018_00h00	2.72312e-09	2.0968e-07	9.83395e-13	1.37675e-11	[3, 4, 5]	Group14	9.03614	15	[Adora3, C3, C3ar1, C5ar1, Ccl19, Ccl2, Ccl21a, Ccl27a, Ccl3, Ccl5, Ccr2, Ccr7, Cxcl1, Cxcl12, Sucnr1]
GO:0050920	regulation of chemotaxis	GO_BiologicalProcess-EBI-UniProt-GOA_04.09.2018_00h00	1.53518e-09	1.19744e-07	9.83395e-13	1.37675e-11	[3, 4, 5]	Group14	13.1868	12	[C3ar1, C5ar1, Ccl19, Ccl2, Ccl21a, Ccl27a, Ccl5, Ccr2, Ccr7, Cxcl12, Gpr18, Sucnr1]
GO:0010574	regulation of vascular endothelial growth factor production	GO_BiologicalProcess-EBI-UniProt-GOA_04.09.2018_00h00	4.18405e-05	0.00242675	9.83395e-13	1.37675e-11	[4, 5]	Group14	25	4	[C3ar1, C5ar1, Ccl2, Ccr2]
GO:2000147	positive regulation of cell motility	GO_BiologicalProcess-EBI-UniProt-GOA_04.09.2018_00h00	4.73103e-05	0.00269669	9.83395e-13	1.37675e-11	[3, 4, 5, 6]	Group14	5.52764	11	[Adora3, C3ar1, C5ar1, Ccl2, Ccl21a, Ccl27a, Ccl5, Ccr2, Ccr6, Ccr7, Cxcl12]
GO:0030595	leukocyte chemotaxis	GO_BiologicalProcess-EBI-UniProt-GOA_04.09.2018_00h00	5.72589e-18	4.69523e-16	9.83395e-13	1.37675e-11	[3, 5, 6]	Group14	18.018	20	[C3ar1, C5ar1, Ccl12, Ccl19, Ccl2, Ccl21a, Ccl27a, Ccl3, Ccl5, Ccr1, Ccr2, Ccr7, Cnr2, Cx3cr1, Cxcl13, Cxcl16, Cxcl3, Cxcr5, Gpr18, S1pr1]
GO:0071674	mononuclear cell migration	GO_BiologicalProcess-EBI-UniProt-GOA_04.09.2018_00h00	1.39437e-08	1.04578e-06	9.83395e-13	1.37675e-11	[3, 5, 6]	Group14	29.1667	7	[C3ar1, C5ar1, Ccl12, Ccl2, Ccl27a, Ccl5, Ccr2]
GO:0072676	lymphocyte migration	GO_BiologicalProcess-EBI-UniProt-GOA_04.09.2018_00h00	3.19542e-08	2.23679e-06	9.83395e-13	1.37675e-11	[3, 5, 6]	Group14	16.0714	9	[Ccl2, Ccl20, Ccl21a, Ccl27a, Ccr2, Ccr6, Cxcl13, Cxcl16, S1pr1]
GO:0097529	myeloid leukocyte migration	GO_BiologicalProcess-EBI-UniProt-GOA_04.09.2018_00h00	3.08608e-08	2.19111e-06	9.83395e-13	1.37675e-11	[3, 5, 6]	Group14	11.5789	11	[C3ar1, C5ar1, Ccl12, Ccl2, Ccl3, Ccl5, Ccr2, Ccr7, Cx3cr1, Cxcl3, P2ry12]
GO:0002685	regulation of leukocyte migration	GO_BiologicalProcess-EBI-UniProt-GOA_04.09.2018_00h00	1.74435e-12	1.39548e-10	9.83395e-13	1.37675e-11	[3, 4, 5, 6, 7]	Group14	15	15	[Adora1, Adora3, Anxa1, C3ar1, C5ar1, Ccl2, Ccl21a, Ccl27a, Ccl5, Ccr2, Ccr6, Ccr7, Gpr18, P2ry12, S1pr4]
GO:0030334	regulation of cell migration	GO_BiologicalProcess-EBI-UniProt-GOA_04.09.2018_00h00	1.53281e-08	1.13428e-06	9.83395e-13	1.37675e-11	[4, 5, 6]	Group14	5.73066	20	[Adora1, Adora3, Anxa1, C3ar1, C5ar1, Ccl2, Ccl21a, Ccl27a, Ccl5, Ccr2, Ccr4, Ccr6, Ccr7, Cxcl12, Cxcr4, Drd2, Gpr18, P2ry12, S1pr4, Sst]
GO:0050727	regulation of inflammatory response	GO_BiologicalProcess-EBI-UniProt-GOA_04.09.2018_00h00	0.000806992	0.0290517	9.83395e-13	1.37675e-11	[4, 5, 6]	Group14	4.29185	10	[Adora1, Adora3, Anxa1, C3, Ccl3, Ccr2, Ccr7, Gpr17, S1pr4, Sucnr1]
GO:0050729	positive regulation of inflammatory response	GO_BiologicalProcess-EBI-UniProt-GOA_04.09.2018_00h00	0.000758024	0.0288049	9.83395e-13	1.37675e-11	[4, 5, 6, 7]	Group14	7.05882	6	[Adora3, C3, Ccl3, Ccr2, Ccr7, Sucnr1]
GO:0002548	monocyte chemotaxis	GO_BiologicalProcess-EBI-UniProt-GOA_04.09.2018_00h00	5.12483e-06	0.000327989	9.83395e-13	1.37675e-11	[4, 6, 7]	Group14	40	4	[Ccl12, Ccl2, Ccl5, Ccr2]
GO:0048247	lymphocyte chemotaxis	GO_BiologicalProcess-EBI-UniProt-GOA_04.09.2018_00h00	1.39109e-05	0.000834651	9.83395e-13	1.37675e-11	[4, 6, 7]	Group14	20	5	[Ccl21a, Ccl27a, Ccr2, Cxcl13, Cxcl16]
GO:1905517	macrophage migration	GO_BiologicalProcess-EBI-UniProt-GOA_04.09.2018_00h00	2.24161e-06	0.000147946	9.83395e-13	1.37675e-11	[4, 6, 7]	Group14	19.3548	6	[C3ar1, C5ar1, Ccl2, Ccl3, Cx3cr1, P2ry12]
GO:0002688	regulation of leukocyte chemotaxis	GO_BiologicalProcess-EBI-UniProt-GOA_04.09.2018_00h00	1.93033e-08	1.38984e-06	9.83395e-13	1.37675e-11	[4, 5, 6, 7, 8]	Group14	16.9811	9	[C3ar1, C5ar1, Ccl2, Ccl21a, Ccl27a, Ccl5, Ccr2, Ccr7, Gpr18]
GO:0071621	granulocyte chemotaxis	GO_BiologicalProcess-EBI-UniProt-GOA_04.09.2018_00h00	0.000471346	0.0197966	9.83395e-13	1.37675e-11	[4, 5, 6, 7, 8]	Group14	9.80392	5	[C3ar1, C5ar1, Ccl2, Ccr7, Cxcl3]
GO:1905521	regulation of macrophage migration	GO_BiologicalProcess-EBI-UniProt-GOA_04.09.2018_00h00	0.000225631	0.0108303	9.83395e-13	1.37675e-11	[4, 5, 6, 7, 8]	Group14	16.6667	4	[C3ar1, C5ar1, Ccl2, P2ry12]
GO:0001525	angiogenesis	GO_BiologicalProcess-EBI-UniProt-GOA_04.09.2018_00h00	6.09919e-05	0.00335456	9.83395e-13	1.37675e-11	[3, 4, 5, 6, 7, 8, 9, 10]	Group14	4.62633	13	[Aplnr, C3, C3ar1, C5ar1, Ccl12, Ccl2, Ccr2, Ccr3, Ccr4, Cx3cr1, Cxcl12, Cxcr4, S1pr1]
GO:0071677	positive regulation of mononuclear cell migration	GO_BiologicalProcess-EBI-UniProt-GOA_04.09.2018_00h00	3.80952e-07	2.55238e-05	9.83395e-13	1.37675e-11	[4, 5, 6, 7, 8, 9]	Group14	66.6667	4	[Ccl2, Ccl27a, Ccl5, Ccr2]
GO:2000404	regulation of T cell migration	GO_BiologicalProcess-EBI-UniProt-GOA_04.09.2018_00h00	0.000548339	0.0219335	9.83395e-13	1.37675e-11	[5, 6, 7, 8, 9]	Group14	13.3333	4	[Ccl21a, Ccl27a, Ccr2, Ccr6]
GO:0045765	regulation of angiogenesis	GO_BiologicalProcess-EBI-UniProt-GOA_04.09.2018_00h00	0.000333215	0.0149947	9.83395e-13	1.37675e-11	[4, 5, 6, 7, 8, 9, 10, 11]	Group14	5.92593	8	[Aplnr, C3, C3ar1, C5ar1, Ccl2, Ccr2, Ccr3, Cx3cr1]

## Sheet: Cluster 6 ClueGO
GOID	GOTerm	Ontology Source	Term PValue	Term PValue Corrected with Bonferroni step down	Group PValue	Group PValue Corrected with Bonferroni step down	GOLevels	GOGroups	% Associated Genes	Nr. Genes	Associated Genes Found
GO:0008277	regulation of G-protein coupled receptor protein signaling pathway	GO_BiologicalProcess-EBI-UniProt-GOA_04.09.2018_00h00	0.0134646	0.0403939	0.0134646	0.0134646	[4, 5, 6]	Group0	6.12245	3	[Grk2, Grp, Htr2b]
GO:0033555	multicellular organismal response to stress	GO_BiologicalProcess-EBI-UniProt-GOA_04.09.2018_00h00	0.00188776	0.0283164	0.00188776	0.00566328	[2, 3]	Group1	5.74713	5	[Htr2c, Kalrn, Nmur2, Tac1, Tacr1]
GO:0071214	cellular response to abiotic stimulus	GO_BiologicalProcess-EBI-UniProt-GOA_04.09.2018_00h00	0.00265237	0.029176	0.00265237	0.00530473	[3, 4]	Group2	5.31915	5	[Bdkrb2, Gna11, Gpr68, Grm1, Opn4]
GO:0007186	G-protein coupled receptor signaling pathway	GO_BiologicalProcess-EBI-UniProt-GOA_04.09.2018_00h00	7.8499e-31	4.31744e-29	2.60646e-25	2.34581e-24	[3, 4, 5]	Group3	14.346	34	[Adra1a, Adra1d, Anxa1, Edn1, Ednra, Ednrb, F2r, Ffar2, Ffar3, Fpr-rs7, Fpr2, Gcg, Gcgr, Gna11, Gna15, Gnaq, Golt1a, Gpr4, Gprc6a, Grk2, Grp, Grpr, Hcrtr2, Htr2b, Htr2c, Kiss1, Lpar1, Lpar2, Lpar3, Nmur1, Nmur2, Ntsr2, Opn4, Ptger1]
GO:0007200	phospholipase C-activating G-protein coupled receptor signaling pathway	GO_BiologicalProcess-EBI-UniProt-GOA_04.09.2018_00h00	1.78736e-16	9.65172e-15	2.60646e-25	2.34581e-24	[4, 5, 6]	Group3	36.3636	12	[Adra1a, Adra1d, Edn1, Fpr2, Gna11, Gna15, Gnaq, Grp, Grpr, Hcrtr2, Htr2c, Ntsr2]
GO:0010827	regulation of glucose transmembrane transport	GO_BiologicalProcess-EBI-UniProt-GOA_04.09.2018_00h00	0.0201763	0.0403527	2.60646e-25	2.34581e-24	[5, 6, 9, 10]	Group3	5.26316	3	[Edn1, Ednra, Ffar3]
GO:0006874	cellular calcium ion homeostasis	GO_BiologicalProcess-EBI-UniProt-GOA_04.09.2018_00h00	0.00153293	0.0260599	2.60646e-25	2.34581e-24	[7, 9]	Group3	4.19162	7	[Edn1, Edn3, F2r, F2rl1, Gna15, Htr2c, Xcl1]
GO:0051482	positive regulation of cytosolic calcium ion concentration involved in phospholipase C-activating G-protein coupled signaling pathway	GO_BiologicalProcess-EBI-UniProt-GOA_04.09.2018_00h00	2.00489e-05	0.000721759	2.60646e-25	2.34581e-24	[5, 6, 7, 10, 12]	Group3	50	3	[Edn1, Gna15, Htr2c]
GO:0000187	activation of MAPK activity	GO_BiologicalProcess-EBI-UniProt-GOA_04.09.2018_00h00	1.78799e-06	7.68837e-05	2.53838e-07	1.26919e-06	[7, 8, 9, 10, 11, 12, 13]	Group4	12.069	7	[Grm1, Lpar1, Lpar2, Lpar3, Prok1, Prok2, Trh]
GO:0061098	positive regulation of protein tyrosine kinase activity	GO_BiologicalProcess-EBI-UniProt-GOA_04.09.2018_00h00	0.00251092	0.0301311	2.53838e-07	1.26919e-06	[8, 9, 10, 11, 12]	Group4	11.1111	3	[Adra1a, Adra1d, Grm5]
GO:0043085	positive regulation of catalytic activity	GO_BiologicalProcess-EBI-UniProt-GOA_04.09.2018_00h00	3.74883e-06	0.000153702	2.53838e-07	1.26919e-06	[4]	Group4	4.09836	15	[Adra1a, Adra1d, Casr, Edn2, Gcg, Grm1, Grm5, Htr2a, Kalrn, Lpar1, Lpar2, Lpar3, Prok1, Prok2, Trh]
GO:0033674	positive regulation of kinase activity	GO_BiologicalProcess-EBI-UniProt-GOA_04.09.2018_00h00	5.58e-07	2.5668e-05	2.53838e-07	1.26919e-06	[6, 7, 8, 9]	Group4	6.18557	12	[Adra1a, Adra1d, Gcg, Grm1, Grm5, Htr2a, Lpar1, Lpar2, Lpar3, Prok1, Prok2, Trh]
GO:0043410	positive regulation of MAPK cascade	GO_BiologicalProcess-EBI-UniProt-GOA_04.09.2018_00h00	1.63622e-07	7.69023e-06	2.53838e-07	1.26919e-06	[5, 6, 7, 8, 9, 10, 11]	Group4	5.69106	14	[Adra1a, Adra1d, F2r, F2rl1, Gcg, Grm1, Hcrtr1, Lpar1, Lpar2, Lpar3, Nmb, Prok1, Prok2, Trh]
GO:0050731	positive regulation of peptidyl-tyrosine phosphorylation	GO_BiologicalProcess-EBI-UniProt-GOA_04.09.2018_00h00	0.00332132	0.0332132	2.53838e-07	1.26919e-06	[7, 8, 9, 10, 11]	Group4	5.05051	5	[Adra1a, Adra1d, Ghrl, Grm5, Htr2a]
GO:0030318	melanocyte differentiation	GO_BiologicalProcess-EBI-UniProt-GOA_04.09.2018_00h00	0.000370986	0.00964563	2.28817e-07	1.3729e-06	[4, 5]	Group5	11.7647	4	[Edn3, Ednrb, Gna11, Gnaq]
GO:0007212	dopamine receptor signaling pathway	GO_BiologicalProcess-EBI-UniProt-GOA_04.09.2018_00h00	0.00103038	0.0216379	2.28817e-07	1.3729e-06	[4, 5, 6]	Group5	15	3	[Gna11, Gnaq, Ptger1]
GO:0019932	second-messenger-mediated signaling	GO_BiologicalProcess-EBI-UniProt-GOA_04.09.2018_00h00	0.00128591	0.0244322	2.28817e-07	1.3729e-06	[4, 5, 6]	Group5	4.32099	7	[Anxa1, Gcg, Gnaq, Gprc6a, Grm5, Ptger1, Tbxa2r]
GO:0007188	adenylate cyclase-modulating G-protein coupled receptor signaling pathway	GO_BiologicalProcess-EBI-UniProt-GOA_04.09.2018_00h00	7.292e-08	3.50016e-06	2.28817e-07	1.3729e-06	[5, 6, 7]	Group5	11.6883	9	[Anxa1, Edn1, Ednra, Ffar3, Gcg, Gcgr, Gnaq, Lpar1, Ptger1]
GO:0007193	adenylate cyclase-inhibiting G-protein coupled receptor signaling pathway	GO_BiologicalProcess-EBI-UniProt-GOA_04.09.2018_00h00	7.71714e-05	0.00254666	2.28817e-07	1.3729e-06	[6, 7, 8]	Group5	17.3913	4	[Edn1, Ednra, Ffar3, Lpar1]
GO:0014032	neural crest cell development	GO_BiologicalProcess-EBI-UniProt-GOA_04.09.2018_00h00	0.000662848	0.0165712	2.28817e-07	1.3729e-06	[5, 6, 7, 8, 9]	Group5	7.24638	5	[Edn1, Edn3, Ednra, Ednrb, Htr2b]
GO:0007189	adenylate cyclase-activating G-protein coupled receptor signaling pathway	GO_BiologicalProcess-EBI-UniProt-GOA_04.09.2018_00h00	0.00162717	0.0260347	2.28817e-07	1.3729e-06	[6, 7, 8, 9]	Group5	8	4	[Anxa1, Gcg, Gnaq, Ptger1]
GO:0010827	regulation of glucose transmembrane transport	GO_BiologicalProcess-EBI-UniProt-GOA_04.09.2018_00h00	0.0201763	0.0403527	2.28817e-07	1.3729e-06	[5, 6, 9, 10]	Group5	5.26316	3	[Edn1, Ednra, Ffar3]
GO:0000187	activation of MAPK activity	GO_BiologicalProcess-EBI-UniProt-GOA_04.09.2018_00h00	1.78799e-06	7.68837e-05	1.25667e-06	5.02666e-06	[7, 8, 9, 10, 11, 12, 13]	Group6	12.069	7	[Grm1, Lpar1, Lpar2, Lpar3, Prok1, Prok2, Trh]
GO:0043085	positive regulation of catalytic activity	GO_BiologicalProcess-EBI-UniProt-GOA_04.09.2018_00h00	3.74883e-06	0.000153702	1.25667e-06	5.02666e-06	[4]	Group6	4.09836	15	[Adra1a, Adra1d, Casr, Edn2, Gcg, Grm1, Grm5, Htr2a, Kalrn, Lpar1, Lpar2, Lpar3, Prok1, Prok2, Trh]
GO:1903523	negative regulation of blood circulation	GO_BiologicalProcess-EBI-UniProt-GOA_04.09.2018_00h00	0.000882304	0.0194107	1.25667e-06	5.02666e-06	[3, 4, 5, 6]	Group6	15.7895	3	[Adra1a, Adra1d, F2r]
GO:1903524	positive regulation of blood circulation	GO_BiologicalProcess-EBI-UniProt-GOA_04.09.2018_00h00	0.000197535	0.00572851	1.25667e-06	5.02666e-06	[3, 4, 5, 6]	Group6	13.7931	4	[Adra1a, Adra1d, F2r, F2rl1]
GO:0007266	Rho protein signal transduction	GO_BiologicalProcess-EBI-UniProt-GOA_04.09.2018_00h00	9.71938e-05	0.00301301	1.25667e-06	5.02666e-06	[6, 7, 8]	Group6	10.8696	5	[F2r, F2rl1, Kalrn, Lpar1, Lpar2]
GO:0070371	ERK1 and ERK2 cascade	GO_BiologicalProcess-EBI-UniProt-GOA_04.09.2018_00h00	0.000191099	0.00573296	1.25667e-06	5.02666e-06	[5, 6, 7, 9, 10]	Group6	5.9322	7	[F2r, F2rl1, Gcg, Hcrtr1, Htr2b, Nmb, Trh]
GO:0033674	positive regulation of kinase activity	GO_BiologicalProcess-EBI-UniProt-GOA_04.09.2018_00h00	5.58e-07	2.5668e-05	1.25667e-06	5.02666e-06	[6, 7, 8, 9]	Group6	6.18557	12	[Adra1a, Adra1d, Gcg, Grm1, Grm5, Htr2a, Lpar1, Lpar2, Lpar3, Prok1, Prok2, Trh]
GO:0043410	positive regulation of MAPK cascade	GO_BiologicalProcess-EBI-UniProt-GOA_04.09.2018_00h00	1.63622e-07	7.69023e-06	1.25667e-06	5.02666e-06	[5, 6, 7, 8, 9, 10, 11]	Group6	5.69106	14	[Adra1a, Adra1d, F2r, F2rl1, Gcg, Grm1, Hcrtr1, Lpar1, Lpar2, Lpar3, Nmb, Prok1, Prok2, Trh]
GO:0070374	positive regulation of ERK1 and ERK2 cascade	GO_BiologicalProcess-EBI-UniProt-GOA_04.09.2018_00h00	0.000708155	0.0169957	1.25667e-06	5.02666e-06	[6, 7, 8, 9, 10, 11, 12]	Group6	7.14286	5	[F2r, F2rl1, Gcg, Hcrtr1, Nmb]
GO:0002385	mucosal immune response	GO_BiologicalProcess-EBI-UniProt-GOA_04.09.2018_00h00	0.0003439	0.00962921	2.2129e-12	1.54903e-11	[4]	Group7	21.4286	3	[Ffar2, Ffar3, Xcl1]
GO:0070542	response to fatty acid	GO_BiologicalProcess-EBI-UniProt-GOA_04.09.2018_00h00	9.18864e-05	0.00294037	2.2129e-12	1.54903e-11	[4, 5]	Group7	16.6667	4	[Ffar1, Ffar2, Ffar3, P2ry6]
GO:0045776	negative regulation of blood pressure	GO_BiologicalProcess-EBI-UniProt-GOA_04.09.2018_00h00	0.0022484	0.0292293	2.2129e-12	1.54903e-11	[4, 6]	Group7	11.5385	3	[Adra1a, Adra1d, Ffar3]
GO:0046879	hormone secretion	GO_BiologicalProcess-EBI-UniProt-GOA_04.09.2018_00h00	1.35846e-05	0.000516215	2.2129e-12	1.54903e-11	[4, 5, 7]	Group7	5.55556	10	[Agtr1a, Ffar1, Ffar2, Ffar3, Gcg, Ghrl, Ghsr, Gpr68, Htr2c, Kalrn]
GO:0002720	positive regulation of cytokine production involved in immune response	GO_BiologicalProcess-EBI-UniProt-GOA_04.09.2018_00h00	0.00340927	0.0306834	2.2129e-12	1.54903e-11	[4, 5, 6, 7]	Group7	10	3	[Ffar2, Ffar3, Xcl1]
GO:0007188	adenylate cyclase-modulating G-protein coupled receptor signaling pathway	GO_BiologicalProcess-EBI-UniProt-GOA_04.09.2018_00h00	7.292e-08	3.50016e-06	2.2129e-12	1.54903e-11	[5, 6, 7]	Group7	11.6883	9	[Anxa1, Edn1, Ednra, Ffar3, Gcg, Gcgr, Gnaq, Lpar1, Ptger1]
GO:0002791	regulation of peptide secretion	GO_BiologicalProcess-EBI-UniProt-GOA_04.09.2018_00h00	4.40305e-06	0.000176122	2.2129e-12	1.54903e-11	[5, 6, 7, 8]	Group7	5.08475	12	[Agtr1a, F2r, F2rl1, Ffar1, Ffar2, Ffar3, Gcg, Ghrl, Gpr68, Htr2b, Htr2c, Kalrn]
GO:0007193	adenylate cyclase-inhibiting G-protein coupled receptor signaling pathway	GO_BiologicalProcess-EBI-UniProt-GOA_04.09.2018_00h00	7.71714e-05	0.00254666	2.2129e-12	1.54903e-11	[6, 7, 8]	Group7	17.3913	4	[Edn1, Ednra, Ffar3, Lpar1]
GO:0014032	neural crest cell development	GO_BiologicalProcess-EBI-UniProt-GOA_04.09.2018_00h00	0.000662848	0.0165712	2.2129e-12	1.54903e-11	[5, 6, 7, 8, 9]	Group7	7.24638	5	[Edn1, Edn3, Ednra, Ednrb, Htr2b]
GO:0010827	regulation of glucose transmembrane transport	GO_BiologicalProcess-EBI-UniProt-GOA_04.09.2018_00h00	0.0201763	0.0403527	2.2129e-12	1.54903e-11	[5, 6, 9, 10]	Group7	5.26316	3	[Edn1, Ednra, Ffar3]
GO:0051482	positive regulation of cytosolic calcium ion concentration involved in phospholipase C-activating G-protein coupled signaling pathway	GO_BiologicalProcess-EBI-UniProt-GOA_04.09.2018_00h00	2.00489e-05	0.000721759	2.2129e-12	1.54903e-11	[5, 6, 7, 10, 12]	Group7	50	3	[Edn1, Gna15, Htr2c]
GO:0061098	positive regulation of protein tyrosine kinase activity	GO_BiologicalProcess-EBI-UniProt-GOA_04.09.2018_00h00	0.00251092	0.0301311	1.71692e-16	1.37354e-15	[8, 9, 10, 11, 12]	Group8	11.1111	3	[Adra1a, Adra1d, Grm5]
GO:0003014	renal system process	GO_BiologicalProcess-EBI-UniProt-GOA_04.09.2018_00h00	0.00474898	0.0379919	1.71692e-16	1.37354e-15	[3]	Group8	5.97015	4	[Agtr1a, Edn1, F2r, F2rl1]
GO:0044057	regulation of system process	GO_BiologicalProcess-EBI-UniProt-GOA_04.09.2018_00h00	6.20434e-07	2.79195e-05	1.71692e-16	1.37354e-15	[3, 4]	Group8	4.73186	15	[Adra1a, Adra1d, Agtr1a, Chrm3, Edn1, Edn2, F2r, F2rl1, Ffar3, Grk2, Grm1, Htr2c, Tacr1, Tacr2, Tbxa2r]
GO:0002385	mucosal immune response	GO_BiologicalProcess-EBI-UniProt-GOA_04.09.2018_00h00	0.0003439	0.00962921	1.71692e-16	1.37354e-15	[4]	Group8	21.4286	3	[Ffar2, Ffar3, Xcl1]
GO:0008015	blood circulation	GO_BiologicalProcess-EBI-UniProt-GOA_04.09.2018_00h00	9.90556e-10	5.15089e-08	1.71692e-16	1.37354e-15	[4]	Group8	6.43939	17	[Adra1a, Adra1d, Agtr1a, Agtr1b, Avpr1a, Avpr1b, Bdkrb2, Edn1, Ednra, Ednrb, F2r, F2rl1, Ffar3, Grk2, Oxtr, Qrfp, Tbxa2r]
GO:0008217	regulation of blood pressure	GO_BiologicalProcess-EBI-UniProt-GOA_04.09.2018_00h00	1.00631e-10	5.33344e-09	1.71692e-16	1.37354e-15	[3, 5]	Group8	11.4035	13	[Adra1a, Adra1d, Agtr1a, Agtr1b, Avpr1a, Avpr1b, Edn1, Ednrb, F2r, F2rl1, Ffar3, Oxtr, Qrfp]
GO:0043085	positive regulation of catalytic activity	GO_BiologicalProcess-EBI-UniProt-GOA_04.09.2018_00h00	3.74883e-06	0.000153702	1.71692e-16	1.37354e-15	[4]	Group8	4.09836	15	[Adra1a, Adra1d, Casr, Edn2, Gcg, Grm1, Grm5, Htr2a, Kalrn, Lpar1, Lpar2, Lpar3, Prok1, Prok2, Trh]
GO:0044060	regulation of endocrine process	GO_BiologicalProcess-EBI-UniProt-GOA_04.09.2018_00h00	0.00200366	0.0280512	1.71692e-16	1.37354e-15	[4, 5]	Group8	12	3	[Agtr1a, F2r, F2rl1]
GO:0051047	positive regulation of secretion	GO_BiologicalProcess-EBI-UniProt-GOA_04.09.2018_00h00	0.000784465	0.0180427	1.71692e-16	1.37354e-15	[3, 4, 5, 6]	Group8	4.12371	8	[Agtr1a, Edn1, F2rl1, Ffar1, Gcg, Gpr68, Htr2b, P2ry2]
GO:0070542	response to fatty acid	GO_BiologicalProcess-EBI-UniProt-GOA_04.09.2018_00h00	9.18864e-05	0.00294037	1.71692e-16	1.37354e-15	[4, 5]	Group8	16.6667	4	[Ffar1, Ffar2, Ffar3, P2ry6]
GO:1903522	regulation of blood circulation	GO_BiologicalProcess-EBI-UniProt-GOA_04.09.2018_00h00	0.000346874	0.0093656	1.71692e-16	1.37354e-15	[4, 5]	Group8	5.38462	7	[Adra1a, Adra1d, F2r, F2rl1, Ffar3, Grk2, Tbxa2r]
GO:1903523	negative regulation of blood circulation	GO_BiologicalProcess-EBI-UniProt-GOA_04.09.2018_00h00	0.000882304	0.0194107	1.71692e-16	1.37354e-15	[3, 4, 5, 6]	Group8	15.7895	3	[Adra1a, Adra1d, F2r]
GO:1903524	positive regulation of blood circulation	GO_BiologicalProcess-EBI-UniProt-GOA_04.09.2018_00h00	0.000197535	0.00572851	1.71692e-16	1.37354e-15	[3, 4, 5, 6]	Group8	13.7931	4	[Adra1a, Adra1d, F2r, F2rl1]
GO:0045776	negative regulation of blood pressure	GO_BiologicalProcess-EBI-UniProt-GOA_04.09.2018_00h00	0.0022484	0.0292293	1.71692e-16	1.37354e-15	[4, 6]	Group8	11.5385	3	[Adra1a, Adra1d, Ffar3]
GO:0045777	positive regulation of blood pressure	GO_BiologicalProcess-EBI-UniProt-GOA_04.09.2018_00h00	6.66807e-06	0.000260055	1.71692e-16	1.37354e-15	[4, 6]	Group8	18.5185	5	[Adra1a, Adra1d, Agtr1a, Oxtr, Qrfp]
GO:0001976	neurological system process involved in regulation of systemic arterial blood pressure	GO_BiologicalProcess-EBI-UniProt-GOA_04.09.2018_00h00	0.00119328	0.0238655	1.71692e-16	1.37354e-15	[4, 5, 7]	Group8	14.2857	3	[Adra1a, Adra1d, Agtr1a]
GO:0046879	hormone secretion	GO_BiologicalProcess-EBI-UniProt-GOA_04.09.2018_00h00	1.35846e-05	0.000516215	1.71692e-16	1.37354e-15	[4, 5, 7]	Group8	5.55556	10	[Agtr1a, Ffar1, Ffar2, Ffar3, Gcg, Ghrl, Ghsr, Gpr68, Htr2c, Kalrn]
GO:0002720	positive regulation of cytokine production involved in immune response	GO_BiologicalProcess-EBI-UniProt-GOA_04.09.2018_00h00	0.00340927	0.0306834	1.71692e-16	1.37354e-15	[4, 5, 6, 7]	Group8	10	3	[Ffar2, Ffar3, Xcl1]
GO:0001990	regulation of systemic arterial blood pressure by hormone	GO_BiologicalProcess-EBI-UniProt-GOA_04.09.2018_00h00	8.44228e-07	3.7146e-05	1.71692e-16	1.37354e-15	[4, 6, 8]	Group8	18.1818	6	[Agtr1a, Agtr1b, Avpr1a, Avpr1b, F2r, F2rl1]
GO:0003044	regulation of systemic arterial blood pressure mediated by a chemical signal	GO_BiologicalProcess-EBI-UniProt-GOA_04.09.2018_00h00	9.26393e-09	4.63197e-07	1.71692e-16	1.37354e-15	[5, 7]	Group8	18.6047	8	[Adra1a, Adra1d, Agtr1a, Agtr1b, Avpr1a, Avpr1b, F2r, F2rl1]
GO:0045987	positive regulation of smooth muscle contraction	GO_BiologicalProcess-EBI-UniProt-GOA_04.09.2018_00h00	1.20311e-08	5.89523e-07	1.71692e-16	1.37354e-15	[4, 5, 6, 7, 8]	Group8	55.5556	5	[Adra1a, Adra1d, Chrm3, Edn2, Tbxa2r]
GO:0097746	regulation of blood vessel diameter	GO_BiologicalProcess-EBI-UniProt-GOA_04.09.2018_00h00	2.01199e-06	8.45035e-05	1.71692e-16	1.37354e-15	[6]	Group8	11.8644	7	[Adra1a, Adra1d, Bdkrb2, Ednra, F2r, F2rl1, Tbxa2r]
GO:0002791	regulation of peptide secretion	GO_BiologicalProcess-EBI-UniProt-GOA_04.09.2018_00h00	4.40305e-06	0.000176122	1.71692e-16	1.37354e-15	[5, 6, 7, 8]	Group8	5.08475	12	[Agtr1a, F2r, F2rl1, Ffar1, Ffar2, Ffar3, Gcg, Ghrl, Gpr68, Htr2b, Htr2c, Kalrn]
GO:0002792	negative regulation of peptide secretion	GO_BiologicalProcess-EBI-UniProt-GOA_04.09.2018_00h00	0.0295646	0.0295646	1.71692e-16	1.37354e-15	[4, 5, 6, 7, 8, 9]	Group8	4.54545	3	[F2r, Ghrl, Kalrn]
GO:0006940	regulation of smooth muscle contraction	GO_BiologicalProcess-EBI-UniProt-GOA_04.09.2018_00h00	6.82389e-09	3.48018e-07	1.71692e-16	1.37354e-15	[6, 7]	Group8	25.9259	7	[Adra1a, Adra1d, Chrm3, Edn2, Tacr1, Tacr2, Tbxa2r]
GO:0007266	Rho protein signal transduction	GO_BiologicalProcess-EBI-UniProt-GOA_04.09.2018_00h00	9.71938e-05	0.00301301	1.71692e-16	1.37354e-15	[6, 7, 8]	Group8	10.8696	5	[F2r, F2rl1, Kalrn, Lpar1, Lpar2]
GO:0050714	positive regulation of protein secretion	GO_BiologicalProcess-EBI-UniProt-GOA_04.09.2018_00h00	0.00149117	0.0268411	1.71692e-16	1.37354e-15	[4, 5, 6, 7, 8, 9, 10]	Group8	4.91803	6	[Agtr1a, F2rl1, Ffar1, Gcg, Gpr68, Htr2b]
GO:0070371	ERK1 and ERK2 cascade	GO_BiologicalProcess-EBI-UniProt-GOA_04.09.2018_00h00	0.000191099	0.00573296	1.71692e-16	1.37354e-15	[5, 6, 7, 9, 10]	Group8	5.9322	7	[F2r, F2rl1, Gcg, Hcrtr1, Htr2b, Nmb, Trh]
GO:0010827	regulation of glucose transmembrane transport	GO_BiologicalProcess-EBI-UniProt-GOA_04.09.2018_00h00	0.0201763	0.0403527	1.71692e-16	1.37354e-15	[5, 6, 9, 10]	Group8	5.26316	3	[Edn1, Ednra, Ffar3]
GO:0014068	positive regulation of phosphatidylinositol 3-kinase signaling	GO_BiologicalProcess-EBI-UniProt-GOA_04.09.2018_00h00	0.00573757	0.040163	1.71692e-16	1.37354e-15	[5, 6, 7, 8, 9, 10]	Group8	8.33333	3	[F2, F2r, F2rl1]
GO:0033674	positive regulation of kinase activity	GO_BiologicalProcess-EBI-UniProt-GOA_04.09.2018_00h00	5.58e-07	2.5668e-05	1.71692e-16	1.37354e-15	[6, 7, 8, 9]	Group8	6.18557	12	[Adra1a, Adra1d, Gcg, Grm1, Grm5, Htr2a, Lpar1, Lpar2, Lpar3, Prok1, Prok2, Trh]
GO:0001991	regulation of systemic arterial blood pressure by circulatory renin-angiotensin	GO_BiologicalProcess-EBI-UniProt-GOA_04.09.2018_00h00	2.7729e-05	0.000970516	1.71692e-16	1.37354e-15	[6, 8, 10]	Group8	22.2222	4	[Agtr1a, Agtr1b, F2r, F2rl1]
GO:0002001	renin secretion into blood stream	GO_BiologicalProcess-EBI-UniProt-GOA_04.09.2018_00h00	5.53105e-05	0.00188056	1.71692e-16	1.37354e-15	[4, 6, 7, 8, 9, 10, 12]	Group8	37.5	3	[Agtr1a, F2r, F2rl1]
GO:0006874	cellular calcium ion homeostasis	GO_BiologicalProcess-EBI-UniProt-GOA_04.09.2018_00h00	0.00153293	0.0260599	1.71692e-16	1.37354e-15	[7, 9]	Group8	4.19162	7	[Edn1, Edn3, F2r, F2rl1, Gna15, Htr2c, Xcl1]
GO:0042310	vasoconstriction	GO_BiologicalProcess-EBI-UniProt-GOA_04.09.2018_00h00	1.35899e-05	0.000502826	1.71692e-16	1.37354e-15	[8]	Group8	16.129	5	[Adra1a, Adra1d, Ednra, F2r, Tbxa2r]
GO:0043410	positive regulation of MAPK cascade	GO_BiologicalProcess-EBI-UniProt-GOA_04.09.2018_00h00	1.63622e-07	7.69023e-06	1.71692e-16	1.37354e-15	[5, 6, 7, 8, 9, 10, 11]	Group8	5.69106	14	[Adra1a, Adra1d, F2r, F2rl1, Gcg, Grm1, Hcrtr1, Lpar1, Lpar2, Lpar3, Nmb, Prok1, Prok2, Trh]
GO:0051482	positive regulation of cytosolic calcium ion concentration involved in phospholipase C-activating G-protein coupled signaling pathway	GO_BiologicalProcess-EBI-UniProt-GOA_04.09.2018_00h00	2.00489e-05	0.000721759	1.71692e-16	1.37354e-15	[5, 6, 7, 10, 12]	Group8	50	3	[Edn1, Gna15, Htr2c]
GO:0050731	positive regulation of peptidyl-tyrosine phosphorylation	GO_BiologicalProcess-EBI-UniProt-GOA_04.09.2018_00h00	0.00332132	0.0332132	1.71692e-16	1.37354e-15	[7, 8, 9, 10, 11]	Group8	5.05051	5	[Adra1a, Adra1d, Ghrl, Grm5, Htr2a]
GO:0070374	positive regulation of ERK1 and ERK2 cascade	GO_BiologicalProcess-EBI-UniProt-GOA_04.09.2018_00h00	0.000708155	0.0169957	1.71692e-16	1.37354e-15	[6, 7, 8, 9, 10, 11, 12]	Group8	7.14286	5	[F2r, F2rl1, Gcg, Hcrtr1, Nmb]

## Sheet: Cluster 7 ClueGO
GOID	GOTerm	Ontology Source	Term PValue	Term PValue Corrected with Bonferroni step down	Group PValue	Group PValue Corrected with Bonferroni step down	GOLevels	GOGroups	% Associated Genes	Nr. Genes	Associated Genes Found
GO:0010717	regulation of epithelial to mesenchymal transition	GO_BiologicalProcess-EBI-UniProt-GOA_04.09.2018_00h00	0.000463876	0.000463876	0.000463876	0.000463876	[4, 5, 6, 7, 8, 9]	Group0	9.09091	3	[Tgfb1, Tgfb2, Vegfa]
GO:0050878	regulation of body fluid levels	GO_BiologicalProcess-EBI-UniProt-GOA_04.09.2018_00h00	5.0881e-07	1.01762e-06	1.92544e-08	3.85089e-08	[3]	Group1	4.14747	9	[Apoh, F13a1, F5, Fermt3, Fga, Gas6, Hrg, Pdgfb, Vegfa]
GO:0007596	blood coagulation	GO_BiologicalProcess-EBI-UniProt-GOA_04.09.2018_00h00	2.12499e-07	6.37498e-07	1.92544e-08	3.85089e-08	[3, 5]	Group1	7.44681	7	[Apoh, F13a1, F5, Fermt3, Fga, Gas6, Hrg]
GO:0042060	wound healing	GO_BiologicalProcess-EBI-UniProt-GOA_04.09.2018_00h00	3.30024e-08	1.3201e-07	1.92544e-08	3.85089e-08	[4]	Group1	4.69484	10	[Apoh, F13a1, F5, Fermt3, Fga, Fn1, Gas6, Hrg, Plg, Timp1]
