# Supplementary material for: Autologous micrograft accelerates endogenous wound healing response through ERK-induced cell migration
Source: Cell Death Differ. 2019 Oct 25;27(5):1520–38. doi: 10.1038/s41418-019-0433-3 (PMC7206041; doi:10.1038/s41418-019-0433-3)
Supplement: Supplementary file 13 — Table S4 [file 41418_2019_433_MOESM13_ESM.xlsx]

## Sheet: Samples View Report for Allruns
#Allruns, Samples Report created on 05/31/2019
				Protein Identification Probability
Allruns				gel
#	Identified Proteins (929)	Accession Number	Molecular Weight	BioSample 4
8	Carbonic anhydrase 3 OS=Mus musculus GN=Ca3 PE=1 SV=3	CAH3_MOUSE	29 kDa	1
3	Creatine kinase, muscle OS=Mus musculus GN=Ckm PE=2 SV=1	A2RTA0_MOUSE (+1)	43 kDa	1
14	Myosin-4 OS=Mus musculus GN=Myh4 PE=2 SV=1	MYH4_MOUSE	223 kDa	1
10	Serum albumin OS=Mus musculus GN=Alb PE=1 SV=3	ALBU_MOUSE (+1)	69 kDa	1
2	Beta-globin OS=Mus musculus GN=Hbbt1 PE=1 SV=1	A8DUK4_MOUSE	16 kDa	1
5	Alpha globin 1 OS=Mus musculus GN=haemaglobin alpha 2 PE=1 SV=1	Q91VB8_MOUSE (+1)	15 kDa	1
11	Isoform M1 of Pyruvate kinase PKM OS=Mus musculus GN=Pkm	sp|P52480-2|KPYM_MOUSE	58 kDa	1
12	Triosephosphate isomerase OS=Mus musculus GN=Tpi1 PE=1 SV=4	TPIS_MOUSE	32 kDa	1
7	Fructose-bisphosphate aldolase A OS=Mus musculus GN=Aldoa PE=1 SV=2	ALDOA_MOUSE (+2)	39 kDa	1
6	Beta-enolase OS=Mus musculus GN=Eno3 PE=1 SV=3	ENOB_MOUSE	47 kDa	1
1	Fatty acid-binding protein, adipocyte OS=Mus musculus GN=Fabp4 PE=1 SV=3	FABP4_MOUSE (+1)	15 kDa	1
27	Glyceraldehyde-3-phosphate dehydrogenase OS=Mus musculus GN=Gapdh PE=1 SV=1	A0A0A0MQF6_MOUSE (+2)	39 kDa	1
16	Actin, alpha skeletal muscle OS=Mus musculus GN=Acta1 PE=1 SV=1	ACTS_MOUSE	42 kDa	1
149	Protein Ahnak OS=Mus musculus GN=Ahnak PE=1 SV=1	E9Q616_MOUSE	604 kDa	1
15	Vimentin OS=Mus musculus GN=Vim PE=2 SV=1	Q5FWJ3_MOUSE (+1)	54 kDa	1
28	Alpha-1,4 glucan phosphorylase OS=Mus musculus GN=Pygm PE=1 SV=1	E9PUM3_MOUSE (+1)	88 kDa	1
4	Tropomyosin 1, alpha, isoform CRA_l OS=Mus musculus GN=Tpm1 PE=2 SV=1	Q545Y3_MOUSE (+1)	33 kDa	0.74
25	Myoglobin OS=Mus musculus GN=Mb PE=1 SV=3	MYG_MOUSE (+1)	17 kDa	1
17	Profilin-1 OS=Mus musculus GN=Pfn1 PE=1 SV=2	PROF1_MOUSE (+1)	15 kDa	1
42	Serotransferrin OS=Mus musculus GN=Tf PE=1 SV=1	TRFE_MOUSE	77 kDa	1
41	Glutathione S-transferase Mu 1 OS=Mus musculus GN=Gstm1 PE=1 SV=2	GSTM1_MOUSE	26 kDa	1
21	MCG121569, isoform CRA_a OS=Mus musculus GN=Myl1 PE=2 SV=1	Q545T7_MOUSE (+1)	21 kDa	1
921	MCG1051009 OS=Mus musculus OX=10090 GN=Serpina3k PE=1 SV=1	tr|A0A0R4J0I1|A0A0R4J0I1_MOUSE	?	1
33	Phosphoglycerate mutase 2 OS=Mus musculus GN=Pgam2 PE=2 SV=3	PGAM2_MOUSE (+1)	29 kDa	1
55	Nucleoside diphosphate kinase OS=Mus musculus GN=Gm20390 PE=3 SV=1	E9PZF0_MOUSE	30 kDa	1
19	Actin, cytoplasmic 1 OS=Mus musculus GN=Actb PE=1 SV=1	ACTB_MOUSE (+6)	42 kDa	1
24	Peroxiredoxin-1 OS=Mus musculus GN=Prdx1 PE=1 SV=1	PRDX1_MOUSE	22 kDa	1
39	Peptidyl-prolyl cis-trans isomerase A OS=Mus musculus GN=Ppia PE=1 SV=2	PPIA_MOUSE (+3)	18 kDa	1
37	L-lactate dehydrogenase A chain OS=Mus musculus GN=Ldha PE=1 SV=3	LDHA_MOUSE (+2)	36 kDa	1
32	Peroxiredoxin 6 OS=Mus musculus GN=Prdx6 PE=1 SV=1	Q6GT24_MOUSE (+1)	25 kDa	1
35	Malate dehydrogenase, mitochondrial OS=Mus musculus GN=Mdh2 PE=1 SV=3	MDHM_MOUSE	36 kDa	1
67	14-3-3 protein epsilon OS=Mus musculus GN=Ywhae PE=1 SV=1	1433E_MOUSE (+1)	29 kDa	1
123	Isoform 2 of Adenylate kinase isoenzyme 1 OS=Mus musculus GN=Ak1	sp|Q9R0Y5-2|KAD1_MOUSE (+1)	23 kDa	1
63	Tubulin alpha-1B chain OS=Mus musculus GN=Tuba1b PE=1 SV=2	TBA1B_MOUSE	50 kDa	1
45	Peroxiredoxin-2 OS=Mus musculus GN=Prdx2 PE=1 SV=3	PRDX2_MOUSE	22 kDa	1
34	Myosin regulatory light chain 2, skeletal muscle isoform OS=Mus musculus GN=Mylpf PE=1 SV=3	MLRS_MOUSE (+1)	19 kDa	1
31	Fatty acid-binding protein, epidermal OS=Mus musculus GN=Fabp5 PE=1 SV=3	FABP5_MOUSE (+1)	15 kDa	1
82	Histone H2B (Fragment) OS=Mus musculus GN=Hist1h2bj PE=2 SV=1	A0JLV3_MOUSE (+13)	14 kDa	1
346	Titin OS=Mus musculus GN=Ttn PE=1 SV=1	sp|A2ASS6|TITIN_MOUSE	3906 kDa	1
47	14-3-3 protein sigma OS=Mus musculus GN=Sfn PE=1 SV=2	1433S_MOUSE (+1)	28 kDa	1
58	Galectin OS=Mus musculus GN=Lgals7 PE=1 SV=1	Q9CRB1_MOUSE (+1)	15 kDa	1
95	Elongation factor 1-alpha 1 OS=Mus musculus GN=Eef1a1 PE=1 SV=3	EF1A1_MOUSE (+3)	50 kDa	1
70	Sarcoplasmic/endoplasmic reticulum calcium ATPase 1 OS=Mus musculus GN=Atp2a1 PE=1 SV=1	AT2A1_MOUSE	109 kDa	1
30	Parvalbumin alpha OS=Mus musculus GN=Pvalb PE=1 SV=3	PRVA_MOUSE (+1)	12 kDa	1
44	Keratin, type II cytoskeletal 1b OS=Mus musculus GN=Krt77 PE=1 SV=1	K2C1B_MOUSE (+2)	61 kDa	1
18	Alpha-enolase OS=Mus musculus GN=Eno1 PE=1 SV=3	ENOA_MOUSE (+1)	47 kDa	0.78
93	Heat shock protein HSP 90-beta OS=Mus musculus GN=Hsp90ab1 PE=1 SV=3	HS90B_MOUSE (+1)	83 kDa	1
108	Apolipoprotein A-I OS=Mus musculus GN=Apoa1 PE=1 SV=2	APOA1_MOUSE (+1)	31 kDa	1
53	Histone H2A OS=Mus musculus GN=Hist2h2aa1 PE=2 SV=1	B2RWH3_MOUSE (+3)	14 kDa	1
75	Cofilin-2 OS=Mus musculus GN=Cfl2 PE=1 SV=1	COF2_MOUSE (+1)	19 kDa	1
78	Alpha-1-antitrypsin 1-4 OS=Mus musculus GN=Serpina1d PE=2 SV=1	A1AT4_MOUSE	46 kDa	1
73	Tubulin beta-4B chain OS=Mus musculus GN=Tubb4b PE=1 SV=1	TBB4B_MOUSE	50 kDa	1
97	Isoform Cytoplasmic+peroxisomal of Peroxiredoxin-5, mitochondrial OS=Mus musculus GN=Prdx5	sp|P99029-2|PRDX5_MOUSE	17 kDa	1
91	Glutathione S-transferase P 1 OS=Mus musculus GN=Gstp1 PE=1 SV=2	GSTP1_MOUSE	24 kDa	1
68	Histone H4 OS=Mus musculus GN=Hist2h4 PE=2 SV=1	B2RTM0_MOUSE (+1)	11 kDa	1
393	MCG23377, isoform CRA_b OS=Mus musculus GN=Gm8797 PE=4 SV=1	A0A0A6YW67_MOUSE (+18)	9 kDa	1
54	Heat shock cognate 71 kDa protein OS=Mus musculus GN=Hspa8 PE=1 SV=1	HSP7C_MOUSE (+8)	71 kDa	0.78
46	Phosphoglycerate kinase 1 OS=Mus musculus GN=Pgk1 PE=1 SV=4	PGK1_MOUSE	45 kDa	1
117	Transgelin-2 OS=Mus musculus GN=Tagln2 PE=1 SV=4	TAGL2_MOUSE	22 kDa	1
96	Transketolase OS=Mus musculus GN=Tkt PE=1 SV=1	TKT_MOUSE	68 kDa	1
226	Fatty acid synthase OS=Mus musculus GN=Fasn PE=1 SV=2	FAS_MOUSE (+2)	272 kDa	1
48	14-3-3 protein zeta/delta OS=Mus musculus GN=Ywhaz PE=1 SV=1	1433Z_MOUSE	28 kDa	1
109	Phosphoglucomutase-2 OS=Mus musculus GN=Pgm2 PE=1 SV=1	A2CEK3_MOUSE (+5)	64 kDa	1
101	Cofilin-1 OS=Mus musculus GN=Cfl1 PE=1 SV=3	COF1_MOUSE (+2)	19 kDa	1
185	Protein deglycase DJ-1 OS=Mus musculus GN=Park7 PE=1 SV=1	A2A813_MOUSE (+1)	18 kDa	1
394	Ferritin OS=Mus musculus PE=2 SV=1	Q3UCL5_MOUSE (+1)	21 kDa	1
360	Glutathione S-transferase Mu 2 OS=Mus musculus GN=Gstm2 PE=1 SV=2	GSTM2_MOUSE	26 kDa	1
129	Aconitate hydratase, mitochondrial OS=Mus musculus GN=Aco2 PE=1 SV=1	ACON_MOUSE	85 kDa	1
60	Troponin I, fast skeletal muscle OS=Mus musculus GN=Tnni2 PE=2 SV=2	TNNI2_MOUSE	21 kDa	1
52	Annexin A2 OS=Mus musculus GN=Anxa2 PE=1 SV=2	ANXA2_MOUSE (+5)	39 kDa	1
261	Heterogeneous nuclear ribonucleoprotein A2/B1 OS=Mus musculus GN=Hnrnpa2b1 PE=2 SV=1	B7ZP22_MOUSE (+3)	36 kDa	1
80	Alpha-actinin-3 OS=Mus musculus GN=Actn3 PE=2 SV=1	ACTN3_MOUSE	103 kDa	1
220	Proteasome subunit alpha type-2 OS=Mus musculus GN=Psma2 PE=1 SV=3	PSA2_MOUSE (+1)	26 kDa	1
74	ATP synthase subunit beta, mitochondrial OS=Mus musculus GN=Atp5b PE=1 SV=2	ATPB_MOUSE	56 kDa	0.78
174	Protein Mybpc1 OS=Mus musculus GN=Mybpc1 PE=1 SV=1	D3YU50_MOUSE (+1)	127 kDa	1
136	Glucose-6-phosphate isomerase OS=Mus musculus GN=Gpi PE=1 SV=4	G6PI_MOUSE	63 kDa	1
40	Troponin C, skeletal muscle OS=Mus musculus GN=Tnnc2 PE=2 SV=2	TNNC2_MOUSE	18 kDa	1
158	Elongation factor 2 OS=Mus musculus GN=Eef2 PE=1 SV=2	EF2_MOUSE (+5)	95 kDa	1
127	Rho GDP-dissociation inhibitor 1 OS=Mus musculus GN=Arhgdia PE=1 SV=3	GDIR1_MOUSE	23 kDa	1
103	ATP synthase subunit alpha, mitochondrial OS=Mus musculus GN=Atp5a1 PE=1 SV=1	ATPA_MOUSE	60 kDa	1
107	Keratin, type II cytoskeletal 5 OS=Mus musculus GN=Krt5 PE=1 SV=1	K2C5_MOUSE (+1)	62 kDa	1
169	Putative uncharacterized protein OS=Mus musculus GN=Hnrnpa1 PE=2 SV=1	Q3TIK8_MOUSE (+5)	34 kDa	1
9	Tropomyosin beta chain OS=Mus musculus GN=Tpm2 PE=1 SV=1	sp|P58774|TPM2_MOUSE (+1)	33 kDa	0.78
106	Hemopexin OS=Mus musculus GN=Hpx PE=1 SV=2	HEMO_MOUSE	51 kDa	1
121	Hspb1 protein OS=Mus musculus GN=Hspb1 PE=2 SV=1	Q545F4_MOUSE (+2)	23 kDa	1
131	Cytochrome c, somatic OS=Mus musculus GN=Cycs PE=1 SV=2	CYC_MOUSE (+1)	12 kDa	1
395	Transthyretin OS=Mus musculus GN=Ttr PE=2 SV=1	Q5M9K1_MOUSE (+1)	16 kDa	1
88	Galectin-1 OS=Mus musculus GN=Lgals1 PE=1 SV=3	LEG1_MOUSE	15 kDa	1
100	Keratin, type I cytoskeletal 10 OS=Mus musculus GN=Krt10 PE=1 SV=1	A2A513_MOUSE (+3)	57 kDa	1
162	Heterogeneous nuclear ribonucleoprotein K OS=Mus musculus GN=Hnrnpk PE=1 SV=1	B2M1R6_MOUSE (+8)	49 kDa	1
79	Translationally-controlled tumor protein OS=Mus musculus GN=Tpt1 PE=1 SV=1	TCTP_MOUSE	19 kDa	1
195	Phosphatidylethanolamine-binding protein 1 OS=Mus musculus GN=Pebp1 PE=1 SV=3	PEBP1_MOUSE (+2)	21 kDa	1
142	Chloride intracellular channel protein 1 OS=Mus musculus GN=Clic1 PE=1 SV=3	CLIC1_MOUSE (+2)	27 kDa	1
89	Rho GDP-dissociation inhibitor 2 OS=Mus musculus GN=Arhgdib PE=2 SV=3	GDIR2_MOUSE	23 kDa	1
217	Protein Ahnak2 (Fragment) OS=Mus musculus GN=Ahnak2 PE=1 SV=5	E9PYB0_MOUSE (+2)	183 kDa	0.78
154	Serpin B6 OS=Mus musculus GN=Serpinb6a PE=1 SV=1	F8WIV2_MOUSE (+3)	45 kDa	1
268	Isoform 2 of Collagen alpha-1(I) chain OS=Mus musculus GN=Col1a1	sp|P11087-2|CO1A1_MOUSE (+1)	118 kDa	1
151	Phosphoglycerate mutase 1 OS=Mus musculus GN=Pgam1 PE=1 SV=3	PGAM1_MOUSE (+1)	29 kDa	1
165	Superoxide dismutase [Cu-Zn] OS=Mus musculus GN=Sod1 PE=1 SV=2	SODC_MOUSE	16 kDa	1
254	Heterogeneous nuclear ribonucleoprotein A3 OS=Mus musculus GN=Hnrnpa3 PE=1 SV=1	A2AL12_MOUSE (+9)	34 kDa	1
90	Aspartate aminotransferase, mitochondrial OS=Mus musculus GN=Got2 PE=1 SV=1	AATM_MOUSE	47 kDa	1
168	Eukaryotic translation initiation factor 5A (Fragment) OS=Mus musculus GN=Eif5a PE=1 SV=1	A0A0A0MQM0_MOUSE (+1)	16 kDa	1
221	Carbonyl reductase [NADPH] 2 OS=Mus musculus GN=Cbr2 PE=1 SV=1	CBR2_MOUSE (+1)	26 kDa	1
76	Annexin A1 OS=Mus musculus GN=Anxa1 PE=1 SV=2	ANXA1_MOUSE (+5)	39 kDa	1
84	Apoptosis-associated speck-like protein containing a CARD OS=Mus musculus GN=Pycard PE=1 SV=1	ASC_MOUSE (+1)	21 kDa	1
178	MCG18564, isoform CRA_a OS=Mus musculus GN=Rpl12 PE=2 SV=1	Q5BLK0_MOUSE (+1)	18 kDa	1
57	Malate dehydrogenase, cytoplasmic OS=Mus musculus GN=Mdh1 PE=1 SV=3	MDHC_MOUSE	37 kDa	0.99
207	Proteasome subunit beta type-3 OS=Mus musculus GN=Psmb3 PE=1 SV=1	PSB3_MOUSE (+1)	23 kDa	1
396	ADP-ribosylation factor 1 OS=Mus musculus GN=Arf1 PE=1 SV=2	ARF1_MOUSE (+2)	21 kDa	1
251	Moesin OS=Mus musculus GN=Msn PE=1 SV=3	MOES_MOUSE (+1)	68 kDa	1
66	MCG140959, isoform CRA_a OS=Mus musculus GN=Myl6 PE=2 SV=1	Q642K0_MOUSE (+5)	17 kDa	1
144	Proteasome subunit alpha type-6 OS=Mus musculus GN=Psma6 PE=1 SV=1	PSA6_MOUSE	27 kDa	1
397	Collagen alpha-2(I) chain OS=Mus musculus GN=Col1a2 PE=2 SV=2	CO1A2_MOUSE (+3)	130 kDa	1
87	Alpha-1-antitrypsin 1-5 OS=Mus musculus GN=Serpina1e PE=1 SV=1	A1AT5_MOUSE	46 kDa	1
119	Isoform 2 of ATP-dependent 6-phosphofructokinase, muscle type OS=Mus musculus GN=Pfkm	sp|P47857-2|PFKAM_MOUSE (+2)	93 kDa	1
64	Calm4 protein OS=Mus musculus GN=Calm4 PE=2 SV=1	B7ZNQ8_MOUSE (+2)	17 kDa	1
92	Nucleophosmin OS=Mus musculus GN=Npm1 PE=1 SV=1	NPM_MOUSE (+6)	33 kDa	1
398	Sepiapterin reductase OS=Mus musculus GN=Spr PE=1 SV=1	Q91XH5_MOUSE	28 kDa	1
192	Lactoylglutathione lyase OS=Mus musculus GN=Glo1 PE=2 SV=1	A5GZX3_MOUSE (+1)	21 kDa	1
213	Maleylacetoacetate isomerase OS=Mus musculus GN=Gstz1 PE=1 SV=1	MAAI_MOUSE (+1)	24 kDa	1
399	RAS oncogene family protein OS=Mus musculus GN=Rab11b PE=2 SV=1	A0A068BFR3_MOUSE (+2)	24 kDa	1
49	Histidine triad nucleotide-binding protein 1 OS=Mus musculus GN=Hint1 PE=1 SV=3	HINT1_MOUSE	14 kDa	1
238	Proteasome subunit beta type-4 OS=Mus musculus GN=Psmb4 PE=1 SV=1	PSB4_MOUSE	29 kDa	1
400	ATP synthase subunit O, mitochondrial OS=Mus musculus GN=Atp5o PE=1 SV=1	ATPO_MOUSE (+1)	23 kDa	1
401	Fatty acid-binding protein, heart OS=Mus musculus GN=Fabp3 PE=1 SV=5	FABPH_MOUSE (+1)	15 kDa	1
20	Copper transport protein ATOX1 OS=Mus musculus GN=Atox1 PE=1 SV=1	ATOX1_MOUSE	7 kDa	1
232	Putative uncharacterized protein (Fragment) OS=Mus musculus GN=Gdi2 PE=2 SV=1	Q3UC72_MOUSE (+3)	57 kDa	1
402	Superoxide dismutase OS=Mus musculus GN=Sod2 PE=2 SV=1	Q4FJX9_MOUSE (+1)	25 kDa	1
403	Destrin OS=Mus musculus GN=Dstn PE=1 SV=3	DEST_MOUSE (+1)	19 kDa	1
404	Proteasome subunit alpha type-7 OS=Mus musculus GN=Psma7 PE=1 SV=1	PSA7_MOUSE (+3)	28 kDa	1
405	MCG1032217 OS=Mus musculus GN=Ube2l3 PE=2 SV=1	Q561N4_MOUSE (+1)	18 kDa	1
406	Igk protein OS=Mus musculus GN=Igk PE=1 SV=1	Q58EU8_MOUSE	26 kDa	1
156	Eukaryotic initiation factor 4A-I OS=Mus musculus GN=Eif4a1 PE=1 SV=1	IF4A1_MOUSE (+5)	46 kDa	1
166	Adenylosuccinate synthetase isozyme 1 OS=Mus musculus GN=Adssl1 PE=2 SV=1	Q3UBP0_MOUSE (+1)	50 kDa	1
147	Protein disulfide-isomerase A3 OS=Mus musculus GN=Pdia3 PE=1 SV=2	PDIA3_MOUSE	57 kDa	1
113	Purine nucleoside phosphorylase OS=Mus musculus GN=Pnp PE=1 SV=2	PNPH_MOUSE (+1)	32 kDa	0.78
305	Putative uncharacterized protein OS=Mus musculus GN=Ptbp1 PE=2 SV=1	Q3T984_MOUSE (+6)	57 kDa	1
155	Troponin T, fast skeletal muscle OS=Mus musculus GN=Tnnt3 PE=1 SV=1	A2A6H6_MOUSE (+21)	30 kDa	1
143	D-dopachrome decarboxylase OS=Mus musculus GN=Ddt PE=1 SV=3	DOPD_MOUSE (+1)	13 kDa	1
407	6-phosphogluconolactonase OS=Mus musculus GN=Pgls PE=2 SV=1	6PGL_MOUSE	27 kDa	1
408	Prothymosin alpha OS=Mus musculus GN=Ptma PE=1 SV=2	PTMA_MOUSE (+5)	12 kDa	1
270	Alpha-2-macroglobulin OS=Mus musculus GN=A2m PE=1 SV=3	A2M_MOUSE (+1)	166 kDa	1
112	Creatine kinase B-type OS=Mus musculus GN=Ckb PE=1 SV=1	KCRB_MOUSE	43 kDa	0.78
214	Elongation factor 1-gamma OS=Mus musculus GN=Eef1g PE=1 SV=3	EF1G_MOUSE (+1)	50 kDa	1
72	Tubulin beta-5 chain OS=Mus musculus GN=Tubb5 PE=1 SV=1	TBB5_MOUSE	50 kDa	1
204	RAB1, member RAS oncogene family, isoform CRA_a OS=Mus musculus GN=Rab1 PE=2 SV=1	Q0PD67_MOUSE (+2)	23 kDa	1
133	Keratin 15, isoform CRA_a OS=Mus musculus GN=Krt15 PE=1 SV=1	B1AQ77_MOUSE (+1)	49 kDa	1
256	Four and a half LIM domains protein 1 OS=Mus musculus GN=Fhl1 PE=1 SV=1	A2AEX6_MOUSE (+2)	35 kDa	1
409	Major urinary protein 8 OS=Mus musculus GN=Mup10 PE=2 SV=1	A2BIN1_MOUSE (+1)	21 kDa	1
410	Ear5 protein (Fragment) OS=Mus musculus GN=Rnase2b PE=2 SV=1	Q0VDV3_MOUSE (+2)	17 kDa	1
411	Transgelin OS=Mus musculus GN=Tagln PE=1 SV=3	TAGL_MOUSE	23 kDa	1
412	RNA-binding protein OS=Mus musculus GN=Tsn PE=2 SV=1	Q545E6_MOUSE (+1)	26 kDa	1
43	60S acidic ribosomal protein P2 OS=Mus musculus GN=Rplp2 PE=1 SV=3	RLA2_MOUSE	12 kDa	1
184	Poly(rC)-binding protein 1 OS=Mus musculus GN=Pcbp1 PE=1 SV=1	PCBP1_MOUSE	37 kDa	1
198	Keratin, type II cytoskeletal 1 OS=Mus musculus GN=Krt1 PE=1 SV=4	K2C1_MOUSE	66 kDa	1
210	LIM domain-binding protein 3 OS=Mus musculus GN=Ldb3 PE=1 SV=1	E9PYJ9_MOUSE (+4)	72 kDa	1
36	Protein FAM25C OS=Mus musculus GN=Fam25c PE=3 SV=1	FM25C_MOUSE	9 kDa	1
110	Acyl-CoA-binding protein OS=Mus musculus GN=Dbi PE=1 SV=2	ACBP_MOUSE (+2)	10 kDa	1
413	Proteasome subunit beta type-1 OS=Mus musculus GN=Psmb1 PE=1 SV=1	PSB1_MOUSE (+1)	26 kDa	1
122	Electron transfer flavoprotein subunit alpha, mitochondrial OS=Mus musculus GN=Etfa PE=1 SV=2	ETFA_MOUSE	35 kDa	1
140	ENH isoform 1b OS=Mus musculus GN=Pdlim5 PE=2 SV=1	D9J2Z9_MOUSE (+11)	52 kDa	1
206	Putative uncharacterized protein OS=Mus musculus GN=Serpinh1 PE=2 SV=1	Q3TJK3_MOUSE (+5)	47 kDa	1
334	Filaggrin-2 OS=Mus musculus GN=Flg2 PE=1 SV=1	E9QPZ3_MOUSE (+1)	249 kDa	1
347	Histone H3 (Fragment) OS=Mus musculus GN=Hist1h3e PE=2 SV=1	A1L0U3_MOUSE (+9)	15 kDa	1
202	Dihydropteridine reductase OS=Mus musculus GN=Qdpr PE=4 SV=1	A0A0G2JGJ1_MOUSE (+2)	22 kDa	1
414	Cytochrome c oxidase subunit 2 OS=Mus musculus GN=COX2 PE=3 SV=1	A0A075DC90_MOUSE (+2)	26 kDa	1
415	MCG4297 OS=Mus musculus GN=Ube2n PE=2 SV=1	A2RTT4_MOUSE (+1)	17 kDa	1
416	Flavin reductase (NADPH) OS=Mus musculus GN=Blvrb PE=2 SV=3	BLVRB_MOUSE (+1)	22 kDa	1
417	Ferritin heavy chain OS=Mus musculus GN=Fth1 PE=1 SV=2	FRIH_MOUSE	21 kDa	1
418	Pro-cathepsin H OS=Mus musculus GN=Ctsh PE=2 SV=2	CATH_MOUSE	37 kDa	1
153	Caspase 14 OS=Mus musculus GN=Casp14 PE=2 SV=1	Q542Q1_MOUSE (+1)	29 kDa	1
77	Macrophage migration inhibitory factor OS=Mus musculus GN=Mif PE=1 SV=2	MIF_MOUSE (+1)	13 kDa	1
280	Ras GTPase-activating-like protein IQGAP1 OS=Mus musculus GN=Iqgap1 PE=1 SV=2	IQGA1_MOUSE (+2)	189 kDa	0.78
65	10 kDa heat shock protein, mitochondrial OS=Mus musculus GN=Hspe1 PE=1 SV=2	CH10_MOUSE (+1)	11 kDa	1
290	Citrate synthase, mitochondrial OS=Mus musculus GN=Cs PE=1 SV=1	CISY_MOUSE	52 kDa	1
197	Isoform C of Prelamin-A/C OS=Mus musculus GN=Lmna	sp|P48678-2|LMNA_MOUSE (+1)	65 kDa	1
293	Isoform 2 of Cytosol aminopeptidase OS=Mus musculus GN=Lap3	sp|Q9CPY7-2|AMPL_MOUSE (+1)	53 kDa	1
345	Plectin OS=Mus musculus GN=Plec PE=1 SV=1	E9Q3W4_MOUSE (+22)	499 kDa	1
231	Thioredoxin-dependent peroxide reductase, mitochondrial OS=Mus musculus GN=Prdx3 PE=1 SV=1	PRDX3_MOUSE	28 kDa	1
145	MCG126220 OS=Mus musculus GN=Ywhaq PE=2 SV=1	A3KML3_MOUSE (+4)	28 kDa	1
259	BTB/POZ domain-containing protein KCTD12 OS=Mus musculus GN=Kctd12 PE=1 SV=1	KCD12_MOUSE (+1)	36 kDa	1
419	Bin1 protein OS=Mus musculus GN=Bin1 PE=1 SV=1	Q6P1B9_MOUSE (+1)	53 kDa	1
361	UMP-CMP kinase OS=Mus musculus GN=Cmpk1 PE=1 SV=1	KCY_MOUSE	22 kDa	1
420	Electron transfer flavoprotein subunit beta OS=Mus musculus GN=Etfb PE=1 SV=3	ETFB_MOUSE	28 kDa	1
421	Proteasome subunit alpha type-3 OS=Mus musculus GN=Psma3 PE=1 SV=3	PSA3_MOUSE (+2)	28 kDa	1
422	Proteasome subunit beta type-5 OS=Mus musculus GN=Psmb5 PE=1 SV=3	PSB5_MOUSE	29 kDa	1
423	3-hydroxyacyl-CoA dehydrogenase type-2 OS=Mus musculus GN=Hsd17b10 PE=1 SV=1	A2AFQ2_MOUSE (+2)	28 kDa	1
424	Isoform 2 of Adenylate kinase 2, mitochondrial OS=Mus musculus GN=Ak2	sp|Q9WTP6-2|KAD2_MOUSE (+1)	26 kDa	1
128	Annexin A5 OS=Mus musculus GN=Anxa5 PE=1 SV=1	ANXA5_MOUSE	36 kDa	1
219	Selenium-binding protein 1 OS=Mus musculus GN=Selenbp1 PE=1 SV=2	SBP1_MOUSE (+1)	53 kDa	0.78
85	Calmodulin OS=Mus musculus GN=Calm1 PE=1 SV=1	Q3UKW2_MOUSE (+1)	22 kDa	1
264	Alpha-2-HS-glycoprotein OS=Mus musculus GN=Ahsg PE=1 SV=1	FETUA_MOUSE (+3)	37 kDa	0.78
62	Tubulin alpha-1A chain OS=Mus musculus GN=Tuba1a PE=1 SV=1	TBA1A_MOUSE	50 kDa	0.78
292	Dipeptidyl peptidase 1 OS=Mus musculus GN=Ctsc PE=2 SV=1	CATC_MOUSE (+6)	52 kDa	1
358	Thioredoxin OS=Mus musculus GN=Txn PE=1 SV=3	THIO_MOUSE	12 kDa	1
425	Putative uncharacterized protein OS=Mus musculus GN=Ran PE=2 SV=1	Q3ULW0_MOUSE (+1)	24 kDa	1
225	Proteasome subunit alpha type-5 OS=Mus musculus GN=Psma5 PE=1 SV=1	PSA5_MOUSE (+3)	26 kDa	1
239	Chymase OS=Mus musculus GN=Cma1 PE=2 SV=1	A4QPC5_MOUSE (+1)	29 kDa	1
426	Alpha-crystallin B chain OS=Mus musculus GN=Cryab PE=1 SV=2	CRYAB_MOUSE (+1)	20 kDa	1
427	Glutathione peroxidase 1 OS=Mus musculus GN=Gpx1 PE=1 SV=2	GPX1_MOUSE	22 kDa	1
362	Glutathione S-transferase Mu 5 OS=Mus musculus GN=Gstm5 PE=1 SV=1	GSTM5_MOUSE	27 kDa	1
428	Peptidyl-prolyl cis-trans isomerase B OS=Mus musculus GN=Ppib PE=1 SV=2	PPIB_MOUSE (+1)	24 kDa	1
429	Heterogeneous nuclear ribonucleoprotein L OS=Mus musculus GN=Hnrnpl PE=1 SV=1	G3UY38_MOUSE (+2)	51 kDa	1
430	Putative uncharacterized protein OS=Mus musculus GN=Rhoa PE=2 SV=1	Q3TN61_MOUSE (+3)	22 kDa	1
431	Probable C->U-editing enzyme APOBEC-2 OS=Mus musculus GN=Apobec2 PE=1 SV=1	ABEC2_MOUSE	26 kDa	1
363	Proteasome subunit beta type-2 OS=Mus musculus GN=Psmb2 PE=1 SV=1	PSB2_MOUSE	23 kDa	1
148	Putative uncharacterized protein (Fragment) OS=Mus musculus GN=Anp32b PE=2 SV=1	Q3UW32_MOUSE (+2)	28 kDa	1
160	Ornithine aminotransferase, mitochondrial OS=Mus musculus GN=Oat PE=1 SV=1	OAT_MOUSE (+3)	48 kDa	0.78
240	Cytochrome b-c1 complex subunit Rieske, mitochondrial OS=Mus musculus GN=Uqcrfs1 PE=1 SV=1	UCRI_MOUSE	29 kDa	1
86	Desmin OS=Mus musculus GN=Des PE=1 SV=3	DESM_MOUSE (+2)	53 kDa	1
325	Complement C3 OS=Mus musculus GN=C3 PE=1 SV=3	sp|P01027|CO3_MOUSE	186 kDa	0.78
111	Protein S100 OS=Mus musculus GN=S100a6 PE=2 SV=1	Q545I9_MOUSE (+1)	10 kDa	0.99
196	Cell division control protein 42 homolog OS=Mus musculus GN=Cdc42 PE=1 SV=2	sp|P60766|CDC42_MOUSE	21 kDa	1
432	Cathepsin D OS=Mus musculus GN=Ctsd PE=1 SV=1	CATD_MOUSE (+12)	45 kDa	1
433	Chloride intracellular channel protein 4 OS=Mus musculus GN=Clic4 PE=1 SV=3	CLIC4_MOUSE (+1)	29 kDa	1
434	Hypoxanthine-guanine phosphoribosyltransferase OS=Mus musculus GN=Hprt1 PE=1 SV=3	HPRT_MOUSE (+1)	25 kDa	1
435	Inosine triphosphate pyrophosphatase OS=Mus musculus GN=Itpa PE=1 SV=2	ITPA_MOUSE (+1)	22 kDa	1
436	MCG130610 OS=Mus musculus GN=Rab7 PE=2 SV=1	Q4FJQ0_MOUSE (+1)	23 kDa	1
437	Heterogeneous nuclear ribonucleoprotein H OS=Mus musculus GN=Hnrnph1 PE=1 SV=3	HNRH1_MOUSE (+2)	49 kDa	1
438	Acyl-protein thioesterase 1 OS=Mus musculus GN=Lypla1 PE=1 SV=1	J3QP56_MOUSE (+2)	24 kDa	1
248	Serine/threonine-protein phosphatase 2A 65 kDa regulatory subunit A alpha isoform OS=Mus musculus GN=Ppp2r1a PE=1 SV=3	2AAA_MOUSE (+2)	65 kDa	0.78
341	MKIAA1027 protein (Fragment) OS=Mus musculus GN=Tln1 PE=2 SV=4	Q80TM2_MOUSE (+1)	272 kDa	1
297	M-protein OS=Mus musculus GN=Myom2 PE=2 SV=1	O55124_MOUSE (+2)	165 kDa	0.68
212	Actin-related protein 3 (Fragment) OS=Mus musculus GN=Actr3 PE=1 SV=1	A0A087WRA1_MOUSE (+5)	24 kDa	1
193	Protein canopy homolog 2 OS=Mus musculus GN=Cnpy2 PE=1 SV=1	CNPY2_MOUSE (+1)	21 kDa	1
61	SH3 domain-binding glutamic acid-rich-like protein 3 OS=Mus musculus GN=Sh3bgrl3 PE=1 SV=1	SH3L3_MOUSE	10 kDa	1
249	Laminin receptor (Fragment) OS=Mus musculus GN=Rpsa PE=2 SV=1	B2CY77_MOUSE (+1)	33 kDa	1
234	Carbonic anhydrase 1 OS=Mus musculus GN=Ca1 PE=2 SV=4	CAH1_MOUSE	28 kDa	1
120	Cystatin-B OS=Mus musculus GN=Cstb PE=2 SV=1	CYTB_MOUSE	11 kDa	1
229	Galectin-3 OS=Mus musculus GN=Lgals3 PE=1 SV=3	LEG3_MOUSE (+2)	28 kDa	1
364	14-3-3 protein eta OS=Mus musculus GN=Ywhah PE=1 SV=2	1433F_MOUSE	28 kDa	1
439	Proteasome subunit beta type-6 OS=Mus musculus GN=Psmb6 PE=1 SV=3	PSB6_MOUSE	25 kDa	1
440	Huntingtin interacting protein 2, isoform CRA_e OS=Mus musculus GN=Ube2k PE=2 SV=1	Q6ZWQ6_MOUSE (+1)	22 kDa	1
441	Ubiquitin-conjugating enzyme E2 variant 1 OS=Mus musculus GN=Ube2v1 PE=4 SV=1	B7ZBY7_MOUSE (+3)	19 kDa	1
442	NADH dehydrogenase [ubiquinone] iron-sulfur protein 3, mitochondrial OS=Mus musculus GN=Ndufs3 PE=1 SV=2	NDUS3_MOUSE	30 kDa	1
443	Tppp3 protein (Fragment) OS=Mus musculus GN=Tppp3 PE=2 SV=1	Q1JPR8_MOUSE (+1)	17 kDa	1
444	Glutathione peroxidase 3 OS=Mus musculus GN=Gpx3 PE=2 SV=2	GPX3_MOUSE	25 kDa	1
445	Coactosin-like protein OS=Mus musculus GN=Cotl1 PE=1 SV=3	COTL1_MOUSE (+1)	16 kDa	1
446	NAD(P)H-hydrate epimerase OS=Mus musculus GN=Apoa1bp PE=1 SV=1	NNRE_MOUSE	31 kDa	1
447	Glutathione S-transferase A3 OS=Mus musculus GN=Gsta3 PE=1 SV=2	GSTA3_MOUSE (+1)	25 kDa	1
448	Acylphosphatase-2 OS=Mus musculus GN=Acyp2 PE=3 SV=2	ACYP2_MOUSE	12 kDa	1
191	Serpin B5 OS=Mus musculus GN=Serpinb5 PE=2 SV=1	SPB5_MOUSE	42 kDa	1
324	Myomesin-1 OS=Mus musculus GN=Myom1 PE=1 SV=1	Z4YJF5_MOUSE (+2)	175 kDa	1
332	ATP-citrate synthase OS=Mus musculus GN=Acly PE=1 SV=1	ACLY_MOUSE (+2)	120 kDa	1
182	Succinyl-CoA:3-ketoacid-coenzyme A transferase OS=Mus musculus GN=Oxct1 PE=2 SV=1	Q3U9P7_MOUSE (+3)	56 kDa	0.78
135	Peptidyl-prolyl cis-trans isomerase FKBP1A OS=Mus musculus GN=Fkbp1a PE=1 SV=2	FKB1A_MOUSE	12 kDa	1
51	NEDD8 OS=Mus musculus GN=Nedd8 PE=1 SV=2	NEDD8_MOUSE (+1)	9 kDa	0.78
247	Enoyl-CoA delta isomerase 1, mitochondrial OS=Mus musculus GN=Eci1 PE=1 SV=2	ECI1_MOUSE (+1)	32 kDa	1
218	Platelet-activating factor acetylhydrolase IB subunit beta OS=Mus musculus GN=Pafah1b2 PE=1 SV=2	PA1B2_MOUSE (+2)	26 kDa	1
310	WD repeat domain 1 OS=Mus musculus GN=Wdr1 PE=2 SV=1	Q3TJY2_MOUSE (+7)	66 kDa	1
125	Ptms protein OS=Mus musculus GN=Ptms PE=2 SV=1	Q66JR8_MOUSE	23 kDa	1
223	Keratin, type I cytoskeletal 14 OS=Mus musculus GN=Krt14 PE=1 SV=2	K1C14_MOUSE	53 kDa	0.98
38	Histone H2A (Fragment) OS=Mus musculus GN=Hist1h2ah PE=2 SV=1	A0AUV1_MOUSE (+9)	14 kDa	0.78
233	Keratin, type II cytoskeletal 71 OS=Mus musculus GN=Krt71 PE=1 SV=1	K2C71_MOUSE	57 kDa	0.78
263	Putative uncharacterized protein OS=Mus musculus GN=Hnrnpc PE=2 SV=1	Q3U6P5_MOUSE (+6)	37 kDa	1
450	Actin-related protein 2/3 complex subunit 3 OS=Mus musculus GN=Arpc3 PE=1 SV=3	ARPC3_MOUSE	21 kDa	1
451	Endoplasmic reticulum resident protein 29 OS=Mus musculus GN=Erp29 PE=1 SV=2	ERP29_MOUSE	29 kDa	1
452	Isoform Mt-VDAC1 of Voltage-dependent anion-selective channel protein 1 OS=Mus musculus GN=Vdac1	sp|Q60932-2|VDAC1_MOUSE (+1)	31 kDa	1
453	Enoyl-CoA hydratase, mitochondrial OS=Mus musculus GN=Echs1 PE=1 SV=1	ECHM_MOUSE	31 kDa	1
365	Tyrosine 3-monooxygenase/tryptophan 5-monooxygenase activation protein, beta polypeptide OS=Mus musculus GN=Ywhab PE=2 SV=1	A2A5N2_MOUSE (+2)	28 kDa	1
454	Carboxypeptidase OS=Mus musculus GN=Ctsa PE=1 SV=1	G3X8T3_MOUSE (+3)	56 kDa	1
455	Carboxymethylenebutenolidase homolog OS=Mus musculus GN=Cmbl PE=2 SV=1	CMBL_MOUSE	28 kDa	1
456	Osteoclast-stimulating factor 1 OS=Mus musculus GN=Ostf1 PE=1 SV=2	OSTF1_MOUSE	24 kDa	1
457	SH3 domain-binding glutamic acid-rich-like protein OS=Mus musculus GN=Sh3bgrl PE=2 SV=1	Q3U9A8_MOUSE (+1)	13 kDa	1
71	Alpha-1-antitrypsin 1-1 OS=Mus musculus GN=Serpina1a PE=1 SV=1	A0A0A0MQA3_MOUSE (+2)	49 kDa	0.78
186	Keratin, type II cytoskeletal 79 OS=Mus musculus GN=Krt79 PE=2 SV=2	K2C79_MOUSE	58 kDa	0.78
81	Gamma-synuclein (Fragment) OS=Mus musculus GN=Sncg PE=2 SV=1	Q5GQ64_MOUSE (+1)	13 kDa	0.78
150	Thioredoxin domain-containing protein 17 OS=Mus musculus GN=Txndc17 PE=1 SV=1	TXD17_MOUSE	14 kDa	1
102	Acidic leucine-rich nuclear phosphoprotein 32 family member E (Fragment) OS=Mus musculus GN=Anp32e PE=1 SV=1	E9PZF5_MOUSE (+4)	19 kDa	1
458	Heterogeneous nuclear ribonucleoprotein Q OS=Mus musculus GN=Syncrip PE=1 SV=1	G3UZI2_MOUSE (+4)	59 kDa	1
146	5-hydroxyisourate hydrolase OS=Mus musculus GN=Urah PE=1 SV=1	HIUH_MOUSE	14 kDa	1
459	Adenine phosphoribosyltransferase OS=Mus musculus GN=Aprt PE=1 SV=2	APT_MOUSE	20 kDa	1
460	Psap protein OS=Mus musculus GN=Psap PE=2 SV=1	B2RUD7_MOUSE (+20)	61 kDa	1
461	Ribosomal protein OS=Mus musculus GN=Rpl10a PE=2 SV=1	Q3U561_MOUSE (+2)	25 kDa	1
462	Isoform SCP2 of Non-specific lipid-transfer protein OS=Mus musculus GN=Scp2	sp|P32020-2|NLTP_MOUSE (+1)	15 kDa	1
463	RAS related protein 1b OS=Mus musculus GN=Rap1b PE=2 SV=1	Q52L50_MOUSE (+1)	21 kDa	1
464	Actin-related protein 2/3 complex subunit 4 OS=Mus musculus GN=Arpc4 PE=1 SV=3	ARPC4_MOUSE (+3)	20 kDa	1
465	Eukaryotic translation initiation factor 4E OS=Mus musculus GN=Eif4e PE=1 SV=1	IF4E_MOUSE (+2)	25 kDa	1
466	GTP:AMP phosphotransferase AK3, mitochondrial OS=Mus musculus GN=Ak3 PE=1 SV=3	KAD3_MOUSE	25 kDa	1
467	ES1 protein homolog, mitochondrial OS=Mus musculus GN=D10Jhu81e PE=1 SV=1	ES1_MOUSE	28 kDa	1
366	Nucleoside diphosphate kinase A OS=Mus musculus GN=Nme1 PE=1 SV=1	NDKA_MOUSE (+1)	17 kDa	1
468	Uncharacterized protein OS=Mus musculus GN=Gm10073 PE=1 SV=1	E9Q3T0_MOUSE (+2)	11 kDa	0.78
308	Ceruloplasmin OS=Mus musculus GN=Cp PE=1 SV=2	CERU_MOUSE (+4)	121 kDa	0.74
180	Annexin A8 OS=Mus musculus GN=Anxa8 PE=2 SV=2	ANXA8_MOUSE (+1)	37 kDa	0.78
278	Aspartate aminotransferase, cytoplasmic OS=Mus musculus GN=Got1 PE=1 SV=3	AATC_MOUSE	46 kDa	1
343	Putative uncharacterized protein (Fragment) OS=Mus musculus GN=Flnc PE=2 SV=1	Q3UXJ8_MOUSE (+4)	83 kDa	1
164	Platelet-activating factor acetylhydrolase IB subunit gamma (Fragment) OS=Mus musculus GN=Pafah1b3 PE=1 SV=1	D3Z2X5_MOUSE (+3)	16 kDa	0.78
181	Putative uncharacterized protein OS=Mus musculus GN=Ugp2 PE=2 SV=1	Q3U548_MOUSE (+3)	56 kDa	0.78
315	Leukotriene A-4 hydrolase OS=Mus musculus GN=Lta4h PE=1 SV=4	LKHA4_MOUSE	69 kDa	0.78
227	Elongation factor 1-delta (Fragment) OS=Mus musculus GN=Eef1d PE=1 SV=1	E9QN08_MOUSE (+8)	27 kDa	1
250	Valacyclovir hydrolase OS=Mus musculus GN=Bphl PE=1 SV=1	BPHL_MOUSE (+1)	33 kDa	1
923	Guanine nucleotide-binding protein subunit beta-2-like 1 OS=Mus musculus GN=Gnb2l1 PE=1 SV=3	GBLP_MOUSE (+1)	35 kDa	0.78
469	Aspn protein OS=Mus musculus GN=Aspn PE=2 SV=1	A6H6K1_MOUSE (+1)	43 kDa	1
470	Carbonic anhydrase 2 OS=Mus musculus GN=Ca2 PE=1 SV=4	CAH2_MOUSE	29 kDa	1
228	NADH dehydrogenase [ubiquinone] flavoprotein 2, mitochondrial OS=Mus musculus GN=Ndufv2 PE=1 SV=2	sp|Q9D6J6|NDUV2_MOUSE	27 kDa	1
367	Putative uncharacterized protein (Fragment) OS=Mus musculus GN=Rdx PE=2 SV=1	Q3TH46_MOUSE (+3)	77 kDa	1
471	AP-1 complex subunit beta-1 OS=Mus musculus GN=Ap1b1 PE=1 SV=2	AP1B1_MOUSE (+5)	104 kDa	1
472	Peptidyl-prolyl cis-trans isomerase FKBP3 OS=Mus musculus GN=Fkbp3 PE=1 SV=2	FKBP3_MOUSE (+1)	25 kDa	1
473	Ribosyldihydronicotinamide dehydrogenase [quinone] OS=Mus musculus GN=Nqo2 PE=2 SV=3	NQO2_MOUSE (+3)	26 kDa	1
474	Isoamyl acetate-hydrolyzing esterase 1 homolog OS=Mus musculus GN=Iah1 PE=1 SV=1	IAH1_MOUSE	28 kDa	1
475	Acidic leucine-rich nuclear phosphoprotein 32 family member A OS=Mus musculus GN=Anp32a PE=1 SV=1	AN32A_MOUSE	29 kDa	1
476	Protein Gm10260 OS=Mus musculus GN=Gm10260 PE=3 SV=2	F6YVP7_MOUSE (+4)	18 kDa	1
477	Indolethylamine N-methyltransferase OS=Mus musculus GN=Inmt PE=1 SV=1	INMT_MOUSE	29 kDa	1
478	Isoform 3 of Profilin-2 OS=Mus musculus GN=Pfn2	sp|Q9JJV2-3|PROF2_MOUSE (+1)	10 kDa	1
479	ADP/ATP translocase 1 OS=Mus musculus GN=Slc25a4 PE=1 SV=4	ADT1_MOUSE (+1)	33 kDa	1
480	Myelin protein P0 OS=Mus musculus GN=Mpz PE=1 SV=1	E9QK82_MOUSE	28 kDa	1
481	Ddx3x protein OS=Mus musculus GN=Ddx3x PE=2 SV=1	B7ZWF1_MOUSE (+7)	73 kDa	1
482	Proteasome subunit beta type-10 OS=Mus musculus GN=Psmb10 PE=1 SV=1	PSB10_MOUSE (+2)	29 kDa	1
483	Putative uncharacterized protein OS=Mus musculus GN=Rps10 PE=2 SV=1	Q3U9P0_MOUSE (+3)	19 kDa	1
188	Tumor protein D52 (Fragment) OS=Mus musculus GN=Tpd52 PE=1 SV=1	D3Z125_MOUSE (+8)	19 kDa	0.78
224	V-type proton ATPase subunit E 1 OS=Mus musculus GN=Atp6v1e1 PE=1 SV=2	VATE1_MOUSE (+2)	26 kDa	0.78
190	Biglycan OS=Mus musculus GN=Bgn PE=2 SV=1	PGS1_MOUSE (+3)	42 kDa	0.78
354	Protein Tchh OS=Mus musculus GN=Tchh PE=4 SV=1	A0A0B4J1F9_MOUSE	208 kDa	0.78
484	Isoform 2 of Drebrin-like protein OS=Mus musculus GN=Dbnl	sp|Q62418-2|DBNL_MOUSE (+2)	48 kDa	1
199	Lupus La protein homolog (Fragment) OS=Mus musculus GN=Ssb PE=1 SV=1	A2AR07_MOUSE (+4)	21 kDa	1
253	PDZ and LIM domain protein 3 OS=Mus musculus GN=Pdlim3 PE=1 SV=1	PDLI3_MOUSE (+1)	34 kDa	1
245	S-formylglutathione hydrolase OS=Mus musculus GN=Esd PE=1 SV=1	ESTD_MOUSE (+5)	31 kDa	1
137	Heterogeneous nuclear ribonucleoprotein D0 (Fragment) OS=Mus musculus GN=Hnrnpd PE=1 SV=1	E9Q5B6_MOUSE (+7)	12 kDa	0.78
359	Glycerol-3-phosphate dehydrogenase [NAD(+)] OS=Mus musculus GN=Gpd1 PE=1 SV=1	E0CXN5_MOUSE (+1)	35 kDa	0.78
485	Mast cell carboxypeptidase A OS=Mus musculus GN=Cpa3 PE=2 SV=1	CBPA3_MOUSE (+1)	49 kDa	1
486	Nucleolin OS=Mus musculus GN=Ncl PE=1 SV=2	NUCL_MOUSE (+5)	77 kDa	1
487	Serine/threonine-protein phosphatase PP1-gamma catalytic subunit OS=Mus musculus GN=Ppp1cc PE=4 SV=1	A0A0G2JGC1_MOUSE (+5)	31 kDa	1
368	14-3-3 protein gamma OS=Mus musculus GN=Ywhag PE=1 SV=2	1433G_MOUSE (+1)	28 kDa	1
488	RAS-related C3 botulinum substrate 1 OS=Mus musculus GN=Rac1 PE=2 SV=1	K7Q7T7_MOUSE (+4)	21 kDa	1
489	Isoform Soluble of Catechol O-methyltransferase OS=Mus musculus GN=Comt	sp|O88587-2|COMT_MOUSE (+1)	25 kDa	1
490	ATP synthase subunit d, mitochondrial OS=Mus musculus GN=Atp5h PE=1 SV=3	ATP5H_MOUSE	19 kDa	1
491	14 kDa phosphohistidine phosphatase OS=Mus musculus GN=Phpt1 PE=2 SV=1	PHP14_MOUSE	14 kDa	1
492	SAR1 gene homolog B (S. cerevisiae) OS=Mus musculus GN=Sar1b PE=2 SV=1	Q0VGU0_MOUSE (+2)	22 kDa	1
493	Reticulon OS=Mus musculus GN=Rtn2 PE=2 SV=1	Q3TUZ6_MOUSE (+4)	22 kDa	1
494	Adapter molecule crk OS=Mus musculus GN=Crk PE=1 SV=2	Q5ND50_MOUSE (+5)	29 kDa	1
495	Isopentenyl-diphosphate Delta-isomerase 1 OS=Mus musculus GN=Idi1 PE=1 SV=1	G3XA48_MOUSE (+1)	32 kDa	1
496	Sorting nexin 12, isoform CRA_b OS=Mus musculus GN=Snx12 PE=1 SV=1	Q3TGS7_MOUSE (+3)	19 kDa	1
497	Proteasome subunit beta type-7 OS=Mus musculus GN=Psmb7 PE=1 SV=1	PSB7_MOUSE (+1)	30 kDa	1
498	ELAV-like protein 1 OS=Mus musculus GN=Elavl1 PE=1 SV=2	ELAV1_MOUSE (+5)	36 kDa	1
499	SH3 domain-binding glutamic acid-rich protein (Fragment) OS=Mus musculus GN=Sh3bgr PE=1 SV=1	E9Q2Q9_MOUSE (+3)	15 kDa	1
500	Protein-L-isoaspartate O-methyltransferase OS=Mus musculus GN=Pcmt1 PE=1 SV=1	E0CYV0_MOUSE (+5)	30 kDa	1
501	Acid ceramidase OS=Mus musculus GN=Asah1 PE=1 SV=1	ASAH1_MOUSE (+4)	45 kDa	1
502	Dermatopontin OS=Mus musculus GN=Dpt PE=2 SV=1	DERM_MOUSE	24 kDa	1
503	Retinol-binding protein 4 OS=Mus musculus GN=Rbp4 PE=1 SV=1	H7BWY6_MOUSE (+2)	28 kDa	1
504	Peptidyl-prolyl cis-trans isomerase C OS=Mus musculus GN=Ppic PE=1 SV=1	PPIC_MOUSE (+1)	23 kDa	1
505	40S ribosomal protein S12 OS=Mus musculus GN=Rps12 PE=1 SV=1	Q6ZWZ6_MOUSE (+2)	15 kDa	1
506	Eukaryotic translation initiation factor 6 OS=Mus musculus GN=Eif6 PE=1 SV=2	IF6_MOUSE (+5)	27 kDa	1
507	Putative uncharacterized protein OS=Mus musculus GN=Ptges3 PE=2 SV=1	Q3TJG6_MOUSE (+1)	19 kDa	1
508	Mitochondrial fission 1 protein OS=Mus musculus GN=Fis1 PE=1 SV=1	FIS1_MOUSE (+1)	17 kDa	1
509	60S ribosomal protein L6 OS=Mus musculus GN=Rpl6 PE=2 SV=1	Q3UCH0_MOUSE (+2)	34 kDa	1
510	Isoform 2 of Heterogeneous nuclear ribonucleoprotein F OS=Mus musculus GN=Hnrnpf	sp|Q9Z2X1-2|HNRPF_MOUSE (+1)	44 kDa	1
98	Small ubiquitin-related modifier 2 OS=Mus musculus GN=Sumo2 PE=1 SV=1	D3Z794_MOUSE (+9)	8 kDa	0.78
348	GrpE protein homolog 1, mitochondrial OS=Mus musculus GN=Grpel1 PE=1 SV=1	GRPE1_MOUSE (+1)	24 kDa	0.78
369	Putative uncharacterized protein OS=Mus musculus GN=Acat1 PE=2 SV=1	Q3TQP7_MOUSE (+1)	45 kDa	0.78
187	Macrophage-capping protein OS=Mus musculus GN=Capg PE=1 SV=2	CAPG_MOUSE (+3)	39 kDa	0.78
511	Isoform 2 of Ethylmalonyl-CoA decarboxylase OS=Mus musculus GN=Echdc1	sp|Q9D9V3-2|ECHD1_MOUSE (+1)	33 kDa	0.99
126	Phenylalanine--tRNA ligase alpha subunit OS=Mus musculus GN=Farsa PE=1 SV=1	D6RIJ2_MOUSE (+6)	11 kDa	0.78
336	Protein Col6a3 OS=Mus musculus GN=Col6a3 PE=1 SV=1	A0A087WS16_MOUSE (+3)	289 kDa	1
200	Putative uncharacterized protein OS=Mus musculus GN=Ptrf PE=2 SV=1	Q3TER0_MOUSE (+2)	19 kDa	0.78
512	Glucose-6-phosphate 1-dehydrogenase (Fragment) OS=Mus musculus GN=G6pdx PE=1 SV=1	A3KG36_MOUSE (+3)	45 kDa	1
241	Proteasome subunit alpha type-4 OS=Mus musculus GN=Psma4 PE=1 SV=1	PSA4_MOUSE (+1)	29 kDa	1
513	Ribulose-phosphate 3-epimerase OS=Mus musculus GN=Rpe PE=1 SV=1	A0A087WQM3_MOUSE (+7)	5 kDa	0.78
299	Isoform 2 of Sarcalumenin OS=Mus musculus GN=Srl	sp|Q7TQ48-2|SRCA_MOUSE (+1)	54 kDa	0.78
514	Eukaryotic peptide chain release factor subunit 1 OS=Mus musculus GN=Etf1 PE=1 SV=4	ERF1_MOUSE (+4)	49 kDa	1
515	RAB5C, member RAS oncogene family, isoform CRA_a OS=Mus musculus GN=Rab5c PE=2 SV=1	Q3TJ39_MOUSE (+2)	23 kDa	1
516	Cathepsin S OS=Mus musculus GN=Ctss PE=1 SV=2	CATS_MOUSE (+5)	38 kDa	1
370	Spliceosome RNA helicase Ddx39b OS=Mus musculus GN=Ddx39b PE=1 SV=1	DX39B_MOUSE (+1)	49 kDa	1
517	Histone H1.2 OS=Mus musculus GN=Hist1h1c PE=1 SV=2	H12_MOUSE (+4)	21 kDa	1
518	ATP synthase F(0) complex subunit B1, mitochondrial OS=Mus musculus GN=Atp5f1 PE=1 SV=1	AT5F1_MOUSE (+1)	29 kDa	1
519	Mast cell protease 4 OS=Mus musculus GN=Mcpt4 PE=1 SV=1	Q3UN88_MOUSE	27 kDa	1
520	Ras-related protein Rab-14 OS=Mus musculus GN=Rab14 PE=1 SV=1	A2AL34_MOUSE (+5)	17 kDa	1
521	Cytochrome c oxidase subunit IV isoform 1 OS=Mus musculus GN=Cox4i1 PE=2 SV=1	A2RSV8_MOUSE (+1)	20 kDa	1
522	Glia maturation factor beta OS=Mus musculus GN=Gmfb PE=2 SV=1	A7VJ98_MOUSE (+1)	17 kDa	1
523	Glutathione S-transferase kappa 1 OS=Mus musculus GN=Gstk1 PE=1 SV=3	GSTK1_MOUSE	26 kDa	1
524	Galectin-related protein OS=Mus musculus GN=Lgalsl PE=2 SV=1	LEGL_MOUSE	19 kDa	1
525	RAB2, member RAS oncogene family OS=Mus musculus GN=Rab2a PE=2 SV=1	Q0PD65_MOUSE (+3)	24 kDa	1
526	MCG4862 OS=Mus musculus GN=Snrpd2 PE=2 SV=1	Q14AF6_MOUSE (+1)	14 kDa	1
527	Twinfilin-1 OS=Mus musculus GN=Twf1 PE=1 SV=2	TWF1_MOUSE	40 kDa	1
528	Isoform 2 of Twinfilin-2 OS=Mus musculus GN=Twf2	sp|Q9Z0P5-2|TWF2_MOUSE (+1)	39 kDa	1
529	Cleavage and polyadenylation specificity factor subunit 5 OS=Mus musculus GN=Nudt21 PE=1 SV=1	CPSF5_MOUSE (+2)	26 kDa	1
530	RNA binding motif protein, X-linked-like-1 OS=Mus musculus GN=Rbmxl1 PE=2 SV=1	RMXL1_MOUSE (+1)	42 kDa	1
531	Dynein light chain 2, cytoplasmic OS=Mus musculus GN=Dynll2 PE=1 SV=1	DYL2_MOUSE	10 kDa	1
532	MCG123443 OS=Mus musculus GN=Rps16 PE=2 SV=1	A4FUS1_MOUSE (+3)	16 kDa	1
533	Putative uncharacterized protein (Fragment) OS=Mus musculus GN=Manf PE=2 SV=1	A8C1V1_MOUSE (+5)	20 kDa	1
371	Peroxiredoxin-4 (Fragment) OS=Mus musculus GN=Prdx4 PE=1 SV=1	B1AZS9_MOUSE (+1)	26 kDa	1
534	Calpain small subunit 1 OS=Mus musculus GN=Capns1 PE=2 SV=1	CPNS1_MOUSE (+1)	28 kDa	1
535	40S ribosomal protein S15a (Fragment) OS=Mus musculus GN=Rps15a PE=1 SV=1	D3YVB4_MOUSE (+4)	8 kDa	1
536	Hydroxyacyl-coenzyme A dehydrogenase, mitochondrial OS=Mus musculus GN=Hadh PE=1 SV=2	HCDH_MOUSE	34 kDa	1
537	Major urinary protein 20 OS=Mus musculus GN=Mup20 PE=1 SV=1	MUP20_MOUSE	21 kDa	1
538	NADH dehydrogenase [ubiquinone] 1 alpha subcomplex subunit 13 OS=Mus musculus GN=Ndufa13 PE=1 SV=3	NDUAD_MOUSE	17 kDa	1
539	Nuclear transport factor 2 OS=Mus musculus GN=Nutf2 PE=2 SV=1	NTF2_MOUSE (+1)	14 kDa	1
540	Proteasome subunit beta type-9 OS=Mus musculus GN=Psmb9 PE=1 SV=1	PSB9_MOUSE (+4)	23 kDa	1
541	Heterogeneous nuclear ribonucleoprotein A/B OS=Mus musculus GN=Hnrnpab PE=1 SV=1	Q20BD0_MOUSE (+5)	36 kDa	1
542	Costars family protein ABRACL OS=Mus musculus GN=Abracl PE=3 SV=1	ABRAL_MOUSE (+3)	9 kDa	0.78
294	Tripartite motif-containing protein 72 OS=Mus musculus GN=Trim72 PE=1 SV=1	TRI72_MOUSE	53 kDa	0.78
351	Xanthine dehydrogenase OS=Mus musculus GN=Xdh PE=2 SV=1	B2RUJ7_MOUSE (+2)	147 kDa	0.78
543	6-phosphogluconate dehydrogenase, decarboxylating OS=Mus musculus GN=Pgd PE=1 SV=3	6PGD_MOUSE (+2)	53 kDa	0.78
545	ATP synthase subunit gamma OS=Mus musculus GN=Atp5c1 PE=1 SV=1	A2AKU9_MOUSE (+5)	33 kDa	0.99
246	Obg-like ATPase 1 OS=Mus musculus GN=Ola1 PE=1 SV=1	B1AYJ9_MOUSE (+4)	32 kDa	1
177	ATP synthase subunit delta, mitochondrial OS=Mus musculus GN=Atp5d PE=1 SV=1	ATPD_MOUSE (+3)	18 kDa	0.99
547	Elongation factor 1-beta OS=Mus musculus GN=Eef1b2 PE=1 SV=1	A0A087WS46_MOUSE (+4)	20 kDa	0.78
355	Calsequestrin-1 OS=Mus musculus GN=Casq1 PE=1 SV=3	CASQ1_MOUSE (+1)	46 kDa	1
342	Filamin, alpha OS=Mus musculus GN=Flna PE=1 SV=1	B7FAU9_MOUSE (+3)	280 kDa	0.16
548	Dual-specificity protein phosphatase 3 OS=Mus musculus GN=Dusp3 PE=1 SV=1	B1AQF4_MOUSE (+2)	23 kDa	1
549	Cystatin A OS=Mus musculus GN=Csta1 PE=2 SV=1	B2RT71_MOUSE (+1)	11 kDa	1
550	Cathepsin B OS=Mus musculus GN=Ctsb PE=1 SV=2	CATB_MOUSE (+1)	37 kDa	1
551	Acylpyruvase FAHD1, mitochondrial OS=Mus musculus GN=Fahd1 PE=1 SV=2	FAHD1_MOUSE	25 kDa	1
552	Hepatoma-derived growth factor OS=Mus musculus GN=Hdgf PE=1 SV=2	HDGF_MOUSE	26 kDa	1
553	O-acetyl-ADP-ribose deacetylase MACROD1 OS=Mus musculus GN=Macrod1 PE=1 SV=2	MACD1_MOUSE	35 kDa	1
554	Putative uncharacterized protein OS=Mus musculus GN=Thbs1 PE=2 SV=1	Q3TR40_MOUSE (+3)	130 kDa	1
555	CD90.1 OS=Mus musculus GN=Thy1 PE=2 SV=1	Q53YX2_MOUSE (+2)	18 kDa	1
556	Complement component 1 Q subcomponent-binding protein, mitochondrial OS=Mus musculus GN=C1qbp PE=1 SV=1	Q8R5L1_MOUSE	31 kDa	1
557	Small nuclear ribonucleoprotein D3 OS=Mus musculus GN=Snrpd3 PE=2 SV=1	Q91VM2_MOUSE (+1)	14 kDa	1
558	Cellular retinoic acid-binding protein 1 OS=Mus musculus GN=Crabp1 PE=1 SV=2	RABP1_MOUSE	16 kDa	1
559	2-iminobutanoate/2-iminopropanoate deaminase OS=Mus musculus OX=10090 GN=Rida PE=1 SV=3	sp|P52760|RIDA_MOUSE	?	1
372	Protein S100-A4 (Fragment) OS=Mus musculus GN=S100a4 PE=4 SV=1	A0A0G2JGD2_MOUSE (+2)	9 kDa	1
560	60S ribosomal protein L18 (Fragment) OS=Mus musculus GN=Rpl18 PE=2 SV=1	Q0QEW9_MOUSE (+3)	19 kDa	1
561	Epididymal secretory protein E1 OS=Mus musculus GN=Npc2 PE=1 SV=1	NPC2_MOUSE (+3)	16 kDa	1
562	Acylphosphatase-1 OS=Mus musculus GN=Acyp1 PE=3 SV=2	ACYP1_MOUSE (+2)	11 kDa	1
563	U6 snRNA-associated Sm-like protein LSm2 OS=Mus musculus GN=Lsm2 PE=3 SV=1	LSM2_MOUSE (+3)	11 kDa	1
564	Putative uncharacterized protein (Fragment) OS=Mus musculus GN=Farsb PE=2 SV=1	Q3TG12_MOUSE (+5)	66 kDa	1
565	Mago nashi protein OS=Mus musculus GN=Magohb PE=1 SV=1	A0A023T778_MOUSE (+2)	17 kDa	1
566	Growth factor receptor-bound protein 2 OS=Mus musculus GN=Grb2 PE=1 SV=1	B1AT92_MOUSE (+3)	24 kDa	1
567	Alpha/beta hydrolase domain-containing protein 14B (Fragment) OS=Mus musculus GN=Abhd14b PE=1 SV=1	A0A087WPF8_MOUSE (+5)	18 kDa	1
568	U8 snoRNA-decapping enzyme (Fragment) OS=Mus musculus GN=Nudt16 PE=1 SV=1	A0A087WRE5_MOUSE (+1)	21 kDa	1
569	Procollagen C-endopeptidase enhancer 1 (Fragment) OS=Mus musculus GN=Pcolce PE=4 SV=1	A0A0G2JE29_MOUSE (+5)	26 kDa	1
570	Ubiquitin-conjugating enzyme E2 D3 (Fragment) OS=Mus musculus GN=Ube2d3 PE=4 SV=1	A0A0G2JE32_MOUSE (+8)	15 kDa	1
571	DCN1-like protein 1 (Fragment) OS=Mus musculus GN=Dcun1d1 PE=4 SV=1	A0A0G2JGV7_MOUSE (+5)	26 kDa	1
373	Beta-globin OS=Mus musculus GN=Hbbt2 PE=3 SV=1	A8DV41_MOUSE (+3)	16 kDa	1
572	Activator of 90 kDa heat shock protein ATPase homolog 1 OS=Mus musculus GN=Ahsa1 PE=2 SV=2	AHSA1_MOUSE (+1)	38 kDa	1
573	Bis(5'-nucleosyl)-tetraphosphatase [asymmetrical] OS=Mus musculus GN=Nudt2 PE=1 SV=3	AP4A_MOUSE (+1)	17 kDa	1
574	ADP-ribosylation factor-like protein 3 OS=Mus musculus GN=Arl3 PE=1 SV=1	ARL3_MOUSE (+1)	20 kDa	1
575	ATP synthase subunit g, mitochondrial OS=Mus musculus GN=Atp5l PE=1 SV=1	ATP5L_MOUSE (+2)	11 kDa	1
576	Poly(RC) binding protein 2 OS=Mus musculus GN=Pcbp2 PE=2 SV=1	B2M1R7_MOUSE (+4)	38 kDa	1
374	Histone H2A OS=Mus musculus GN=H2afv PE=2 SV=1	B2RVP5_MOUSE (+2)	14 kDa	1
577	ASL1/Ifi205 fusion protein OS=Mus musculus PE=2 SV=1	C6EQG6_MOUSE (+3)	14 kDa	1
578	Cytochrome c oxidase subunit 6C OS=Mus musculus GN=Cox6c PE=1 SV=3	COX6C_MOUSE	8 kDa	1
579	Protein CREG1 OS=Mus musculus GN=Creg1 PE=2 SV=1	CREG1_MOUSE	24 kDa	1
580	Cytochrome c oxidase subunit 7A1, mitochondrial OS=Mus musculus GN=Cox7a1 PE=3 SV=1	CX7A1_MOUSE (+2)	9 kDa	1
581	Calcyclin-binding protein OS=Mus musculus GN=Cacybp PE=1 SV=1	CYBP_MOUSE	27 kDa	1
582	StAR-related lipid transfer (START) domain containing 5, isoform CRA_a OS=Mus musculus GN=Stard5 PE=1 SV=1	D3YU00_MOUSE (+1)	23 kDa	1
583	NADH dehydrogenase [ubiquinone] 1 beta subcomplex subunit 10 (Fragment) OS=Mus musculus GN=Ndufb10 PE=1 SV=1	D3YUK4_MOUSE (+1)	18 kDa	1
584	Fermitin family homolog 2 OS=Mus musculus GN=Fermt2 PE=1 SV=1	FERM2_MOUSE (+1)	78 kDa	1
585	Glutaredoxin-1 OS=Mus musculus GN=Glrx PE=1 SV=3	GLRX1_MOUSE (+2)	12 kDa	1
586	Histidine triad nucleotide-binding protein 2, mitochondrial OS=Mus musculus GN=Hint2 PE=1 SV=1	HINT2_MOUSE (+1)	17 kDa	1
375	Keratin, type II cytoskeletal 1 OS=Homo sapiens GN=KRT1 PE=1 SV=6	K2C1_HUMAN	66 kDa	1
587	Leucine-rich repeat-containing protein 20 OS=Mus musculus GN=Lrrc20 PE=2 SV=1	LRC20_MOUSE	21 kDa	1
588	Cytochrome c oxidase subunit NDUFA4 OS=Mus musculus GN=Ndufa4 PE=1 SV=2	NDUA4_MOUSE (+1)	9 kDa	1
589	Phospholipase B-like 1 OS=Mus musculus GN=Plbd1 PE=1 SV=1	PLBL1_MOUSE (+1)	63 kDa	1
590	Interleukin-1 receptor antagonist protein OS=Mus musculus GN=Il1rn PE=1 SV=1	Q3TBV5_MOUSE (+5)	18 kDa	1
591	Putative uncharacterized protein OS=Mus musculus GN=Picalm PE=2 SV=1	Q3TD51_MOUSE (+7)	65 kDa	1
592	Putative uncharacterized protein OS=Mus musculus GN=Sar1a PE=2 SV=1	Q3TXJ4_MOUSE (+1)	22 kDa	1
593	Putative uncharacterized protein OS=Mus musculus GN=Prosc PE=2 SV=1	Q3UYN1_MOUSE (+4)	36 kDa	1
594	Ribonuclease 4 OS=Mus musculus GN=Rnase4 PE=2 SV=1	Q5UCA9_MOUSE (+4)	17 kDa	1
595	EF-hand domain-containing protein D2 OS=Mus musculus GN=Efhd2 PE=1 SV=1	Q8C845_MOUSE	27 kDa	1
596	Cytochrome b-c1 complex subunit 7 OS=Mus musculus GN=Uqcrb PE=1 SV=1	Q9CQB4_MOUSE (+1)	14 kDa	1
597	Phosphoserine phosphatase OS=Mus musculus GN=Psph PE=2 SV=1	SERB_MOUSE	25 kDa	1
598	Astrocytic phosphoprotein PEA-15 OS=Mus musculus GN=Pea15 PE=1 SV=1	sp|Q62048|PEA15_MOUSE	15 kDa	1
599	Magnesium-dependent phosphatase 1 OS=Mus musculus GN=Mdp1 PE=1 SV=1	MGDP1_MOUSE	19 kDa	1
600	Oligoribonuclease, mitochondrial OS=Mus musculus GN=Rexo2 PE=1 SV=2	ORN_MOUSE (+4)	27 kDa	1
601	NEDD8-conjugating enzyme Ubc12 (Fragment) OS=Mus musculus GN=Ube2m PE=1 SV=1	F6WMC0_MOUSE (+4)	20 kDa	1
602	Mth938 domain-containing protein OS=Mus musculus GN=Aamdc PE=1 SV=1	D3YZD8_MOUSE (+2)	16 kDa	1
603	LOC207685 protein (Fragment) OS=Mus musculus GN=LOC207685 PE=2 SV=1	A4FU62_MOUSE (+1)	25 kDa	0.99
604	Putative uncharacterized protein OS=Mus musculus GN=Scpep1 PE=2 SV=1	Q3U5P4_MOUSE (+2)	45 kDa	0.99
605	Glycolipid transfer protein OS=Mus musculus GN=Gltp PE=1 SV=1	D3Z1H9_MOUSE (+3)	22 kDa	0.99
356	Calponin-2 OS=Mus musculus GN=Cnn2 PE=1 SV=1	CNN2_MOUSE (+2)	33 kDa	0.78
606	Small nuclear ribonucleoprotein-associated protein OS=Mus musculus GN=Snrpn PE=2 SV=1	Q3UN87_MOUSE (+2)	25 kDa	0.98
607	GM2 ganglioside activator protein OS=Mus musculus GN=Gm2a PE=2 SV=1	Q5F1Z8_MOUSE (+1)	21 kDa	0.98
608	Protein Igkv3-7 OS=Mus musculus GN=Igkv3-7 PE=4 SV=4	A0A075B5N9_MOUSE (+22)	11 kDa	0.78
609	Protein Hnrnpr (Fragment) OS=Mus musculus GN=Hnrnpr PE=1 SV=1	A2AW41_MOUSE (+8)	30 kDa	0.78
376	T-complex protein 1 subunit delta OS=Mus musculus GN=Cct4 PE=1 SV=1	G5E839_MOUSE (+4)	55 kDa	0.78
377	Epsin-2 OS=Mus musculus GN=Epn2 PE=1 SV=1	J3QNT7_MOUSE (+8)	68 kDa	0.78
610	S100 calcium binding protein A10 (Calpactin), isoform CRA_a OS=Mus musculus GN=S100a10 PE=2 SV=1	Q3TC45_MOUSE (+2)	11 kDa	0.78
611	Putative uncharacterized protein OS=Mus musculus GN=Cnbp PE=2 SV=1	Q3U5V2_MOUSE (+7)	19 kDa	0.78
612	S100 calcium binding protein A9 (Calgranulin B), isoform CRA_a OS=Mus musculus GN=S100a9 PE=2 SV=1	Q3UP42_MOUSE (+1)	13 kDa	0.78
613	Nucleolar RNA helicase 2 OS=Mus musculus GN=Ddx21 PE=1 SV=3	DDX21_MOUSE (+3)	94 kDa	0.78
216	Ogdh protein OS=Mus musculus GN=Ogdh PE=2 SV=1	Q6P8I7_MOUSE (+5)	25 kDa	0.78
620	MCG4625 OS=Mus musculus GN=Myot PE=2 SV=1	A0A509_MOUSE (+1)	55 kDa	0.76
622	5'(3')-deoxyribonucleotidase, cytosolic type OS=Mus musculus GN=Nt5c PE=1 SV=1	A2A9X5_MOUSE (+1)	22 kDa	1
623	Vbp1 protein (Fragment) OS=Mus musculus GN=Vbp1 PE=2 SV=1	A3KMJ8_MOUSE (+1)	22 kDa	1
624	Actin-related protein 2/3 complex subunit 5 OS=Mus musculus GN=Arpc5 PE=2 SV=3	ARPC5_MOUSE (+2)	16 kDa	1
625	Isoaspartyl peptidase/L-asparaginase OS=Mus musculus GN=Asrgl1 PE=1 SV=1	ASGL1_MOUSE	34 kDa	1
626	ATP synthase subunit epsilon, mitochondrial OS=Mus musculus GN=Atp5e PE=1 SV=2	ATP5E_MOUSE (+2)	6 kDa	1
627	PDZ and LIM domain protein 7 (Fragment) OS=Mus musculus GN=Pdlim7 PE=1 SV=1	B8JJB1_MOUSE (+6)	6 kDa	1
628	Calcium-binding protein 39 OS=Mus musculus GN=Cab39 PE=1 SV=2	CAB39_MOUSE (+1)	40 kDa	1
630	Stefin-1 OS=Mus musculus GN=Stfa1 PE=3 SV=1	CYT1_MOUSE (+3)	11 kDa	1
631	Vesicle-trafficking protein SEC22b OS=Mus musculus GN=Sec22b PE=1 SV=1	E9Q6R3_MOUSE (+2)	19 kDa	1
632	Obscurin OS=Mus musculus GN=Obscn PE=1 SV=2	E9QQ96_MOUSE (+4)	816 kDa	1
633	Eukaryotic translation initiation factor 3 subunit J-A OS=Mus musculus GN=Eif3j1 PE=2 SV=1	EI3JA_MOUSE (+4)	29 kDa	1
634	Protein Gm9493 OS=Mus musculus GN=Gm9493 PE=4 SV=1	F6SVV1_MOUSE (+2)	22 kDa	1
635	Keratin-associated protein 19-5 OS=Mus musculus GN=Krtap19-5 PE=4 SV=1	F8VQ65_MOUSE	7 kDa	1
636	Ragulator complex protein LAMTOR2 OS=Mus musculus GN=Lamtor2 PE=1 SV=1	LTOR2_MOUSE	13 kDa	1
637	Ragulator complex protein LAMTOR3 OS=Mus musculus GN=Lamtor3 PE=1 SV=1	LTOR3_MOUSE (+2)	14 kDa	1
638	Acyl-protein thioesterase 2 OS=Mus musculus GN=Lypla2 PE=1 SV=1	LYPA2_MOUSE	25 kDa	1
639	NudC domain-containing protein 2 OS=Mus musculus GN=Nudcd2 PE=1 SV=1	NUDC2_MOUSE	18 kDa	1
640	Programmed cell death protein 10 OS=Mus musculus GN=Pdcd10 PE=1 SV=1	PDC10_MOUSE	25 kDa	1
641	Prefoldin subunit 2 OS=Mus musculus GN=Pfdn2 PE=2 SV=2	PFD2_MOUSE	17 kDa	1
642	Phosphomannomutase 2 OS=Mus musculus GN=Pmm2 PE=1 SV=1	PMM2_MOUSE (+2)	28 kDa	1
378	RAB1B, member RAS oncogene family, isoform CRA_c OS=Mus musculus GN=Rab1b PE=2 SV=1	Q0PD66_MOUSE (+1)	22 kDa	1
643	Splicing factor U2AF 65 kDa subunit OS=Mus musculus GN=U2af2 PE=1 SV=1	Q3KQM4_MOUSE (+4)	34 kDa	1
644	Ubiquitin carboxyl-terminal hydrolase (Fragment) OS=Mus musculus GN=Uchl1 PE=2 SV=1	Q3TCH2_MOUSE (+1)	25 kDa	1
645	MCG13615, isoform CRA_a OS=Mus musculus GN=Rpl38 PE=2 SV=1	Q52KP0_MOUSE (+1)	8 kDa	1
646	MCG11348 OS=Mus musculus GN=Rpl7a PE=2 SV=1	Q58ET1_MOUSE (+4)	30 kDa	1
647	MCG10205 OS=Mus musculus GN=Rps13 PE=2 SV=1	Q5BLJ7_MOUSE (+2)	17 kDa	1
648	Ribonuclease T2B OS=Mus musculus GN=Rnaset2b PE=2 SV=1	Q5FWA0_MOUSE (+2)	30 kDa	1
379	Protein RCC2 OS=Mus musculus GN=Rcc2 PE=1 SV=1	RCC2_MOUSE	56 kDa	1
650	Protein S100-A11 OS=Mus musculus GN=S100a11 PE=1 SV=1	S10AB_MOUSE	11 kDa	1
651	Succinyl-CoA ligase [ADP/GDP-forming] subunit alpha, mitochondrial OS=Mus musculus GN=Suclg1 PE=1 SV=4	SUCA_MOUSE	36 kDa	1
652	Asparagine--tRNA ligase, cytoplasmic OS=Mus musculus GN=Nars PE=1 SV=2	SYNC_MOUSE	64 kDa	1
653	Ubiquitin carboxyl-terminal hydrolase isozyme L3 OS=Mus musculus GN=Uchl3 PE=1 SV=2	UCHL3_MOUSE	26 kDa	1
654	Vesicle-associated membrane protein-associated protein A OS=Mus musculus GN=Vapa PE=1 SV=2	VAPA_MOUSE	28 kDa	1
655	Isocitrate dehydrogenase [NAD] subunit alpha, mitochondrial OS=Mus musculus GN=Idh3a PE=1 SV=1	sp|Q9D6R2|IDH3A_MOUSE (+1)	40 kDa	1
656	Isoform 2 of Malignant T-cell-amplified sequence 1 OS=Mus musculus GN=Mcts1	sp|Q9DB27-2|MCTS1_MOUSE (+1)	21 kDa	1
657	60S ribosomal protein L27 OS=Mus musculus GN=Rpl27 PE=2 SV=1	Q5BLJ9_MOUSE (+1)	16 kDa	1
658	NADH dehydrogenase [ubiquinone] 1 beta subcomplex subunit 3 OS=Mus musculus GN=Ndufb3 PE=1 SV=1	NDUB3_MOUSE (+1)	12 kDa	1
659	Heat shock protein beta-2 OS=Mus musculus GN=Hspb2 PE=2 SV=2	sp|Q99PR8|HSPB2_MOUSE	20 kDa	1
660	Tyrosine--tRNA ligase OS=Mus musculus GN=Yars PE=1 SV=1	A2A7S7_MOUSE (+1)	63 kDa	1
661	Isoform 2 of Sorcin OS=Mus musculus GN=Sri	sp|Q6P069-2|SORCN_MOUSE (+1)	20 kDa	1
353	Cysteine and glycine-rich protein 1 OS=Mus musculus GN=Csrp1 PE=1 SV=3	CSRP1_MOUSE (+1)	21 kDa	0.78
662	Proteasome subunit beta type OS=Mus musculus GN=Psmb8 PE=2 SV=1	A0A068BIT8_MOUSE (+1)	30 kDa	1
663	C-type lectin domain family 3, member b OS=Mus musculus GN=Clec3b PE=1 SV=1	Q8CFZ6_MOUSE (+1)	22 kDa	0.99
664	Lysozyme OS=Mus musculus GN=Lyz2 PE=3 SV=1	A0A077S2U6_MOUSE (+1)	17 kDa	0.99
665	Inositol monophosphatase 1 OS=Mus musculus GN=Impa1 PE=1 SV=1	IMPA1_MOUSE (+4)	30 kDa	0.99
666	Isoform 2 of Cytochrome c1, heme protein, mitochondrial OS=Mus musculus GN=Cyc1	sp|Q9D0M3-2|CY1_MOUSE (+1)	29 kDa	0.99
667	Peptidyl-prolyl cis-trans isomerase (Fragment) OS=Mus musculus GN=Ppih PE=1 SV=1	A2BGI8_MOUSE (+4)	17 kDa	0.99
668	Ubiquitin-fold modifier-conjugating enzyme 1 OS=Mus musculus GN=Ufc1 PE=2 SV=1	UFC1_MOUSE	19 kDa	0.99
669	Extended synaptotagmin-1 OS=Mus musculus GN=Esyt1 PE=1 SV=2	ESYT1_MOUSE	122 kDa	0.99
670	RAB5B, member RAS oncogene family OS=Mus musculus GN=Rab5b PE=2 SV=1	B2RPS1_MOUSE (+2)	24 kDa	0.99
671	Leucine-rich repeat-containing protein 59 OS=Mus musculus GN=Lrrc59 PE=1 SV=1	LRC59_MOUSE (+1)	35 kDa	0.98
672	Protein Igkv5-39 OS=Mus musculus GN=Igkv5-39 PE=4 SV=4	A0A075B5M7_MOUSE (+5)	10 kDa	0.78
673	ATP synthase protein 8 OS=Mus musculus GN=ATP8 PE=3 SV=1	A0A075DCI0_MOUSE (+4)	8 kDa	0.78
674	Serine/threonine-protein kinase DCLK1 OS=Mus musculus GN=Dclk1 PE=4 SV=1	A0A0G2JGQ6_MOUSE (+10)	82 kDa	0.78
675	Tctex-1 OS=Mus musculus PE=2 SV=1	A1E5T5_MOUSE (+3)	12 kDa	0.78
676	60S ribosomal protein L23 (Fragment) OS=Mus musculus GN=Rpl23 PE=1 SV=1	A2A6F8_MOUSE (+1)	6 kDa	0.78
380	LIM and SH3 domain protein 1 (Fragment) OS=Mus musculus GN=Lasp1 PE=1 SV=1	A2A6G0_MOUSE (+2)	3 kDa	0.78
381	Beta-globin OS=Mus musculus GN=Hbbt1 PE=3 SV=1	A8DUP7_MOUSE	16 kDa	0.78
677	Beta-2-microglobulin OS=Mus musculus GN=B2m PE=1 SV=2	B2MG_MOUSE (+2)	14 kDa	0.78
382	Krt2 protein OS=Mus musculus GN=Krt2 PE=2 SV=1	B2RTP7_MOUSE (+1)	71 kDa	0.78
678	Isoc2a protein OS=Mus musculus GN=Isoc2a PE=2 SV=1	B2RY90_MOUSE (+1)	22 kDa	0.78
679	UPF0585 protein C16orf13 homolog OS=Mus musculus PE=1 SV=1	CP013_MOUSE (+2)	23 kDa	0.78
680	Protein CutA OS=Mus musculus GN=Cuta PE=2 SV=3	CUTA_MOUSE (+1)	19 kDa	0.78
681	Cytochrome c oxidase subunit 6B1 OS=Mus musculus GN=Cox6b1 PE=1 SV=2	CX6B1_MOUSE (+1)	10 kDa	0.78
682	Septin-2 (Fragment) OS=Mus musculus GN=Sept2 PE=1 SV=1	D3YV76_MOUSE (+8)	9 kDa	0.78
683	40S ribosomal protein S14 (Fragment) OS=Mus musculus GN=Rps14 PE=1 SV=1	D3YVF4_MOUSE (+4)	13 kDa	0.78
684	Protein Parp3 (Fragment) OS=Mus musculus GN=Parp3 PE=1 SV=1	E9PX17_MOUSE (+7)	23 kDa	0.78
685	Eosinophil cationic protein 1 OS=Mus musculus GN=Ear1 PE=2 SV=1	ECP1_MOUSE (+7)	17 kDa	0.78
686	Proteasome activator complex subunit 1 OS=Mus musculus GN=Psme1 PE=1 SV=1	G3UXY0_MOUSE (+4)	26 kDa	0.78
687	40S ribosomal protein S28 (Fragment) OS=Mus musculus GN=Rps28 PE=1 SV=1	G3UYV7_MOUSE (+2)	6 kDa	0.78
688	Receptor expression-enhancing protein OS=Mus musculus GN=Reep5 PE=1 SV=1	G3X8R0_MOUSE (+4)	21 kDa	0.78
689	MAGUK p55 subfamily member 7 OS=Mus musculus GN=Mpp7 PE=1 SV=1	G5E8S8_MOUSE (+7)	66 kDa	0.78
690	Glutathione S-transferase omega-1 OS=Mus musculus GN=Gsto1 PE=2 SV=2	GSTO1_MOUSE	27 kDa	0.78
383	Histone H2AX OS=Mus musculus GN=H2afx PE=1 SV=2	H2AX_MOUSE	15 kDa	0.78
691	Ran-specific GTPase-activating protein OS=Mus musculus GN=Ranbp1 PE=1 SV=1	H7BX22_MOUSE (+2)	18 kDa	0.78
692	Eukaryotic translation initiation factor 5 OS=Mus musculus GN=Eif5 PE=1 SV=1	IF5_MOUSE (+6)	49 kDa	0.78
693	U6 snRNA-associated Sm-like protein LSm6 OS=Mus musculus GN=Lsm6 PE=3 SV=1	LSM6_MOUSE (+1)	9 kDa	0.78
694	RAB6, member RAS oncogene family, isoform CRA_a OS=Mus musculus GN=Rab6a PE=2 SV=1	Q0PD54_MOUSE (+1)	24 kDa	0.78
695	Succinate dehydrogenase [ubiquinone] iron-sulfur subunit, mitochondrial (Fragment) OS=Mus musculus GN=Sdhb PE=2 SV=1	Q0QEZ4_MOUSE (+3)	27 kDa	0.78
696	Putative uncharacterized protein OS=Mus musculus GN=Snd1 PE=2 SV=1	Q3TRW3_MOUSE (+3)	102 kDa	0.78
697	Putative uncharacterized protein OS=Mus musculus PE=2 SV=1	Q3V424_MOUSE (+1)	7 kDa	0.78
698	Anti-colorectal carcinoma light chain OS=Mus musculus PE=1 SV=1	Q7TS98_MOUSE	26 kDa	0.78
699	Mitochondrial import inner membrane translocase subunit Tim13 OS=Mus musculus GN=Timm13 PE=1 SV=1	TIM13_MOUSE (+1)	10 kDa	0.78
700	sp|Q8BW22|CREST_MOUSE-R	sp|Q8BW22|CREST_MOUSE-R	?	0.78
701	Isoform 2 of Polycomb protein SCMH1 OS=Mus musculus GN=Scmh1	sp|Q8K214-2|SCMH1_MOUSE (+1)	74 kDa	0.78
929	Glyceraldehyde-3-phosphate dehydrogenase OS=Mus musculus OX=10090 GN=Gm10358 PE=1 SV=1	tr|A0A1D5RLD8|A0A1D5RLD8_MOUSE	?	0.78
702	6.8 kDa mitochondrial proteolipid OS=Mus musculus GN=Mp68 PE=3 SV=1	68MP_MOUSE (+1)	7 kDa	0.78
703	Protein Igkv12-98 OS=Mus musculus GN=Igkv12-98 PE=4 SV=4	A0A075B5K9_MOUSE (+1)	12 kDa	0.78
704	Protein Ighg2b (Fragment) OS=Mus musculus GN=Ighg2b PE=1 SV=1	A0A075B5P3_MOUSE (+9)	37 kDa	0.78
705	Protein Igkv12-47 (Fragment) OS=Mus musculus GN=Igkv12-47 PE=4 SV=2	A0A075B666_MOUSE (+3)	13 kDa	0.78
706	COP9 signalosome complex subunit 8 (Fragment) OS=Mus musculus GN=Cops8 PE=1 SV=3	A0A087WPM5_MOUSE (+1)	9 kDa	0.78
707	Uncharacterized protein OS=Mus musculus GN=Gm9791 PE=4 SV=1	A0A0A6YW52_MOUSE (+3)	16 kDa	0.78
708	Neutrophil gelatinase-associated lipocalin (Fragment) OS=Mus musculus GN=Lcn2 PE=1 SV=1	A0A0A6YW77_MOUSE (+2)	31 kDa	0.78
709	Voltage-dependent L-type calcium channel subunit beta-2 (Fragment) OS=Mus musculus GN=Cacnb2 PE=1 SV=1	A0A0A6YWX5_MOUSE (+28)	16 kDa	0.78
710	60S ribosomal protein L31 OS=Mus musculus GN=Rpl31 PE=1 SV=1	A0A0A6YX26_MOUSE (+3)	15 kDa	0.78
711	Protein Igkv4-55 (Fragment) OS=Mus musculus GN=Igkv4-55 PE=1 SV=1	A0A0B4J1I9_MOUSE (+1)	13 kDa	0.78
712	Kallikrein related-peptidase 10 OS=Mus musculus GN=Klk10 PE=2 SV=1	A0A0B6VJJ9_MOUSE (+1)	31 kDa	0.78
713	MAb 110 light chain OS=Mus musculus GN=LC PE=2 SV=1	A0A0F7R5U8_MOUSE	27 kDa	0.78
714	Farnesyl pyrophosphate synthase (Fragment) OS=Mus musculus GN=Fdps PE=4 SV=1	A0A0G2JDJ5_MOUSE (+7)	14 kDa	0.78
715	TP53-regulating kinase OS=Mus musculus GN=Trp53rk PE=1 SV=1	A2A5R0_MOUSE (+4)	15 kDa	0.78
716	Peroxisomal acyl-coenzyme A oxidase 1 (Fragment) OS=Mus musculus GN=Acox1 PE=1 SV=1	A2A848_MOUSE (+3)	70 kDa	0.78
717	Protein 0610037L13Rik OS=Mus musculus GN=0610037L13Rik PE=1 SV=1	A2A8E2_MOUSE (+2)	16 kDa	0.78
718	MIF4G domain-containing protein OS=Mus musculus GN=Mif4gd PE=1 SV=1	A2A9W3_MOUSE (+2)	23 kDa	0.78
719	Chloride intracellular channel protein OS=Mus musculus GN=Clic3 PE=1 SV=1	A2AJ28_MOUSE (+2)	27 kDa	0.78
720	Major urinary protein 2 OS=Mus musculus GN=Mup4 PE=1 SV=1	A2AKN9_MOUSE (+4)	21 kDa	0.78
721	NSFL1 cofactor p47 OS=Mus musculus GN=Nsfl1c PE=1 SV=1	A2AT02_MOUSE (+4)	37 kDa	0.78
722	Golgi reassembly stacking protein 2, isoform CRA_c OS=Mus musculus GN=Gorasp2 PE=1 SV=1	A2ATI6_MOUSE (+8)	37 kDa	0.78
723	Signal recognition particle 14 kDa protein OS=Mus musculus GN=Srp14 PE=1 SV=1	A2AUM6_MOUSE (+1)	11 kDa	0.78
724	Nuclease-sensitive element-binding protein 1 (Fragment) OS=Mus musculus GN=Ybx1 PE=1 SV=1	A2BGG7_MOUSE (+6)	25 kDa	0.78
725	60S ribosomal protein L11 (Fragment) OS=Mus musculus GN=Rpl11 PE=1 SV=1	A2BH06_MOUSE (+4)	20 kDa	0.78
726	U2 small nuclear ribonucleoprotein B'' (Fragment) OS=Mus musculus GN=Snrpb2 PE=1 SV=1	A2CES4_MOUSE (+1)	16 kDa	0.78
727	CUGBP Elav-like family member 2 OS=Mus musculus GN=Celf2 PE=1 SV=2	A3KGT0_MOUSE (+16)	18 kDa	0.78
728	Toll interacting protein, isoform CRA_b OS=Mus musculus GN=Tollip PE=1 SV=1	A9JEI5_MOUSE (+4)	23 kDa	0.78
729	Very long-chain specific acyl-CoA dehydrogenase, mitochondrial OS=Mus musculus GN=Acadvl PE=1 SV=3	ACADV_MOUSE (+2)	71 kDa	0.78
730	Acyl-coenzyme A thioesterase 13 OS=Mus musculus GN=Acot13 PE=1 SV=1	ACO13_MOUSE (+1)	15 kDa	0.78
731	Beta-centractin OS=Mus musculus GN=Actr1b PE=1 SV=1	ACTY_MOUSE (+2)	42 kDa	0.78
732	Aminoacyl tRNA synthase complex-interacting multifunctional protein 1 OS=Mus musculus GN=Aimp1 PE=1 SV=2	AIMP1_MOUSE (+2)	34 kDa	0.78
733	Aminoacyl tRNA synthase complex-interacting multifunctional protein 2 OS=Mus musculus GN=Aimp2 PE=1 SV=2	AIMP2_MOUSE (+1)	35 kDa	0.78
384	Alpha-2-macroglobulin receptor-associated protein OS=Mus musculus GN=Lrpap1 PE=1 SV=1	AMRP_MOUSE (+9)	42 kDa	0.78
734	Antithrombin-III OS=Mus musculus GN=Serpinc1 PE=1 SV=1	ANT3_MOUSE (+1)	52 kDa	0.78
735	AP-2 complex subunit alpha-2 OS=Mus musculus GN=Ap2a2 PE=1 SV=2	AP2A2_MOUSE (+3)	104 kDa	0.78
736	Apolipoprotein E OS=Mus musculus GN=Apoe PE=1 SV=2	APOE_MOUSE (+9)	36 kDa	0.78
737	ADP-ribosylation factor 4 OS=Mus musculus GN=Arf4 PE=1 SV=2	ARF4_MOUSE (+1)	20 kDa	0.78
738	Actin-related protein 2 OS=Mus musculus GN=Actr2 PE=1 SV=1	ARP2_MOUSE (+2)	45 kDa	0.78
739	Actin-related protein 2/3 complex subunit 2 OS=Mus musculus GN=Arpc2 PE=1 SV=3	ARPC2_MOUSE (+1)	34 kDa	0.78
740	ATP synthase subunit e, mitochondrial OS=Mus musculus GN=Atp5i PE=1 SV=2	ATP5I_MOUSE (+2)	8 kDa	0.78
741	ATP synthase subunit f, mitochondrial OS=Mus musculus GN=Atp5j2 PE=1 SV=3	ATPK_MOUSE (+1)	10 kDa	0.78
742	NADH dehydrogenase [ubiquinone] iron-sulfur protein 5 (Fragment) OS=Mus musculus GN=Ndufs5 PE=1 SV=1	B1ARW4_MOUSE (+2)	11 kDa	0.78
743	Bcl-2-like protein 13 OS=Mus musculus GN=Bcl2l13 PE=1 SV=2	B2L13_MOUSE (+4)	47 kDa	0.78
744	Neural cell expressed, developmentally down-regulated 4 OS=Mus musculus GN=Nedd4 PE=2 SV=1	B2RSC8_MOUSE (+5)	103 kDa	0.78
385	MCG1395 OS=Mus musculus GN=Tubb2b PE=2 SV=1	B2RSN3_MOUSE (+2)	50 kDa	0.78
745	Carnitine O-acetyltransferase (Fragment) OS=Mus musculus GN=Crat PE=1 SV=2	B7ZDD7_MOUSE (+2)	23 kDa	0.78
746	Glutamyl-prolyl-tRNA synthetase OS=Mus musculus GN=Eprs PE=2 SV=1	B9EIU1_MOUSE (+5)	170 kDa	0.78
747	Apoptosis regulator BAX OS=Mus musculus GN=Bax PE=1 SV=1	BAX_MOUSE (+8)	21 kDa	0.78
748	Neuraminidase 2 variant A' (Fragment) OS=Mus musculus GN=Neu2 PE=2 SV=1	C0KJU9_MOUSE (+7)	9 kDa	0.78
749	Cathepsin L1 OS=Mus musculus GN=Ctsl PE=1 SV=2	CATL1_MOUSE (+10)	38 kDa	0.78
750	Cysteine dioxygenase type 1 OS=Mus musculus GN=Cdo1 PE=1 SV=1	CDO1_MOUSE (+5)	23 kDa	0.78
751	UPF0598 protein C8orf82 homolog OS=Mus musculus PE=2 SV=1	CH082_MOUSE (+1)	24 kDa	0.78
752	ATP-dependent Clp protease proteolytic subunit, mitochondrial OS=Mus musculus GN=Clpp PE=1 SV=1	CLPP_MOUSE (+1)	30 kDa	0.78
753	UPF0568 protein C14orf166 homolog OS=Mus musculus PE=2 SV=1	CN166_MOUSE (+1)	28 kDa	0.78
754	Coatomer subunit zeta-1 OS=Mus musculus GN=Copz1 PE=2 SV=1	COPZ1_MOUSE (+1)	20 kDa	0.78
755	Cytochrome c oxidase subunit 5A, mitochondrial OS=Mus musculus GN=Cox5a PE=1 SV=2	COX5A_MOUSE	16 kDa	0.78
756	Cysteine and glycine-rich protein 3 OS=Mus musculus GN=Csrp3 PE=1 SV=1	CSRP3_MOUSE (+1)	21 kDa	0.78
757	Cytochrome c oxidase subunit 7A2, mitochondrial OS=Mus musculus GN=Cox7a2 PE=1 SV=2	CX7A2_MOUSE	9 kDa	0.78
758	Cytochrome b5 type B OS=Mus musculus GN=Cyb5b PE=1 SV=1	CYB5B_MOUSE (+3)	16 kDa	0.78
759	Polyadenylate-binding protein 2 (Fragment) OS=Mus musculus GN=Pabpn1 PE=4 SV=2	D3YUB9_MOUSE (+6)	18 kDa	0.78
760	40S ribosomal protein S3 OS=Mus musculus GN=Rps3 PE=1 SV=1	D3YV43_MOUSE (+7)	21 kDa	0.78
761	40S ribosomal protein S2 (Fragment) OS=Mus musculus GN=Rps2 PE=1 SV=1	D3YVC1_MOUSE (+11)	29 kDa	0.78
762	Elongation factor Tu OS=Mus musculus GN=Gm9755 PE=3 SV=1	D3YVN7_MOUSE (+2)	50 kDa	0.78
763	Fucose mutarotase OS=Mus musculus GN=Fuom PE=1 SV=1	D3YWS7_MOUSE (+6)	15 kDa	0.78
764	EKC/KEOPS complex subunit Tprkb OS=Mus musculus GN=Tprkb PE=1 SV=1	D3YXX8_MOUSE (+5)	10 kDa	0.78
765	Microtubule-associated protein RP/EB family member 2 (Fragment) OS=Mus musculus GN=Mapre2 PE=1 SV=1	D3YYK8_MOUSE (+4)	29 kDa	0.78
766	60S ribosomal protein L5 (Fragment) OS=Mus musculus GN=Rpl5 PE=1 SV=1	D3YYV8_MOUSE (+4)	18 kDa	0.78
767	Palladin (Fragment) OS=Mus musculus GN=Palld PE=1 SV=1	D3Z1J5_MOUSE (+8)	38 kDa	0.78
768	DAZ-associated protein 1 (Fragment) OS=Mus musculus GN=Dazap1 PE=1 SV=1	D3Z4J1_MOUSE (+4)	19 kDa	0.78
769	HemK methyltransferase family member 2, isoform CRA_b OS=Mus musculus GN=N6amt1 PE=1 SV=1	D3Z6J0_MOUSE (+4)	19 kDa	0.78
770	Multifunctional protein ADE2 (Fragment) OS=Mus musculus GN=Paics PE=1 SV=1	D3Z6P1_MOUSE (+1)	9 kDa	0.78
771	Ribosome maturation protein SBDS OS=Mus musculus GN=Sbds PE=1 SV=1	D6REV5_MOUSE (+1)	5 kDa	0.78
772	2,4-dienoyl-CoA reductase, mitochondrial OS=Mus musculus GN=Decr1 PE=1 SV=1	DECR_MOUSE (+1)	36 kDa	0.78
773	Dystrophin OS=Mus musculus GN=Dmd PE=1 SV=3	DMD_MOUSE	426 kDa	0.78
774	DnaJ homolog subfamily B member 1 OS=Mus musculus GN=Dnajb1 PE=2 SV=3	DNJB1_MOUSE (+3)	38 kDa	0.78
775	2'-deoxynucleoside 5'-phosphate N-hydrolase 1 OS=Mus musculus GN=Dnph1 PE=2 SV=2	DNPH1_MOUSE	19 kDa	0.78
776	Dual specificity protein phosphatase 23 OS=Mus musculus GN=Dusp23 PE=2 SV=1	DUS23_MOUSE	17 kDa	0.78
777	Disabled homolog 2 OS=Mus musculus GN=Dab2 PE=1 SV=1	E0CXT5_MOUSE (+12)	26 kDa	0.78
778	Proteasome activator complex subunit 2 (Fragment) OS=Mus musculus GN=Psme2 PE=1 SV=1	E0CZ90_MOUSE (+3)	19 kDa	0.78
779	Nucleosome assembly protein 1-like 1 OS=Mus musculus GN=Nap1l1 PE=1 SV=1	E9PW66_MOUSE (+4)	49 kDa	0.78
780	Protein Jchain (Fragment) OS=Mus musculus GN=Jchain PE=1 SV=5	E9PWK4_MOUSE (+1)	14 kDa	0.78
781	Uncharacterized protein OS=Mus musculus GN=Gm8730 PE=1 SV=1	E9Q070_MOUSE (+4)	34 kDa	0.78
782	Guanylate kinase OS=Mus musculus GN=Guk1 PE=1 SV=1	E9Q7K1_MOUSE (+3)	23 kDa	0.78
783	Interferon-activable protein 204 OS=Mus musculus GN=Ifi204 PE=1 SV=1	E9QKL6_MOUSE (+3)	69 kDa	0.78
784	NADH dehydrogenase [ubiquinone] iron-sulfur protein 4, mitochondrial OS=Mus musculus GN=Ndufs4 PE=1 SV=1	E9QPX3_MOUSE (+3)	20 kDa	0.78
785	Transcription elongation factor B polypeptide 2 OS=Mus musculus GN=Tceb2 PE=1 SV=1	ELOB_MOUSE	13 kDa	0.78
786	Mammalian ependymin-related protein 1 OS=Mus musculus GN=Epdr1 PE=2 SV=1	EPDR1_MOUSE	25 kDa	0.78
787	Persulfide dioxygenase ETHE1, mitochondrial OS=Mus musculus GN=Ethe1 PE=1 SV=2	ETHE1_MOUSE	28 kDa	0.78
788	Protein Gm17430 OS=Mus musculus GN=Gm17430 PE=4 SV=1	F6RSK3_MOUSE (+4)	18 kDa	0.78
789	Inter-alpha-trypsin inhibitor heavy chain H1 OS=Mus musculus GN=Itih1 PE=1 SV=1	F8WJ05_MOUSE (+1)	102 kDa	0.78
790	FAS-associated death domain protein OS=Mus musculus GN=Fadd PE=1 SV=1	FADD_MOUSE (+1)	23 kDa	0.78
791	Fibrinogen gamma chain OS=Mus musculus GN=Fgg PE=1 SV=1	FIBG_MOUSE (+2)	49 kDa	0.78
792	Peptidyl-prolyl cis-trans isomerase FKBP2 OS=Mus musculus GN=Fkbp2 PE=1 SV=1	FKBP2_MOUSE (+2)	15 kDa	0.78
793	Peptidyl-prolyl cis-trans isomerase FKBP7 OS=Mus musculus GN=Fkbp7 PE=1 SV=1	FKBP7_MOUSE (+2)	25 kDa	0.78
794	Ras GTPase-activating protein-binding protein 1 OS=Mus musculus GN=G3bp1 PE=1 SV=1	G3BP1_MOUSE (+2)	52 kDa	0.78
795	Valine--tRNA ligase (Fragment) OS=Mus musculus GN=Vars PE=1 SV=1	G3UY93_MOUSE (+6)	141 kDa	0.78
796	MCG10343, isoform CRA_b OS=Mus musculus GN=Slc25a3 PE=1 SV=1	G5E902_MOUSE (+4)	40 kDa	0.78
386	Gamma-glutamylcyclotransferase OS=Mus musculus GN=Ggct PE=1 SV=1	GGCT_MOUSE	21 kDa	0.78
797	Glutaredoxin-3 OS=Mus musculus GN=Glrx3 PE=1 SV=1	GLRX3_MOUSE (+2)	38 kDa	0.78
798	Transmembrane glycoprotein NMB OS=Mus musculus GN=Gpnmb PE=1 SV=2	GPNMB_MOUSE (+6)	64 kDa	0.78
799	Glutathione S-transferase A4 OS=Mus musculus GN=Gsta4 PE=1 SV=3	GSTA4_MOUSE	26 kDa	0.78
800	Glutathione S-transferase theta-1 OS=Mus musculus GN=Gstt1 PE=1 SV=4	GSTT1_MOUSE (+1)	27 kDa	0.78
801	HCLS1-binding protein 3 OS=Mus musculus GN=Hs1bp3 PE=1 SV=2	H1BP3_MOUSE (+1)	44 kDa	0.78
802	AP complex subunit beta OS=Mus musculus GN=Ap2b1 PE=1 SV=1	H3BIY9_MOUSE (+4)	105 kDa	0.78
803	Haloacid dehalogenase-like hydrolase domain-containing protein 2 OS=Mus musculus GN=Hdhd2 PE=1 SV=2	HDHD2_MOUSE	29 kDa	0.78
804	Heme-binding protein 2 OS=Mus musculus GN=Hebp2 PE=1 SV=1	HEBP2_MOUSE	23 kDa	0.78
805	High mobility group protein B1 OS=Mus musculus GN=Hmgb1 PE=1 SV=2	HMGB1_MOUSE (+9)	25 kDa	0.78
806	Heat shock protein beta-6 OS=Mus musculus GN=Hspb6 PE=2 SV=1	HSPB6_MOUSE (+1)	18 kDa	0.78
807	Ubiquitin-like protein ISG15 OS=Mus musculus GN=Isg15 PE=1 SV=4	ISG15_MOUSE (+1)	18 kDa	0.78
387	Keratin, type I cytoskeletal 42 OS=Mus musculus GN=Krt42 PE=1 SV=1	K1C42_MOUSE	50 kDa	0.78
808	KH domain-containing, RNA-binding, signal transduction-associated protein 1 OS=Mus musculus GN=Khdrbs1 PE=1 SV=2	KHDR1_MOUSE	48 kDa	0.78
809	Keratin-associated protein 19-4 OS=Mus musculus GN=Krtap19-4 PE=2 SV=1	KR194_MOUSE	9 kDa	0.78
810	Keratin-associated protein 6-5 OS=Mus musculus GN=Krtap6-5 PE=2 SV=1	KRA65_MOUSE (+1)	8 kDa	0.78
811	Ig kappa chain V-V region MOPC 41 OS=Mus musculus GN=Gm5571 PE=1 SV=1	KV5A7_MOUSE (+2)	14 kDa	0.78
812	Lamin-B1 OS=Mus musculus GN=Lmnb1 PE=1 SV=3	LMNB1_MOUSE	67 kDa	0.78
813	Ragulator complex protein LAMTOR1 OS=Mus musculus GN=Lamtor1 PE=1 SV=1	LTOR1_MOUSE	18 kDa	0.78
814	Latexin OS=Mus musculus GN=Lxn PE=1 SV=2	LXN_MOUSE (+1)	25 kDa	0.78
815	Protein LZIC OS=Mus musculus GN=Lzic PE=1 SV=1	LZIC_MOUSE	22 kDa	0.78
816	Microtubule-associated protein RP/EB family member 1 OS=Mus musculus GN=Mapre1 PE=1 SV=3	MARE1_MOUSE (+1)	30 kDa	0.78
817	Mannose-binding protein C OS=Mus musculus GN=Mbl2 PE=2 SV=2	MBL2_MOUSE (+1)	26 kDa	0.78
818	MOB kinase activator 1B OS=Mus musculus GN=Mob1b PE=2 SV=3	MOB1B_MOUSE (+4)	25 kDa	0.78
819	Myeloid-derived growth factor OS=Mus musculus GN=Mydgf PE=1 SV=1	MYDGF_MOUSE	18 kDa	0.78
820	NADH dehydrogenase [ubiquinone] 1 alpha subcomplex subunit 5 OS=Mus musculus GN=Ndufa5 PE=1 SV=3	NDUA5_MOUSE (+1)	13 kDa	0.78
821	NADH dehydrogenase [ubiquinone] 1 alpha subcomplex subunit 6 OS=Mus musculus GN=Ndufa6 PE=1 SV=1	NDUA6_MOUSE	15 kDa	0.78
822	NADH dehydrogenase [ubiquinone] 1 alpha subcomplex subunit 8 OS=Mus musculus GN=Ndufa8 PE=1 SV=3	NDUA8_MOUSE (+1)	20 kDa	0.78
823	NADH dehydrogenase [ubiquinone] 1 alpha subcomplex subunit 10, mitochondrial OS=Mus musculus GN=Ndufa10 PE=1 SV=1	NDUAA_MOUSE	41 kDa	0.78
824	NADH dehydrogenase [ubiquinone] 1 beta subcomplex subunit 4 OS=Mus musculus GN=Ndufb4 PE=1 SV=3	NDUB4_MOUSE (+2)	15 kDa	0.78
825	Glycylpeptide N-tetradecanoyltransferase 1 OS=Mus musculus GN=Nmt1 PE=1 SV=1	NMT1_MOUSE (+1)	57 kDa	0.78
826	Nuclear migration protein nudC OS=Mus musculus GN=Nudc PE=1 SV=1	NUDC_MOUSE	38 kDa	0.78
827	Superoxide dismutase [Cu-Zn] OS=Mus musculus GN=Sod3 PE=2 SV=1	O88592_MOUSE (+2)	27 kDa	0.78
828	Parkinson disease 7 domain-containing protein 1 OS=Mus musculus GN=Pddc1 PE=2 SV=1	PDDC1_MOUSE	23 kDa	0.78
829	Prefoldin subunit 1 OS=Mus musculus GN=Pfdn1 PE=2 SV=1	PFD1_MOUSE (+3)	14 kDa	0.78
830	Proteolipid protein 2 OS=Mus musculus GN=Plp2 PE=2 SV=1	PLP2_MOUSE (+2)	17 kDa	0.78
831	Protein PRRC1 OS=Mus musculus GN=Prrc1 PE=2 SV=1	PRRC1_MOUSE	46 kDa	0.78
832	6-pyruvoyl tetrahydrobiopterin synthase OS=Mus musculus GN=Pts PE=2 SV=2	PTPS_MOUSE	16 kDa	0.78
833	IFN-response element binding factor 2 (Fragment) OS=Mus musculus GN=Srsf2 PE=2 SV=1	Q06477_MOUSE (+2)	29 kDa	0.78
834	Rbm39 protein OS=Mus musculus GN=Rbm39 PE=2 SV=1	Q0VGU9_MOUSE (+6)	40 kDa	0.78
835	Apoo protein OS=Mus musculus GN=Apoo PE=2 SV=1	Q3KNM9_MOUSE (+3)	19 kDa	0.78
836	Putative uncharacterized protein OS=Mus musculus GN=Cct7 PE=2 SV=1	Q3TET0_MOUSE (+6)	60 kDa	0.78
837	Williams-Beuren syndrome chromosome region 1 homolog (Human), isoform CRA_b OS=Mus musculus GN=Eif4h PE=2 SV=1	Q3TG58_MOUSE (+5)	25 kDa	0.78
838	Putative uncharacterized protein OS=Mus musculus GN=Snx5 PE=2 SV=1	Q3TJN6_MOUSE (+2)	47 kDa	0.78
839	Putative uncharacterized protein OS=Mus musculus GN=Skp1a PE=2 SV=1	Q3TL58_MOUSE (+2)	19 kDa	0.78
840	Rab22B OS=Mus musculus GN=Rab31 PE=1 SV=1	Q3TXV4_MOUSE (+1)	21 kDa	0.78
841	Putative uncharacterized protein OS=Mus musculus GN=Wars PE=2 SV=1	Q3U6U7_MOUSE (+4)	54 kDa	0.78
842	Putative uncharacterized protein OS=Mus musculus GN=Atp6v1g1 PE=2 SV=1	Q3U7E0_MOUSE (+2)	14 kDa	0.78
843	Target of Myb protein 1 OS=Mus musculus GN=Tom1 PE=1 SV=1	Q3UDC3_MOUSE (+2)	57 kDa	0.78
844	Transcription factor BTF3 OS=Mus musculus GN=Btf3 PE=2 SV=1	Q3UJR8_MOUSE (+2)	18 kDa	0.78
845	Putative uncharacterized protein OS=Mus musculus GN=Rpl8 PE=2 SV=1	Q3UJS0_MOUSE (+1)	28 kDa	0.78
846	MCG13388, isoform CRA_b OS=Mus musculus GN=Uqcr11 PE=2 SV=1	Q3UJV6_MOUSE (+1)	4 kDa	0.78
847	Rpl30 protein OS=Mus musculus GN=Rpl30 PE=2 SV=1	Q497D7_MOUSE (+4)	13 kDa	0.78
848	Ribosomal protein S23 OS=Mus musculus GN=Rps23 PE=2 SV=1	Q497E1_MOUSE (+3)	16 kDa	0.78
849	MCG18667 OS=Mus musculus GN=Rps26 PE=2 SV=1	Q497N1_MOUSE (+1)	13 kDa	0.78
850	Rpl17 protein (Fragment) OS=Mus musculus GN=Rpl17 PE=2 SV=1	Q505B1_MOUSE (+4)	21 kDa	0.78
851	Protein S100 OS=Mus musculus GN=S100a8 PE=2 SV=1	Q53X15_MOUSE (+1)	10 kDa	0.78
852	Sulfurtransferase OS=Mus musculus GN=Tst PE=2 SV=1	Q545S0_MOUSE (+1)	33 kDa	0.78
853	MCG10725, isoform CRA_a OS=Mus musculus GN=Rps25 PE=2 SV=1	Q58EA6_MOUSE (+2)	14 kDa	0.78
854	MCG13936 OS=Mus musculus GN=Rpl28 PE=2 SV=1	Q5M9J8_MOUSE (+2)	16 kDa	0.78
855	RIKEN cDNA 1110020P15, isoform CRA_b OS=Mus musculus GN=Uqcr10 PE=2 SV=1	Q5NCJ9_MOUSE (+1)	7 kDa	0.78
856	Uncharacterized protein OS=Mus musculus PE=1 SV=1	Q5XFY8_MOUSE	26 kDa	0.78
857	MKIAA1574 protein (Fragment) OS=Mus musculus GN=mKIAA1574 PE=4 SV=1	Q69ZG0_MOUSE (+4)	99 kDa	0.78
858	Glutathione S-transferase, theta 3 OS=Mus musculus GN=Gstt3 PE=2 SV=1	Q6P6I4_MOUSE (+1)	27 kDa	0.78
859	Protein Serpinb6c OS=Mus musculus GN=Serpinb6c PE=2 SV=1	Q6P6K7_MOUSE (+2)	43 kDa	0.78
860	Vesicle-associated membrane protein, associated protein B and C OS=Mus musculus GN=Vapb PE=1 SV=1	Q8BH80_MOUSE (+1)	27 kDa	0.78
861	Putative uncharacterized protein (Fragment) OS=Mus musculus GN=Uqcrh PE=2 SV=1	Q8BMU6_MOUSE (+1)	4 kDa	0.78
862	40S ribosomal protein S21 OS=Mus musculus GN=mCG_6739 PE=2 SV=1	Q8C1L7_MOUSE (+1)	9 kDa	0.78
863	Cst6 protein (Fragment) OS=Mus musculus GN=Cst6 PE=2 SV=1	Q8K397_MOUSE (+1)	16 kDa	0.78
864	Single-stranded DNA-binding protein OS=Mus musculus GN=Ssbp1 PE=1 SV=1	Q8R2K3_MOUSE	17 kDa	0.78
865	Deoxyuridine triphosphatase, isoform CRA_b OS=Mus musculus GN=Dut PE=1 SV=1	Q8VCG1_MOUSE (+2)	21 kDa	0.78
866	Protein S100 OS=Mus musculus GN=S100a1 PE=1 SV=1	Q91V77_MOUSE (+3)	11 kDa	0.78
867	Cytochrome b-c1 complex subunit 8 OS=Mus musculus GN=Uqcrq PE=1 SV=3	QCR8_MOUSE	10 kDa	0.78
868	Ras-related protein Rab-5A OS=Mus musculus GN=Rab5a PE=1 SV=1	RAB5A_MOUSE	24 kDa	0.78
869	Cellular retinoic acid-binding protein 2 OS=Mus musculus GN=Crabp2 PE=2 SV=2	RABP2_MOUSE	16 kDa	0.78
870	Heterogeneous nuclear ribonucleoprotein A0 OS=Mus musculus GN=Hnrnpa0 PE=1 SV=1	ROA0_MOUSE	31 kDa	0.78
871	Protein transport protein Sec31A (Fragment) OS=Mus musculus GN=Sec31a PE=1 SV=1	S4R2A9_MOUSE (+5)	101 kDa	0.78
872	Selenoprotein M OS=Mus musculus GN=Selm PE=1 SV=3	SELM_MOUSE	16 kDa	0.78
873	Small nuclear ribonucleoprotein Sm D1 OS=Mus musculus GN=Snrpd1 PE=3 SV=1	SMD1_MOUSE	13 kDa	0.78
874	SPRY domain-containing protein 4 OS=Mus musculus GN=Spryd4 PE=1 SV=1	SPRY4_MOUSE	23 kDa	0.78
875	Tubulin-folding cofactor B OS=Mus musculus GN=Tbcb PE=1 SV=2	TBCB_MOUSE	27 kDa	0.78
876	T-complex protein 1 subunit epsilon OS=Mus musculus GN=Cct5 PE=1 SV=1	TCPE_MOUSE	60 kDa	0.78
877	Tax1-binding protein 3 OS=Mus musculus GN=Tax1bp3 PE=1 SV=1	TX1B3_MOUSE	14 kDa	0.78
878	Ribonuclease UK114 OS=Mus musculus GN=Hrsp12 PE=1 SV=3	UK114_MOUSE	14 kDa	0.78
879	Up-regulated during skeletal muscle growth protein 5 OS=Mus musculus GN=Usmg5 PE=1 SV=1	USMG5_MOUSE	6 kDa	0.78
880	von Willebrand factor A domain-containing protein 5A OS=Mus musculus GN=Vwa5a PE=1 SV=2	VMA5A_MOUSE	87 kDa	0.78
881	Synaptobrevin homolog YKT6 OS=Mus musculus GN=Ykt6 PE=2 SV=1	YKT6_MOUSE	22 kDa	0.78
882	Isoform 2 of Fibrinogen alpha chain OS=Mus musculus GN=Fga	sp|E9PV24-2|FIBA_MOUSE (+1)	61 kDa	0.78
883	Isoform Short of Calpain-3 OS=Mus musculus GN=Capn3	sp|Q64691-2|CAN3_MOUSE (+1)	84 kDa	0.78
884	Isoform 2 of Enolase-phosphatase E1 OS=Mus musculus GN=Enoph1	sp|Q8BGB7-2|ENOPH_MOUSE (+1)	25 kDa	0.78
885	Isoform 2 of Complement component C8 beta chain OS=Mus musculus GN=C8b	sp|Q8BH35-2|CO8B_MOUSE (+1)	58 kDa	0.78
886	sp|Q8BMI0|FBX38_MOUSE-R	sp|Q8BMI0|FBX38_MOUSE-R	?	0.78
887	sp|Q8JZV4-4|RBM41_MOUSE-R	sp|Q8JZV4-4|RBM41_MOUSE-R	?	0.78
888	Isoform 2 of Mitochondrial import receptor subunit TOM34 OS=Mus musculus GN=Tomm34	sp|Q9CYG7-2|TOM34_MOUSE (+1)	34 kDa	0.78
889	Isoform 2 of Dihydrolipoyllysine-residue succinyltransferase component of 2-oxoglutarate dehydrogenase complex, mitochondrial OS=Mus musculus GN=Dlst	sp|Q9D2G2-2|ODO2_MOUSE (+1)	22 kDa	0.78
890	Isoform 2 of D-tyrosyl-tRNA(Tyr) deacylase 1 OS=Mus musculus GN=Dtd1	sp|Q9DD18-2|DTD1_MOUSE (+1)	23 kDa	0.78
891	Isoform 2 of DNA methyltransferase 1-associated protein 1 OS=Mus musculus GN=Dmap1	sp|Q9JI44-2|DMAP1_MOUSE (+1)	37 kDa	0.78
892	tr|F6VSW9|F6VSW9_MOUSE-R	tr|F6VSW9|F6VSW9_MOUSE-R	?	0.78
893	tr|Q9D3L6|Q9D3L6_MOUSE-R	tr|Q9D3L6|Q9D3L6_MOUSE-R	?	0.78
END OF FILE
