# Supplementary material for: Autologous micrograft accelerates endogenous wound healing response through ERK-induced cell migration
Source: Cell Death Differ. 2019 Oct 25;27(5):1520–38. doi: 10.1038/s41418-019-0433-3 (PMC7206041; doi:10.1038/s41418-019-0433-3)
Supplement: Supplementary file 14 — Table S5 [file 41418_2019_433_MOESM14_ESM.xlsx]

## Sheet: Foglio1
Gene	FORWARD SEQUENCE	REVERSE SEQUENCE
Gapdh	AGGAAGGCGATATTGTGCTCTCC	TGGCTGGAAAGTGTGAGCAAGC
B actin	GCAGTTGTGGAAGATGCCATCG	CCATCAAATGTGTAGAGGTCACC
Rpl13a	TGCTGCCTATGAGGCTCACAAC	GGAGGAAAACCGAGAGTGTGGA
ɑSMA	GTCCCAGACATCAGGGAGTAA	TCGGATACTTCAGCGTCAGGA
Mmp1a	AGGAAGGCGATATTGTGCTCTCC	TGGCTGGAAAGTGTGAGCAAGC
Mmp1b	GCAGTTGTGGAAGATGCCATCG	CCATCAAATGTGTAGAGGTCACC
Mmp10	TGCTGCCTATGAGGCTCACAAC	GGAGGAAAACCGAGAGTGTGGA
Mmp9	GGACCCGAAGCGGACATTG	CGTCGTCGAAATGGGCATCT
Mmp12	CACACTTCCCAGGAATCAAGCC	TTTGGTGACACGACGGAACAGG
Mmp13	GATGACCTGTCTGAGGAAGACC	GCATTTCTCGGAGCCTGTCAAC
GAPDH	TCAAGAAGGTGGTGAAGCAGG	ACCAGGAAATGAGCTTGACAA
B ACTIN	GGACCTGACTGACTACCTCAT	CGTAGCACAGCTTCTCCTTAAT
RPL13A	CCTGGAGGAGAAGAGGAAAGAGA	TTGAGGACCTCTGTGTATTTGTCAA
MMP1	ATGAAGCAGCCCAGATGTGGAG	TGGTCCACATCTGCTCTTGGCA
MMP9	GCCACTACTGTGCCTTTGAGTC	CCCTCAGAGAATCGCCAGTACT
MMP10	TCCAGGCTGTATGAAGGAGAGG	GGTAGGCATGAGCCAAACTGTG
